# Supplementary material for: Assessing changes in the availability and readiness of health facilities to provide modern family planning services in Bangladesh: Insights from Bangladesh Health Facility Surveys, 2014 and 2017
Source: PLoS One. 2025 Nov 14;20(11):e0334520. doi: 10.1371/journal.pone.0334520 (PMC12617875; doi:10.1371/journal.pone.0334520)
Supplement: S1 File — (XLSX) [file pone.0334520.s004.xlsx]

## Sheet: BHFS_2014
wt	FP_24_s	FP_24_IU	FP_24_IM	FP_24_TU	FP_24_Vas	staff_trained_s	staff_trained_IU	staff_trained_IM	staff_trained_TU	staff_trained_Vas	_mergefp	Facility_type	fac_class	mgt_authority	quality_assurance	external_supervision	user_fee	staff_24hr	inpatient_care	Client_feedback	fp_day	mfpO	shortfp	longfp	lacprfp	pmO	apill_new	ainj_new	acond_new	aiud_new	a1rod2rod_new	tubl_new	nsv_new	emr_con_new	guideline_S	FPT_24_S	bp	stethoscope	model_condom	visual_aid_fp	oral_pill	progestin_pill	injectables	condom	emergency_contra	ind_a_S	ind_b_S	ind_c_S	n_item_S
1.80894	0	0	0	0	0	No	No	No	No	No	Matched (3)	Community Clinic	primary	Govt.	yes	yes	no	no	no	no	Everyday: 20-30 days	1	1	1	1	0	1	1	1	0	0	0	0	0	0	0	1	1	0	0	1	1	1	1	1	0	0.5	1	7
1.80894	0	0	0	0	0	No	No	No	No	No	Matched (3)	Community Clinic	primary	Govt.	no	yes	no	no	no	no	Everyday: 20-30 days	1	1	1	1	0	1	1	1	0	0	0	0	0	0	0	1	1	0	0	1	1	0	0	1	0	0.5	0.6	5
1.80894	0	0	0	0	0	No	No	No	No	No	Matched (3)	Community Clinic	primary	Govt.	no	yes	no	no	no	no	Everyday: 20-30 days	1	1	0	0	0	1	1	1	0	0	0	0	0	0	0	1	1	0	1	1	1	1	1	0	0	0.75	0.8	7
1.80894	0	0	0	0	0	No	No	No	No	No	Matched (3)	Community Clinic	primary	Govt.	no	yes	no	no	no	no	Everyday: 20-30 days	1	1	1	1	0	1	1	1	0	0	0	0	0	1	0	1	1	0	1	1	1	1	1	1	0.5	0.75	1	9
1.80894	0	0	0	0	0	No	No	No	No	No	Matched (3)	Community Clinic	primary	Govt.	no	yes	no	no	no	no	Not everyday: 1-19 days	1	1	0	0	0	1	1	1	0	0	0	0	0	0	0	1	1	0	1	0	1	1	1	0	0	0.75	0.6	6
1.80894	0	0	0	0	0	No	No	No	No	No	Matched (3)	Community Clinic	primary	Govt.	yes	yes	no	no	no	no	Everyday: 20-30 days	1	1	0	0	0	1	1	1	0	0	0	0	0	1	0	1	1	0	1	1	0	1	1	0	0.5	0.75	0.6	7
1.80894	0	0	0	0	0	No	No	No	No	No	Matched (3)	Community Clinic	primary	Govt.	no	yes	no	no	no	no	Everyday: 20-30 days	1	1	1	1	0	1	1	1	0	0	0	0	0	1	0	1	1	0	1	0	1	1	1	0	0.5	0.75	0.6	7
1.80894	1	0	0	0	0	Yes	No	No	No	No	Matched (3)	Community Clinic	primary	Govt.	no	yes	no	no	no	no	Not everyday: 1-19 days	1	1	0	0	0	0	1	1	0	0	0	0	0	1	1	1	1	0	1	0	1	1	1	0	1	0.75	0.6	8
1.80894	0	0	0	0	0	No	No	No	No	No	Matched (3)	Community Clinic	primary	Govt.	yes	yes	no	no	no	no	Everyday: 20-30 days	1	1	0	0	0	1	0	1	0	0	0	0	0	0	0	1	1	1	1	1	0	0	1	0	0	1	0.4	6
1.80894	0	0	0	0	0	No	No	No	No	No	Matched (3)	Community Clinic	primary	Govt.	no	yes	no	no	no	no	Everyday: 20-30 days	1	1	0	0	0	1	1	1	0	0	0	0	0	0	0	0	0	0	0	1	0	1	1	0	0	0	0.6	3
1.80894	0	0	0	0	0	No	No	No	No	No	Matched (3)	Community Clinic	primary	Govt.	yes	yes	no	no	no	no	Everyday: 20-30 days	1	1	0	0	0	1	1	1	0	0	0	0	0	1	0	1	1	1	1	1	0	1	1	0	0.5	1	0.6	8
1.80894	0	0	0	0	0	No	No	No	No	No	Matched (3)	Community Clinic	primary	Govt.	yes	yes	no	no	no	no	Everyday: 20-30 days	1	1	0	0	0	1	0	1	0	0	0	0	0	0	0	0	0	1	1	1	0	0	1	0	0	0.5	0.4	4
1.80894	0	0	0	0	0	No	No	No	No	No	Matched (3)	Community Clinic	primary	Govt.	no	yes	no	no	no	no	Everyday: 20-30 days	1	1	0	0	0	1	1	1	0	0	0	0	0	1	0	0	0	1	1	1	0	1	1	0	0.5	0.5	0.6	6
1.80894	0	0	0	0	0	No	No	No	No	No	Matched (3)	Community Clinic	primary	Govt.	no	yes	no	no	no	no	Not everyday: 1-19 days	1	1	0	0	0	1	1	1	0	0	0	0	0	1	0	1	1	0	0	0	1	1	1	0	0.5	0.5	0.6	6
1.80894	0	0	0	0	0	No	No	No	No	No	Matched (3)	Community Clinic	primary	Govt.	no	yes	no	no	no	no	Not everyday: 1-19 days	1	1	0	0	0	1	1	1	0	0	0	0	0	0	0	0	1	0	1	0	1	1	1	0	0	0.5	0.6	5
1.80894	0	0	0	0	0	No	No	No	No	No	Matched (3)	Community Clinic	primary	Govt.	no	yes	no	no	no	no	Not everyday: 1-19 days	1	1	1	1	0	1	1	1	0	0	0	0	0	1	0	1	1	0	1	0	1	1	1	0	0.5	0.75	0.6	7
1.80894	0	0	0	0	0	No	No	No	No	No	Matched (3)	Community Clinic	primary	Govt.	no	yes	no	no	no	no	Everyday: 20-30 days	1	1	0	0	0	1	1	1	0	0	0	0	0	1	0	1	1	0	1	0	1	1	1	0	0.5	0.75	0.6	7
1.80894	1	0	0	0	0	Yes	No	No	No	No	Matched (3)	Community Clinic	primary	Govt.	no	yes	no	no	no	no	Everyday: 20-30 days	1	1	0	0	0	1	1	1	0	0	0	0	0	1	1	0	1	0	1	0	1	1	1	0	1	0.5	0.6	7
1.80894	1	0	0	0	0	Yes	No	No	No	No	Matched (3)	Community Clinic	primary	Govt.	no	yes	no	no	no	no	Everyday: 20-30 days	1	1	0	0	0	1	1	1	0	0	0	0	0	1	1	1	1	0	1	0	1	1	1	0	1	0.75	0.6	8
1.80894	1	0	0	0	0	Yes	No	No	No	No	Matched (3)	Community Clinic	primary	Govt.	no	yes	no	no	no	no	Everyday: 20-30 days	1	1	0	0	0	1	1	1	0	0	0	0	0	0	1	1	1	0	1	0	1	0	1	0	0.5	0.75	0.4	6
1.80894	0	0	0	0	0	No	No	No	No	No	Matched (3)	Community Clinic	primary	Govt.	no	yes	no	no	no	no	Everyday: 20-30 days	1	1	0	0	0	1	1	1	0	0	0	0	0	1	0	1	1	1	1	0	1	1	1	0	0.5	1	0.6	8
0.082804	1	0	0	0	0	Yes	No	No	No	No	Matched (3)	District Hospital	referral	Govt.	no	yes	no	yes	yes	yes	Everyday: 20-30 days	1	1	1	1	0	1	1	1	1	0	0	0	0	0	1	1	1	0	1	1	1	1	1	1	0.5	0.75	1	9
0.082804	1	1	1	0	0	Yes	Yes	Yes	No	No	Matched (3)	District Hospital	referral	Govt.	yes	yes	yes	yes	yes	yes	Everyday: 20-30 days	1	1	1	1	0	1	0	1	0	0	0	0	0	1	1	1	1	0	1	1	1	0	1	1	1	0.75	0.8	9
0.082804	0	0	0	1	0	No	No	No	Yes	No	Matched (3)	District Hospital	referral	Govt.	yes	yes	yes	yes	yes	yes	Everyday: 20-30 days	1	1	1	1	1	1	1	1	1	1	1	1	0	1	0	1	1	0	1	0	1	1	1	0	0.5	0.75	0.6	7
0.331215	0	0	0	0	0	No	No	No	No	No	Matched (3)	Union HEalth and Family Welfare Center	primary	Govt.	yes	yes	no	no	no	no	Everyday: 20-30 days	1	1	1	1	0	1	1	1	1	0	0	0	0	0	0	0	1	0	1	1	1	0	0	1	0	0.5	0.6	5
0.331215	0	0	0	0	0	No	No	No	No	No	Matched (3)	Union HEalth and Family Welfare Center	primary	Govt.	no	yes	no	no	no	no	Everyday: 20-30 days	1	1	0	0	0	1	1	1	0	0	0	0	0	1	0	0	0	0	1	1	1	1	1	0	0.5	0.25	0.8	6
0.331215	0	0	0	0	0	No	No	No	No	No	Matched (3)	Union HEalth and Family Welfare Center	primary	Govt.	no	yes	no	no	no	no	Everyday: 20-30 days	1	1	0	1	1	1	1	1	0	0	0	0	0	1	0	1	1	0	1	1	1	1	1	0	0.5	0.75	0.8	8
0.331215	1	0	0	0	0	Yes	No	No	No	No	Matched (3)	Union HEalth and Family Welfare Center	primary	Govt.	yes	yes	no	yes	no	no	Not everyday: 1-19 days	1	1	1	1	0	1	1	1	1	0	0	0	0	0	1	1	1	0	0	1	1	1	1	0	0.5	0.5	0.8	7
0.331215	0	0	0	0	0	No	No	No	No	No	Matched (3)	Union HEalth and Family Welfare Center	primary	Govt.	no	yes	no	no	no	no	Everyday: 20-30 days	1	1	1	1	0	0	1	1	1	0	0	0	0	1	0	1	1	1	1	0	1	1	1	0	0.5	1	0.6	8
0.331215	0	0	0	0	0	No	No	No	No	No	Matched (3)	Union HEalth and Family Welfare Center	primary	Govt.	yes	yes	no	yes	no	no	Everyday: 20-30 days	1	1	1	1	0	1	1	1	1	0	0	0	0	1	0	1	1	1	1	1	0	1	1	0	0.5	1	0.6	8
0.331215	0	0	0	0	0	No	No	No	No	No	Matched (3)	Union HEalth and Family Welfare Center	primary	Govt.	no	yes	no	no	no	no	Everyday: 20-30 days	1	1	1	1	0	1	1	1	1	0	0	0	0	1	0	1	1	1	1	0	1	1	1	0	0.5	1	0.6	8
0.331215	0	0	0	0	0	No	No	No	No	No	Matched (3)	Union HEalth and Family Welfare Center	primary	Govt.	no	yes	no	no	no	yes	Everyday: 20-30 days	1	1	1	1	0	1	1	1	1	0	0	0	0	1	0	1	1	1	1	1	0	1	1	0	0.5	1	0.6	8
0.331215	0	0	0	0	0	No	No	No	No	No	Matched (3)	Union HEalth and Family Welfare Center	primary	Govt.	no	yes	no	no	no	no	Everyday: 20-30 days	1	1	1	1	0	1	1	1	1	0	0	0	0	1	0	1	1	1	1	0	1	1	1	0	0.5	1	0.6	8
0.331215	0	0	0	0	0	No	No	No	No	No	Matched (3)	Union HEalth and Family Welfare Center	primary	Govt.	no	yes	no	no	no	no	Everyday: 20-30 days	1	1	1	1	0	1	1	1	1	0	0	0	0	1	0	1	1	1	1	0	1	1	1	0	0.5	1	0.6	8
0.331215	0	0	0	0	0	No	No	No	No	No	Matched (3)	Union HEalth and Family Welfare Center	primary	Govt.	yes	yes	no	yes	no	no	Everyday: 20-30 days	1	1	1	1	0	1	1	1	1	0	0	0	0	1	0	1	1	0	1	0	1	1	1	1	0.5	0.75	0.8	8
0.331215	0	0	0	0	0	No	No	No	No	No	Matched (3)	Union HEalth and Family Welfare Center	primary	Govt.	no	yes	no	yes	no	yes	Everyday: 20-30 days	1	1	1	1	0	1	1	1	1	1	0	0	0	1	0	0	0	0	1	0	1	1	1	0	0.5	0.25	0.6	5
0.331215	0	0	0	0	0	No	No	No	No	No	Matched (3)	Union HEalth and Family Welfare Center	primary	Govt.	no	yes	no	no	no	yes	Everyday: 20-30 days	1	1	1	1	0	1	1	1	0	0	0	0	0	1	0	0	0	0	1	0	1	1	1	0	0.5	0.25	0.6	5
0.331215	0	0	0	0	0	No	No	No	No	No	Matched (3)	Union HEalth and Family Welfare Center	primary	Govt.	no	yes	no	no	no	yes	Everyday: 20-30 days	1	1	1	1	1	1	1	1	1	1	1	1	0	1	0	1	1	0	1	0	1	1	1	0	0.5	0.75	0.6	7
0.331215	0	0	0	0	0	No	No	No	No	No	Matched (3)	Union HEalth and Family Welfare Center	primary	Govt.	no	yes	no	no	no	yes	Everyday: 20-30 days	1	1	1	1	0	1	1	1	1	0	0	0	0	1	0	0	0	0	1	0	1	1	1	0	0.5	0.25	0.6	5
0.331215	0	0	0	0	0	No	No	No	No	No	Matched (3)	Union HEalth and Family Welfare Center	primary	Govt.	yes	yes	no	no	no	no	Everyday: 20-30 days	1	1	1	1	0	1	1	1	1	1	0	0	0	1	0	1	1	1	1	0	1	1	1	1	0.5	1	0.8	9
0.082804	1	1	1	1	1	Yes	Yes	Yes	Yes	Yes	Matched (3)	Maternal and Child Welfare Center	referral	Govt.	yes	yes	yes	yes	yes	no	Everyday: 20-30 days	1	1	1	1	1	1	1	1	1	1	1	1	0	1	1	1	1	0	1	1	1	0	0	0	1	0.75	0.4	7
0.082804	0	0	0	0	0	No	No	No	No	No	Matched (3)	Maternal and Child Welfare Center	referral	Govt.	yes	yes	no	yes	no	no	Everyday: 20-30 days	1	1	1	1	1	1	1	1	1	1	1	1	0	1	0	1	1	1	1	1	0	1	1	0	0.5	1	0.6	8
0.082804	0	0	0	0	0	No	No	No	No	No	Matched (3)	Maternal and Child Welfare Center	referral	Govt.	yes	yes	no	yes	yes	yes	Everyday: 20-30 days	1	1	1	1	1	1	1	1	1	1	1	1	0	1	0	1	1	1	1	1	0	1	1	0	0.5	1	0.6	8
0.082804	0	0	0	0	0	No	No	No	No	No	Matched (3)	Maternal and Child Welfare Center	referral	Govt.	yes	yes	yes	yes	yes	yes	Everyday: 20-30 days	1	1	1	1	1	1	1	1	1	1	1	1	0	1	0	1	1	0	1	0	1	1	1	0	0.5	0.75	0.6	7
1.07645	0	0	0	0	0	No	No	No	No	No	Matched (3)	NGO Clinic/Hospital	primary	Private	no	yes	yes	yes	no	yes	Everyday: 20-30 days	1	1	1	1	1	1	0	1	1	1	1	1	0	0	0	1	1	1	1	1	0	0	1	0	0	1	0.4	6
1.07645	0	0	0	0	0	No	No	No	No	No	Matched (3)	NGO Clinic/Hospital	primary	Private	yes	yes	yes	no	no	yes	Everyday: 20-30 days	1	1	1	1	0	1	1	1	1	1	0	0	0	1	0	1	1	0	1	0	1	1	1	0	0.5	0.75	0.6	7
0.143025	0	0	0	0	0	No	No	No	No	No	Matched (3)	Upazila HEalth Complex	referral	Govt.	yes	yes	yes	yes	yes	no	Everyday: 20-30 days	1	1	0	0	0	1	1	1	0	0	0	0	0	0	0	1	1	0	1	1	1	1	1	0	0	0.75	0.8	7
0.143025	1	0	0	0	0	Yes	No	No	No	No	Matched (3)	Upazila HEalth Complex	referral	Govt.	no	yes	yes	yes	yes	no	Everyday: 20-30 days	1	1	1	1	0	1	1	1	1	0	0	0	0	0	1	1	1	0	1	1	1	1	1	0	0.5	0.75	0.8	8
0.143025	1	0	1	0	0	Yes	No	Yes	No	No	Matched (3)	Upazila HEalth Complex	referral	Govt.	yes	yes	yes	yes	no	no	Everyday: 20-30 days	1	1	1	1	1	1	1	1	1	1	1	1	0	1	1	1	1	0	1	0	1	1	1	0	1	0.75	0.6	8
0.143025	1	1	0	0	0	Yes	Yes	No	No	No	Matched (3)	Upazila HEalth Complex	referral	Govt.	yes	yes	yes	yes	yes	yes	Everyday: 20-30 days	1	1	1	1	1	1	1	1	1	1	1	1	0	1	1	1	1	1	1	0	1	1	1	0	1	1	0.6	9
0.143025	0	0	0	0	0	No	No	No	No	No	Matched (3)	Upazila HEalth Complex	referral	Govt.	yes	yes	yes	yes	no	yes	Everyday: 20-30 days	1	1	1	1	0	1	1	1	1	0	0	0	0	1	0	1	1	1	1	1	0	1	1	0	0.5	1	0.6	8
0.143025	0	0	0	0	0	No	No	No	No	No	Matched (3)	Upazila HEalth Complex	referral	Govt.	yes	yes	yes	yes	yes	no	Everyday: 20-30 days	1	1	1	1	0	1	1	1	1	1	0	0	0	1	0	1	1	1	1	1	1	1	1	1	0.5	1	1	10
0.143025	0	0	0	0	0	No	No	No	No	No	Matched (3)	Upazila HEalth Complex	referral	Govt.	yes	yes	yes	yes	yes	no	Everyday: 20-30 days	1	1	1	1	1	1	1	1	1	1	1	1	0	1	0	1	1	1	1	1	0	1	1	0	0.5	1	0.6	8
0.143025	0	0	0	0	0	No	No	No	No	No	Matched (3)	Upazila HEalth Complex	referral	Govt.	yes	yes	yes	yes	no	yes	Everyday: 20-30 days	1	1	1	1	1	1	1	1	1	1	1	1	0	1	0	1	1	0	1	0	1	1	1	0	0.5	0.75	0.6	7
0.143025	0	0	0	0	0	No	No	No	No	No	Matched (3)	Upazila HEalth Complex	referral	Govt.	yes	yes	yes	yes	no	yes	Everyday: 20-30 days	1	1	1	1	1	1	1	1	1	1	1	1	0	1	0	1	1	0	1	0	1	1	1	0	0.5	0.75	0.6	7
0.143025	1	1	1	1	1	Yes	Yes	Yes	Yes	Yes	Matched (3)	Upazila HEalth Complex	referral	Govt.	yes	yes	yes	yes	yes	yes	Everyday: 20-30 days	1	1	1	1	1	1	1	1	1	1	1	1	0	1	1	1	1	1	1	0	1	1	1	0	1	1	0.6	9
0.143025	0	0	0	0	0	No	No	No	No	No	Matched (3)	Upazila HEalth Complex	referral	Govt.	yes	yes	yes	yes	no	yes	Everyday: 20-30 days	1	1	1	1	1	1	1	1	1	1	1	1	0	1	0	1	1	0	1	0	1	1	1	0	0.5	0.75	0.6	7
0.552025	1	0	0	0	0	Yes	No	No	No	No	Matched (3)	Union HEalth and Family Welfare Center	primary	Govt.	yes	yes	no	yes	yes	no	Everyday: 20-30 days	1	1	1	1	0	1	1	0	1	0	0	0	0	0	1	1	1	0	1	1	1	1	1	1	0.5	0.75	1	9
0.552025	0	0	0	0	0	No	No	No	No	No	Matched (3)	Union HEalth and Family Welfare Center	primary	Govt.	no	yes	no	yes	yes	no	Everyday: 20-30 days	1	1	0	0	0	1	1	1	0	0	0	0	0	1	0	1	1	0	1	1	1	1	1	0	0.5	0.75	0.8	8
0.552025	0	0	0	0	0	No	No	No	No	No	Matched (3)	Union HEalth and Family Welfare Center	primary	Govt.	yes	yes	no	yes	no	no	Everyday: 20-30 days	1	1	1	1	0	1	1	1	1	0	0	0	0	1	0	1	1	1	1	1	0	1	1	0	0.5	1	0.6	8
0.552025	0	0	0	0	0	No	No	No	No	No	Matched (3)	Union HEalth and Family Welfare Center	primary	Govt.	yes	yes	no	yes	no	no	Everyday: 20-30 days	1	1	1	1	0	1	1	1	1	0	0	0	0	1	0	1	1	1	1	1	0	1	1	0	0.5	1	0.6	8
0.552025	0	0	0	0	0	No	No	No	No	No	Matched (3)	Union HEalth and Family Welfare Center	primary	Govt.	no	yes	no	no	no	no	Everyday: 20-30 days	1	1	1	1	0	1	1	1	1	1	0	0	0	1	0	1	1	1	1	1	0	1	1	0	0.5	1	0.6	8
0.552025	0	0	0	0	0	No	No	No	No	No	Matched (3)	Union HEalth and Family Welfare Center	primary	Govt.	no	yes	no	yes	no	no	Everyday: 20-30 days	1	1	1	1	0	1	1	1	1	1	0	0	0	0	0	1	1	1	1	1	0	1	1	0	0	1	0.6	7
0.552025	0	0	0	0	0	No	No	No	No	No	Matched (3)	Union HEalth and Family Welfare Center	primary	Govt.	no	yes	no	no	no	no	Everyday: 20-30 days	1	1	1	1	0	0	1	1	1	0	0	0	0	1	0	0	1	0	1	0	1	1	1	0	0.5	0.5	0.6	6
0.552025	0	0	0	0	0	No	No	No	No	No	Matched (3)	Union HEalth and Family Welfare Center	primary	Govt.	no	yes	no	no	no	no	Everyday: 20-30 days	1	1	1	1	0	1	1	1	1	0	0	0	0	1	0	1	1	0	1	0	1	1	1	0	0.5	0.75	0.6	7
0.552025	0	0	0	0	0	No	No	No	No	No	Matched (3)	Union HEalth and Family Welfare Center	primary	Govt.	no	yes	no	no	no	no	Everyday: 20-30 days	1	1	1	1	1	1	1	1	1	1	0	0	0	0	0	1	1	0	0	0	0	0	0	0	0	0.5	0	2
0.232885	1	0	0	0	0	Yes	No	No	No	No	Matched (3)	Union Subcenter/Rural Dispensary	primary	Govt.	yes	yes	no	no	no	no	Not everyday: 1-19 days	1	1	1	1	0	1	1	1	1	0	0	0	0	0	1	1	1	0	1	1	1	1	1	1	0.5	0.75	1	9
0.232885	0	0	0	0	0	No	No	No	No	No	Matched (3)	Union Subcenter/Rural Dispensary	primary	Govt.	no	yes	no	yes	yes	no	Not everyday: 1-19 days	1	1	1	1	0	1	1	1	1	0	0	0	0	0	0	1	1	0	1	1	1	1	1	1	0	0.75	1	8
0.232885	0	0	0	0	0	No	No	No	No	No	Matched (3)	Union Subcenter/Rural Dispensary	primary	Govt.	no	yes	no	yes	yes	no	Not everyday: 1-19 days	1	1	1	1	0	1	1	1	0	0	0	0	0	0	0	1	1	0	1	1	1	0	0	1	0	0.75	0.6	6
0.232885	0	0	0	0	0	No	No	No	No	No	Matched (3)	Union Subcenter/Rural Dispensary	primary	Govt.	no	yes	no	no	no	no	Not everyday: 1-19 days	1	1	1	1	0	1	1	1	0	0	0	0	0	1	0	1	1	0	1	1	1	1	1	0	0.5	0.75	0.8	8
0.232885	0	0	0	0	0	No	No	No	No	No	Matched (3)	Union Subcenter/Rural Dispensary	primary	Govt.	no	yes	no	no	no	no	Not everyday: 1-19 days	1	1	1	1	0	1	1	1	1	0	0	0	0	0	0	1	1	0	1	0	1	1	1	0	0	0.75	0.6	6
0.232885	0	0	0	0	0	No	No	No	No	No	Matched (3)	Union Subcenter/Rural Dispensary	primary	Govt.	no	yes	no	no	no	no	Everyday: 20-30 days	1	1	1	1	0	1	1	1	1	0	0	0	0	1	0	0	0	1	1	0	1	1	1	0	0.5	0.5	0.6	6
0.232885	0	0	0	0	0	No	No	No	No	No	Matched (3)	Union Subcenter/Rural Dispensary	primary	Govt.	no	yes	no	no	no	no	Everyday: 20-30 days	1	1	1	1	0	1	1	1	1	1	0	0	0	1	0	1	1	0	1	0	1	1	1	0	0.5	0.75	0.6	7
0.232885	0	0	0	0	0	No	No	No	No	No	Matched (3)	Union Subcenter/Rural Dispensary	primary	Govt.	no	yes	no	no	no	no	Everyday: 20-30 days	1	1	1	1	0	1	1	1	1	0	0	0	0	1	0	1	1	1	0	0	1	1	1	0	0.5	0.75	0.6	7
0.232885	0	0	0	0	0	No	No	No	No	No	Matched (3)	Union Subcenter/Rural Dispensary	primary	Govt.	no	no	no	yes	no	no	Everyday: 20-30 days	1	1	0	0	0	1	1	1	0	0	0	0	0	1	0	0	0	0	0	0	1	1	1	0	0.5	0	0.6	4
0.232885	0	0	0	0	0	No	No	No	No	No	Matched (3)	Union Subcenter/Rural Dispensary	primary	Govt.	no	yes	no	yes	no	yes	Everyday: 20-30 days	1	1	1	1	1	1	1	1	1	1	1	1	0	1	0	0	1	1	0	0	1	1	1	0	0.5	0.5	0.6	6
0.682303	0	0	0	0	0	No	No	No	No	No	Matched (3)	Community Clinic	primary	Govt.	no	yes	no	no	no	no	Not everyday: 1-19 days	1	1	0	1	1	1	1	1	0	0	0	0	0	0	0	1	1	0	0	1	1	1	1	0	0	0.5	0.8	6
0.682303	0	0	0	0	0	No	No	No	No	No	Matched (3)	Community Clinic	primary	Govt.	no	yes	no	no	no	no	Everyday: 20-30 days	1	1	0	1	1	1	1	1	0	0	0	0	0	0	0	1	1	0	0	1	0	1	1	0	0	0.5	0.6	5
0.682303	0	0	0	0	0	No	No	No	No	No	Matched (3)	Community Clinic	primary	Govt.		yes	no	no	no	no	Not everyday: 1-19 days	1	1	0	1	1	0	0	1	0	0	0	0	0	0	0	1	1	0	1	0	0	1	1	0	0	0.75	0.4	5
0.682303	1	1	1	0	0	Yes	Yes	Yes	No	No	Matched (3)	Community Clinic	primary	Govt.	no	yes	no	no	no	no	Everyday: 20-30 days	1	1	0	1	1	1	1	1	0	0	0	0	0	0	1	1	1	0	0	1	0	1	1	0	0.5	0.5	0.6	6
0.682303	0	1	1	1	1	No	Yes	Yes	Yes	Yes	Matched (3)	Community Clinic	primary	Govt.	no	yes	no	no	no	no	Everyday: 20-30 days	1	1	0	0	0	1	1	1	0	0	0	0	0	0	0	1	1	0	0	1	1	1	1	0	0	0.5	0.8	6
0.682303	1	1	1	0	0	Yes	Yes	Yes	No	No	Matched (3)	Community Clinic	primary	Govt.	no	yes	no	no	no	no	Not everyday: 1-19 days	1	1	0	0	0	1	1	1	0	0	0	0	0	0	1	0	0	0	1	1	0	1	1	0	0.5	0.25	0.6	5
0.682303	0	0	1	0	0	No	No	Yes	No	No	Matched (3)	Community Clinic	primary	Govt.	no	yes	no	no	no	no	Everyday: 20-30 days	1	1	0	0	0	1	1	1	0	0	0	0	0	1	0	1	1	0	1	1	0	0	0	0	0.5	0.75	0.2	5
0.682303	1	0	0	0	0	Yes	No	No	No	No	Matched (3)	Community Clinic	primary	Govt.	no	yes	no	no	no	no	Not everyday: 1-19 days	1	1	0	0	0	1	1	1	0	0	0	0	0	0	1	1	1	0	1	1	0	1	1	0	0.5	0.75	0.6	7
0.682303	1	0	2	0	0	Yes	No	Yes	No	No	Matched (3)	Community Clinic	primary	Govt.	no	yes	no	no	no	no	Not everyday: 1-19 days	1	1	0	0	0	1	1	1	0	0	0	0	0	1	1	1	1	0	0	1	0	1	1	0	1	0.5	0.6	7
0.682303	0	0	0	0	0	No	No	No	No	No	Matched (3)	Community Clinic	primary	Govt.	no	yes	no	no	no	yes	Everyday: 20-30 days	1	1	0	0	0	1	1	1	0	0	0	0	0	1	0	1	1	1	1	0	1	1	1	0	0.5	1	0.6	8
0.682303	0	0	0	0	0	No	No	No	No	No	Matched (3)	Community Clinic	primary	Govt.	no	yes	no	no	no	yes	Everyday: 20-30 days	1	1	0	0	0	1	1	1	0	0	0	0	0	1	0	1	1	1	1	0	1	1	1	0	0.5	1	0.6	8
0.682303	0	0	0	0	0	No	No	No	No	No	Matched (3)	Community Clinic	primary	Govt.	no	yes	no	no	no	no	Everyday: 20-30 days	1	1	0	0	0	1	1	1	0	0	0	0	0	1	0	1	1	0	0	0	1	1	1	0	0.5	0.5	0.6	6
0.682303	0	0	0	0	0	No	No	No	No	No	Matched (3)	Community Clinic	primary	Govt.	no	yes	no	no	no	no	Everyday: 20-30 days	1	1	1	1	0	1	1	1	1	0	0	0	0	1	0	1	1	0	0	0	1	1	1	0	0.5	0.5	0.6	6
0.682303	0	0	0	0	0	No	No	No	No	No	Matched (3)	Community Clinic	primary	Govt.	no	yes	no	no	no	no	Everyday: 20-30 days	1	1	1	1	0	1	1	1	1	0	0	0	0	1	0	1	1	1	1	0	1	1	1	0	0.5	1	0.6	8
0.682303	0	0	0	0	0	No	No	No	No	No	Matched (3)	Community Clinic	primary	Govt.	no	yes	no	no	no	yes	Everyday: 20-30 days	1	1	0	0	0	1	1	1	0	0	0	0	0	0	0	1	1	0	0	0	1	1	1	0	0	0.5	0.6	5
0.682303	0	0	0	0	0	No	No	No	No	No	Matched (3)	Community Clinic	primary	Govt.	no	yes	no	no	no	no	Everyday: 20-30 days	1	1	0	0	0	1	0	0	0	0	0	0	0	0	0	0	0	0	0	0	1	0	0	0	0	0	0.2	1
0.682303	0	0	0	0	0	No	No	No	No	No	Matched (3)	Community Clinic	primary	Govt.	no	yes	no	no	no	yes	Everyday: 20-30 days	1	1	0	0	0	1	0	0	0	0	0	0	0	0	0	0	0	0	0	0	1	0	0	0	0	0	0.2	1
0.682303	0	0	0	0	0	No	No	No	No	No	Matched (3)	Community Clinic	primary	Govt.	no	yes	no	no	no	no	Everyday: 20-30 days	1	1	0	0	0	1	1	1	0	0	0	0	0	0	0	0	0	1	1	0	1	0	1	0	0	0.5	0.4	4
0.682303	0	0	0	0	0	No	No	No	No	No	Matched (3)	Community Clinic	primary	Govt.	yes	yes	no	no	no	no	Everyday: 20-30 days	1	1	1	1	0	1	1	1	1	0	0	0	0	0	0	1	1	0	1	0	1	0	1	0	0	0.75	0.4	5
0.682303	0	0	0	0	0	No	No	No	No	No	Matched (3)	Community Clinic	primary	Govt.	yes	yes	no	no	no	no	Not everyday: 1-19 days	1	1	1	1	0	0	1	1	0	0	0	0	0	0	0	0	0	0	1	0	0	0	0	0	0	0.25	0	1
0.682303	0	0	0	0	0	No	No	No	No	No	Matched (3)	Community Clinic	primary	Govt.	no	yes	no	no	no	no	Not everyday: 1-19 days	1	1	0	1	1	0	1	1	0	0	0	0	0	0	0	0	0	0	0	0	0	0	0	0	0	0	0	0
0.682303	0	0	0	0	0	No	No	No	No	No	Matched (3)	Community Clinic	primary	Govt.	no	yes	no	no	no	no	Not everyday: 1-19 days	1	1	1	1	0	1	1	1	0	0	0	0	0	0	0	1	1	0	1	0	1	1	1	0	0	0.75	0.6	6
0.682303	0	0	0	0	0	No	No	No	No	No	Matched (3)	Community Clinic	primary	Govt.	no	yes	no	no	no	no	Not everyday: 1-19 days	1	1	1	1	0	1	1	1	0	0	0	0	0	0	0	1	1	0	0	0	1	1	1	1	0	0.5	0.8	6
0.19518	0	0	0	0	0	No	No	No	No	No	Matched (3)	Union HEalth and Family Welfare Center	primary	Govt.	no	yes	no	no	no	no	Not everyday: 1-19 days	1	1	0	1	1	1	1	1	0	0	0	0	0	0	0	1	1	0	1	1	0	1	1	0	0	0.75	0.6	6
0.19518	0	0	0	0	0	No	No	No	No	No	Matched (3)	Union HEalth and Family Welfare Center	primary	Govt.	no	no	no	no	no	no	Not everyday: 1-19 days	1	1	1	1	0	1	1	1	1	1	0	0	0	0	0	1	1	0	1	1	1	1	1	0	0	0.75	0.8	7
0.19518	0	0	0	0	0	No	No	No	No	No	Matched (3)	Union HEalth and Family Welfare Center	primary	Govt.	no	yes	no	no	no	no	Everyday: 20-30 days	1	1	0	1	1	1	1	1	0	0	0	0	0	0	0	1	1	0	1	1	1	1	1	0	0	0.75	0.8	7
0.19518	0	0	0	0	0	No	No	No	No	No	Matched (3)	Union HEalth and Family Welfare Center	primary	Govt.	no	yes	no	no	no	no	Not everyday: 1-19 days	1	1	0	0	0	0	0	0	0	0	0	0	0	0	0	1	1	1	1	0	0	0	0	0	0	1	0	4
0.19518	0	0	0	0	0	No	No	No	No	No	Matched (3)	Union HEalth and Family Welfare Center	primary	Govt.	no	yes	no	no	no	no	Not everyday: 1-19 days	1	1	0	1	1	1	1	1	0	0	0	0	0	0	0	1	1	0	0	1	0	1	1	0	0	0.5	0.6	5
0.19518	1	1	1	0	1	Yes	Yes	Yes	No	Yes	Matched (3)	Union HEalth and Family Welfare Center	primary	Govt.	no	yes	no	no	no	no	Everyday: 20-30 days	1	1	1	1	0	1	1	1	1	0	0	0	0	1	1	1	1	0	1	1	0	1	1	0	1	0.75	0.6	8
0.19518	0	1	0	0	0	No	Yes	No	No	No	Matched (3)	Union HEalth and Family Welfare Center	primary	Govt.	no	yes	no	no	no	no	Everyday: 20-30 days	1	1	1	1	0	1	1	1	1	0	0	0	0	0	0	1	1	1	1	0	1	1	1	0	0	1	0.6	7
0.19518	0	0	0	0	0	No	No	No	No	No	Matched (3)	Union HEalth and Family Welfare Center	primary	Govt.		yes	no	yes	no	no	Everyday: 20-30 days	1	1	1	1	0	1	1	1	0	0	0	0	0	1	0	1	1	1	0	0	1	1	1	0	0.5	0.75	0.6	7
0.19518	0	0	0	0	0	No	No	No	No	No	Matched (3)	Union HEalth and Family Welfare Center	primary	Govt.	no	yes	no	no	no	no	Not everyday: 1-19 days	1	1	1	1	0	1	1	1	1	0	0	0	0	0	0	1	1	0	0	0	1	1	1	0	0	0.5	0.6	5
0.19518	0	0	0	0	0	No	No	No	No	No	Matched (3)	Union HEalth and Family Welfare Center	primary	Govt.	no	yes	no	no	no	no	Everyday: 20-30 days	1	1	1	1	0	1	1	1	1	0	0	0	0	1	0	1	1	0	1	1	0	1	1	0	0.5	0.75	0.6	7
0.19518	1	1	0	1	1	Yes	Yes	No	Yes	Yes	Matched (3)	Union HEalth and Family Welfare Center	primary	Govt.	no	yes	no	no	no	no	Everyday: 20-30 days	1	1	1	1	0	1	1	1	1	0	0	0	0	1	1	1	1	0	1	1	0	1	1	0	1	0.75	0.6	8
0.19518	0	1	0	0	0	No	Yes	No	No	No	Matched (3)	Union HEalth and Family Welfare Center	primary	Govt.	no	yes	no	no	no	no	Not everyday: 1-19 days	1	1	1	1	0	1	1	1	1	0	0	0	0	1	0	1	1	1	0	0	1	1	1	0	0.5	0.75	0.6	7
0.19518	1	1	0	0	0	Yes	Yes	No	No	No	Matched (3)	Union HEalth and Family Welfare Center	primary	Govt.	no	yes	no	no	no	no	Not everyday: 1-19 days	1	1	1	1	0	1	1	1	1	0	0	0	0	0	1	1	1	0	0	0	1	1	1	0	0.5	0.5	0.6	6
0.19518	0	0	0	0	0	No	No	No	No	No	Matched (3)	Union HEalth and Family Welfare Center	primary	Govt.	no	yes	no	no	no	no	Not everyday: 1-19 days	1	1	1	1	1	1	1	1	1	0	0	0	0	0	0	0	0	0	0	0	0	0	0	0	0	0	0	0
0.082804	1	1	1	1	0	Yes	Yes	Yes	Yes	No	Matched (3)	Maternal and Child Welfare Center	referral	Govt.	no	yes	no	yes	yes	no	Not everyday: 1-19 days	1	1	1	1	1	1	1	1	1	1	1	1	0	0	1	1	1	0	1	1	0	1	1	0	0.5	0.75	0.6	7
0.082804	1	0	0	1	0	Yes	No	No	Yes	No	Matched (3)	Maternal and Child Welfare Center	referral	Govt.	no	yes	no	yes	yes	no	Everyday: 20-30 days	1	1	1	1	1	1	1	1	1	1	1	0	0	1	1	1	1	0	0	0	1	1	1	0	1	0.5	0.6	7
0.414019	1	0	0	1	1	Yes	No	No	Yes	Yes	Matched (3)	NGO Clinic/Hospital	primary	Private	no	yes	no	no	no	no	Everyday: 20-30 days	1	1	1	1	1	1	1	1	1	1	1	1	0	1	1	1	1	0	0	1	0	1	1	0	1	0.5	0.6	7
0.414019	0	0	0	0	0	No	No	No	No	No	Matched (3)	NGO Clinic/Hospital	primary	Private	yes	yes	yes	no	no	yes	Everyday: 20-30 days	1	1	1	1	0	1	1	1	1	0	0	0	0	1	0	1	1	1	1	0	1	1	1	0	0.5	1	0.6	8
0.082804	1	1	1	0	0	Yes	Yes	Yes	No	No	Matched (3)	Upazila HEalth Complex	referral	Govt.	yes	yes	yes	yes	yes	yes	Everyday: 20-30 days	1	1	1	1	1	1	1	1	1	1	1	1	0	1	1	1	1	0	1	1	0	1	1	0	1	0.75	0.6	8
0.082804	0	0	0	0	0	No	No	No	No	No	Matched (3)	Upazila HEalth Complex	referral	Govt.	yes	yes	yes	yes	yes	yes	Everyday: 20-30 days	1	1	1	1	1	1	1	1	1	1	1	1	0	1	0	1	1	1	0	1	0	1	1	0	0.5	0.75	0.6	7
0.082804	0	0	0	0	0	No	No	No	No	No	Matched (3)	Upazila HEalth Complex	referral	Govt.	yes	yes	yes	yes	yes	yes	Everyday: 20-30 days	1	1	1	1	1	1	1	1	1	1	1	1	0	1	0	1	1	1	1	1	0	1	1	0	0.5	1	0.6	8
0.082804	0	0	0	0	0	No	No	No	No	No	Matched (3)	Upazila HEalth Complex	referral	Govt.	yes	yes	yes	yes	yes	yes	Not everyday: 1-19 days	1	1	1	1	1	1	1	1	1	0	1	1	0	0	0	1	1	1	0	0	1	1	0	0	0	0.75	0.4	5
0.082804	0	0	0	0	0	No	No	No	No	No	Matched (3)	Upazila HEalth Complex	referral	Govt.	yes	yes	no	yes	yes	yes	Everyday: 20-30 days	1	1	1	1	1	1	1	1	1	1	1	1	0	1	0	1	1	1	1	0	1	1	1	1	0.5	1	0.8	9
0.289813	0	0	0	0	0	No	No	No	No	No	Matched (3)	Union HEalth and Family Welfare Center	primary	Govt.	no	yes	no	no	no	no	Everyday: 20-30 days	1	1	1	1	0	1	1	1	1	0	0	0	0	0	0	1	1	0	1	1	0	1	1	0	0	0.75	0.6	6
0.289813	0	0	0	0	0	No	No	No	No	No	Matched (3)	Union HEalth and Family Welfare Center	primary	Govt.	no	yes	no	no	no	yes	Everyday: 20-30 days	1	1	1	1	0	1	1	1	1	1	0	0	0	1	0	1	1	1	0	0	1	1	1	0	0.5	0.75	0.6	7
0.289813	0	0	0	0	0	No	No	No	No	No	Matched (3)	Union HEalth and Family Welfare Center	primary	Govt.	no	yes	no	no	no	yes	Everyday: 20-30 days	1	1	1	1	0	1	1	1	1	0	0	0	0	1	0	1	1	1	1	0	1	1	1	0	0.5	1	0.6	8
0.289813	0	0	0	0	0	No	No	No	No	No	Matched (3)	Union HEalth and Family Welfare Center	primary	Govt.	no	yes	no	no	no	no	Not everyday: 1-19 days	1	1	1	1	0	1	1	1	1	0	0	0	0	0	0	0	1	0	0	0	1	1	1	0	0	0.25	0.6	4
0.110405	0	1	0	0	0	No	Yes	No	No	No	Matched (3)	Union Subcenter/Rural Dispensary	primary	Govt.	no	yes	no	no	no	no	Everyday: 20-30 days	1	1	0	0	0	1	1	1	0	0	0	0	0	0	0	1	1	0	0	0	1	1	1	0	0	0.5	0.6	5
0.110405	0	1	0	0	0	No	Yes	No	No	No	Matched (3)	Union Subcenter/Rural Dispensary	primary	Govt.	yes	yes	no	no	no	no	Everyday: 20-30 days	1	1	0	0	0	0	1	1	0	0	0	0	0	0	0	1	1	0	1	0	1	1	1	0	0	0.75	0.6	6
0.110405	0	0	0	0	0	No	No	No	No	No	Matched (3)	Union Subcenter/Rural Dispensary	primary	Govt.	no	yes	no	no	no	no	Not everyday: 1-19 days	1	1	0	0	0	0	1	1	0	0	0	0	0	0	0	0	0	0	0	0	0	0	0	0	0	0	0	0
0.271596	0	0	0	0	0	No	No	No	No	No	Matched (3)	Community Clinic	primary	Govt.	yes	yes	no	no	no	yes	Everyday: 20-30 days	1	1	1	1	0	1	1	1	1	0	0	0	0	1	0	1	1	1	1	1	1	1	1	1	0.5	1	1	10
0.271596	0	0	0	0	0	No	No	No	No	No	Matched (3)	Community Clinic	primary	Govt.	yes	yes	no	no	no	yes	Everyday: 20-30 days	1	1	1	1	0	1	1	1	0	0	0	0	0	0	0	1	1	1	1	1	1	1	1	1	0	1	1	9
0.271596	0	0	0	0	0	No	No	No	No	No	Matched (3)	Community Clinic	primary	Govt.	yes	yes	no	no	no	yes	Everyday: 20-30 days	1	1	1	1	0	1	1	1	1	0	0	0	0	1	0	1	1	1	1	1	1	1	1	1	0.5	1	1	10
0.271596	0	0	0	0	0	No	No	No	No	No	Matched (3)	Community Clinic	primary	Govt.	yes	yes	no	no	no	yes	Everyday: 20-30 days	1	1	1	1	0	1	1	1	1	0	0	0	0	1	0	1	1	1	1	1	1	1	1	1	0.5	1	1	10
0.271596	1	0	0	0	0	Yes	No	No	No	No	Matched (3)	Community Clinic	primary	Govt.	yes	yes	no	no	no	yes	Everyday: 20-30 days	1	1	1	1	1	1	1	1	1	0	0	0	0	1	1	1	1	1	1	1	1	1	1	1	1	1	1	11
0.271596	0	0	0	0	0	No	No	No	No	No	Matched (3)	Community Clinic	primary	Govt.	yes	yes	no	no	no	yes	Everyday: 20-30 days	1	1	1	1	1	1	1	1	1	0	0	0	0	1	0	1	1	1	1	1	1	1	1	1	0.5	1	1	10
0.271596	0	0	0	0	0	No	No	No	No	No	Matched (3)	Community Clinic	primary	Govt.	yes	yes	no	no	no	yes	Everyday: 20-30 days	1	1	1	1	0	1	1	1	1	0	0	0	0	1	0	1	1	1	1	1	1	1	1	1	0.5	1	1	10
0.271596	1	0	0	0	0	Yes	No	No	No	No	Matched (3)	Community Clinic	primary	Govt.	no	yes	no	no	no	yes	Not everyday: 1-19 days	1	1	0	0	0	1	1	1	0	0	0	0	0	0	1	1	1	0	1	1	0	1	1	0	0.5	0.75	0.6	7
0.271596	1	0	0	0	0	Yes	No	No	No	No	Matched (3)	Community Clinic	primary	Govt.	no	yes	no	no	no	yes	Not everyday: 1-19 days	1	1	1	1	0	1	1	1	0	0	0	0	0	0	1	1	1	0	1	0	0	1	1	0	0.5	0.75	0.4	6
0.271596	0	0	0	0	0	No	No	No	No	No	Matched (3)	Community Clinic	primary	Govt.	no	yes	no	no	no	yes	Not everyday: 1-19 days	1	1	1	1	0	1	0	1	0	0	0	0	0	1	0	1	1	0	1	0	0	1	1	0	0.5	0.75	0.4	6
0.271596	0	0	0	0	0	No	No	No	No	No	Matched (3)	Community Clinic	primary	Govt.	no	yes	no	no	no	yes	Everyday: 20-30 days	1	1	1	1	0	0	1	1	0	0	0	0	0	1	0	1	1	0	1	0	0	1	1	0	0.5	0.75	0.4	6
0.271596	0	0	0	0	0	No	No	No	No	No	Matched (3)	Community Clinic	primary	Govt.	no	yes	no	no	no	no	Everyday: 20-30 days	1	1	0	0	0	0	1	1	0	0	0	0	0	1	0	0	1	0	1	0	0	1	1	0	0.5	0.5	0.4	5
0.271596	0	0	0	0	0	No	No	No	No	No	Matched (3)	Community Clinic	primary	Govt.	no	yes	no	no	no	yes	Everyday: 20-30 days	1	1	0	0	0	0	1	1	0	0	0	0	0	1	0	1	1	0	1	0	0	0	1	0	0.5	0.75	0.2	5
0.271596	0	0	0	0	0	No	No	No	No	No	Matched (3)	Community Clinic	primary	Govt.	no	yes	no	no	no	no	Everyday: 20-30 days	1	1	0	0	0	1	1	1	0	0	0	0	0	1	0	1	1	0	1	1	1	1	1	0	0.5	0.75	0.8	8
0.271596	1	0	0	0	0	Yes	No	No	No	No	Matched (3)	Community Clinic	primary	Govt.	no	yes	no	no	no	yes	Everyday: 20-30 days	1	1	0	0	0	0	0	1	0	0	0	0	0	1	1	1	1	0	1	0	0	0	1	0	1	0.75	0.2	6
0.271596	0	0	0	0	0	No	No	No	No	No	Matched (3)	Community Clinic	primary	Govt.	no	yes	no	no	no	yes	Everyday: 20-30 days	1	1	0	0	0	0	0	1	0	0	0	0	0	1	0	1	1	0	1	0	0	0	1	0	0.5	0.75	0.2	5
0.271596	0	0	0	0	0	No	No	No	No	No	Matched (3)	Community Clinic	primary	Govt.	no	yes	no	no	no	yes	Everyday: 20-30 days	1	1	0	0	0	0	0	1	0	0	0	0	0	1	0	1	1	0	1	0	0	0	1	0	0.5	0.75	0.2	5
0.271596	1	0	0	0	0	Yes	No	No	No	No	Matched (3)	Community Clinic	primary	Govt.	no	yes	no	no	no	no	Everyday: 20-30 days	1	1	0	0	0	0	0	1	0	0	0	0	0	1	1	1	1	0	1	0	0	0	1	0	1	0.75	0.2	6
0.271596	1	0	0	0	0	Yes	No	No	No	No	Matched (3)	Community Clinic	primary	Govt.	no	yes	no	no	no	yes	Everyday: 20-30 days	1	1	0	0	0	0	0	1	0	0	0	0	0	1	1	0	0	0	1	0	0	0	1	0	1	0.25	0.2	4
0.271596	0	0	0	0	0	No	No	No	No	No	Matched (3)	Community Clinic	primary	Govt.	no	yes	no	no	no	no	Not everyday: 1-19 days	1	1	0	0	0	1	1	1	0	0	0	0	0	0	0	1	1	0	1	0	1	1	1	0	0	0.75	0.6	6
0.271596	0	0	0	0	0	No	No	No	No	No	Matched (3)	Community Clinic	primary	Govt.	no	yes	no	no	no	no	Everyday: 20-30 days	1	1	0	0	0	1	1	1	0	0	0	0	0	1	0	1	1	0	1	0	1	1	1	0	0.5	0.75	0.6	7
0.271596	0	0	0	0	0	No	No	No	No	No	Matched (3)	Community Clinic	primary	Govt.	no	yes	no	no	no	no	Everyday: 20-30 days	1	1	0	0	0	1	1	1	0	0	0	0	0	0	0	1	1	0	1	0	1	1	1	0	0	0.75	0.6	6
0.271596	0	0	0	0	0	No	No	No	No	No	Matched (3)	Community Clinic	primary	Govt.	no	yes	no	no	no	no	Everyday: 20-30 days	1	1	0	0	0	1	1	1	0	0	0	0	0	0	0	1	1	0	0	0	1	1	1	0	0	0.5	0.6	5
0.271596	0	0	0	0	0	No	No	No	No	No	Matched (3)	Community Clinic	primary	Govt.	no	yes	no	no	no	no	Not everyday: 1-19 days	1	1	0	0	0	1	1	1	0	0	0	0	0	0	0	0	1	0	1	0	1	1	1	0	0	0.5	0.6	5
0.271596	0	0	0	0	0	No	No	No	No	No	Matched (3)	Community Clinic	primary	Govt.	no	yes	no	no	no	no	Not everyday: 1-19 days	1	1	0	0	0	1	1	1	0	0	0	0	0	1	0	1	1	0	1	0	1	1	1	0	0.5	0.75	0.6	7
0.104885	0	0	0	0	0	No	No	No	No	No	Matched (3)	Union HEalth and Family Welfare Center	primary	Govt.	no	yes	no	yes	no	yes	Everyday: 20-30 days	1	1	1	1	1	1	1	1	1	0	0	0	0	1	0	1	1	1	1	1	0	1	1	0	0.5	1	0.6	8
0.104885	0	0	0	0	0	No	No	No	No	No	Matched (3)	Union HEalth and Family Welfare Center	primary	Govt.	no	yes	no	no	no	yes	Everyday: 20-30 days	1	1	1	1	1	1	1	1	1	0	0	0	0	1	0	1	1	0	1	1	0	1	1	0	0.5	0.75	0.6	7
0.104885	0	0	0	0	0	No	No	No	No	No	Matched (3)	Union HEalth and Family Welfare Center	primary	Govt.	no	yes	no	no	no	yes	Everyday: 20-30 days	1	1	1	1	1	1	1	1	1	0	0	0	0	1	0	1	1	0	1	1	0	1	1	0	0.5	0.75	0.6	7
0.104885	1	1	1	0	0	Yes	Yes	Yes	No	No	Matched (3)	Union HEalth and Family Welfare Center	primary	Govt.	no	yes	no	no	no	yes	Everyday: 20-30 days	1	1	1	1	1	1	1	1	1	0	0	0	0	0	1	0	0	0	0	1	0	1	1	0	0.5	0	0.6	4
0.104885	0	0	0	0	0	No	No	No	No	No	Matched (3)	Union HEalth and Family Welfare Center	primary	Govt.	yes	yes	no	yes	no	no	Everyday: 20-30 days	1	1	1	1	1	1	1	1	1	0	0	0	0	0	0	0	1	0	1	1	0	1	1	0	0	0.5	0.6	5
0.104885	0	0	0	0	0	No	No	No	No	No	Matched (3)	Union HEalth and Family Welfare Center	primary	Govt.	no	yes	no	no	no	yes	Everyday: 20-30 days	1	1	1	1	1	1	1	1	1	0	0	0	0	1	0	1	1	0	1	1	0	1	1	0	0.5	0.75	0.6	7
0.104885	0	0	0	0	0	No	No	No	No	No	Matched (3)	Union HEalth and Family Welfare Center	primary	Govt.	no	yes	no	no	no	yes	Not everyday: 1-19 days	1	1	1	1	0	1	1	1	1	0	0	0	0	0	0	1	1	0	1	0	0	1	1	0	0	0.75	0.4	5
0.104885	1	1	1	0	0	Yes	Yes	Yes	No	No	Matched (3)	Union HEalth and Family Welfare Center	primary	Govt.	no	yes	no	yes	no	yes	Not everyday: 1-19 days	1	1	1	1	0	1	1	1	1	0	0	0	0	0	1	1	1	1	1	1	0	1	1	0	0.5	1	0.6	8
0.104885	0	0	0	0	0	No	No	No	No	No	Matched (3)	Union HEalth and Family Welfare Center	primary	Govt.	no	yes	no	no	no	no	Everyday: 20-30 days	1	1	1	1	0	1	1	1	1	0	0	0	0	1	0	0	1	0	1	1	0	1	1	0	0.5	0.5	0.6	6
0.104885	1	1	0	0	0	Yes	Yes	No	No	No	Matched (3)	Union HEalth and Family Welfare Center	primary	Govt.	no	yes	no	no	no	no	Everyday: 20-30 days	1	1	1	1	0	1	1	1	1	0	0	0	0	1	1	1	1	0	1	1	1	1	1	0	1	0.75	0.8	9
0.104885	0	0	0	0	0	No	No	No	No	No	Matched (3)	Union HEalth and Family Welfare Center	primary	Govt.	yes	yes	no	no	no	yes	Everyday: 20-30 days	1	1	1	1	1	1	1	1	1	0	0	0	0	0	0	1	1	0	1	1	1	1	1	0	0	0.75	0.8	7
0.104885	0	0	0	0	0	No	No	No	No	No	Matched (3)	Union HEalth and Family Welfare Center	primary	Govt.	yes	yes	no	no	no	yes	Everyday: 20-30 days	1	1	1	1	1	1	1	1	1	0	0	0	0	0	0	1	1	0	0	1	1	1	1	1	0	0.5	1	7
0.104885	0	0	0	0	0	No	No	No	No	No	Matched (3)	Union HEalth and Family Welfare Center	primary	Govt.	no	yes	no	yes	yes	no	Not everyday: 1-19 days	1	1	1	1	0	1	1	1	0	0	0	0	0	0	0	1	1	0	1	0	1	1	1	0	0	0.75	0.6	6
0.082804	2	1	2	1	1	Yes	Yes	Yes	Yes	Yes	Matched (3)	Maternal and Child Welfare Center	referral	Govt.	yes	yes	no	yes	yes	yes	Everyday: 20-30 days	1	1	1	1	1	1	1	1	1	1	0	0	0	1	1	1	1	1	1	1	0	1	1	0	1	1	0.6	9
0.165607	0	0	0	0	0	No	No	No	No	No	Matched (3)	NGO Clinic/Hospital	primary	Private	no	yes	yes	no	no	yes	Everyday: 20-30 days	1	1	1	1	1	1	1	1	0	0	0	0	0	0	0	1	1	0	1	0	1	1	1	0	0	0.75	0.6	6
0.165607	1	0	0	0	0	Yes	No	No	No	No	Matched (3)	NGO Clinic/Hospital	primary	Private	yes	yes	yes	no	no	yes	Everyday: 20-30 days	1	1	1	1	1	1	1	1	1	1	0	0	0	1	1	1	1	1	1	1	1	1	1	1	1	1	1	11
0.082804	0	0	0	0	0	No	No	No	No	No	Matched (3)	Upazila HEalth Complex	referral	Govt.	yes	yes	no	yes	yes	yes	Everyday: 20-30 days	1	1	1	1	0	1	1	1	1	0	0	0	0	0	0	1	1	1	1	1	0	1	1	0	0	1	0.6	7
0.082804	0	0	0	0	0	No	No	No	No	No	Matched (3)	Upazila HEalth Complex	referral	Govt.	yes	yes	yes	yes	yes	yes	Everyday: 20-30 days	1	1	1	1	1	1	1	1	1	1	1	1	0	1	0	1	1	1	1	1	0	1	1	0	0.5	1	0.6	8
0.082804	0	1	1	0	0	No	Yes	Yes	No	No	Matched (3)	Upazila HEalth Complex	referral	Govt.	yes	yes	yes	yes	yes	yes	Everyday: 20-30 days	1	1	1	1	1	1	1	1	1	1	1	1	0	0	0	1	1	0	1	1	0	1	1	0	0	0.75	0.6	6
0.106462	0	0	0	0	0	No	No	No	No	No	Matched (3)	Union HEalth and Family Welfare Center	primary	Govt.	no	yes	no	yes	no	yes	Everyday: 20-30 days	1	1	1	1	1	1	1	1	1	1	1	1	0	1	0	1	1	1	1	1	0	1	1	0	0.5	1	0.6	8
0.106462	0	0	0	0	0	No	No	No	No	No	Matched (3)	Union HEalth and Family Welfare Center	primary	Govt.	no	yes	no	yes	no	yes	Everyday: 20-30 days	1	1	1	1	0	1	1	1	1	0	0	0	0	0	0	1	1	0	1	0	0	1	1	0	0	0.75	0.4	5
0.106462	0	0	0	0	0	No	No	No	No	No	Matched (3)	Union HEalth and Family Welfare Center	primary	Govt.	no	yes	no	yes	no	yes	Everyday: 20-30 days	1	1	1	1	0	1	1	1	1	0	0	0	0	1	0	1	1	0	1	1	0	1	1	1	0.5	0.75	0.8	8
0.106462	0	0	0	0	0	No	No	No	No	No	Matched (3)	Union HEalth and Family Welfare Center	primary	Govt.	yes	yes	no	yes	no	yes	Everyday: 20-30 days	1	1	1	1	1	1	1	1	1	0	0	0	0	1	0	1	1	1	1	1	1	1	1	1	0.5	1	1	10
0.106462	0	0	0	0	0	No	No	No	No	No	Matched (3)	Union HEalth and Family Welfare Center	primary	Govt.	yes	yes	no	yes	yes	yes	Everyday: 20-30 days	1	1	1	1	1	1	1	1	1	0	0	0	0	1	0	1	1	1	1	1	1	1	1	1	0.5	1	1	10
0.106462	0	1	0	0	0	No	Yes	No	No	No	Matched (3)	Union HEalth and Family Welfare Center	primary	Govt.	no	yes	no	no	no	no	Everyday: 20-30 days	1	1	1	1	0	1	1	1	1	0	0	0	0	1	0	1	1	0	1	1	0	1	1	0	0.5	0.75	0.6	7
0.106462	0	1	0	0	0	No	Yes	No	No	No	Matched (3)	Union HEalth and Family Welfare Center	primary	Govt.	no	yes	no	no	no	yes	Not everyday: 1-19 days	1	1	1	1	0	1	1	1	1	0	0	0	0	1	0	1	1	0	1	0	1	1	1	0	0.5	0.75	0.6	7
0.082804	0	0	0	0	0	No	No	No	No	No	Matched (3)	Union Subcenter/Rural Dispensary	primary	Govt.	no	yes	no	no	no	yes	Not everyday: 1-19 days	1	1	1	1	0	0	1	1	0	0	0	0	0	0	0	1	1	0	1	0	0	1	1	0	0	0.75	0.4	5
0.480262	0	0	0	0	0	No	No	No	No	No	Matched (3)	Community Clinic	primary	Govt.	no	yes	no	no	no	no	Not everyday: 1-19 days	1	1	1	1	1	1	1	1	0	0	0	0	0	0	0	1	1	0	0	1	0	1	1	0	0	0.5	0.6	5
0.480262	1	1	1	1	1	Yes	Yes	Yes	Yes	Yes	Matched (3)	Community Clinic	primary	Govt.	no	yes	no	no	no	no	Not everyday: 1-19 days	1	1	1	1	1	1	1	1	0	0	0	0	0	0	1	1	1	0	0	1	0	1	1	0	0.5	0.5	0.6	6
0.480262	1	0	0	0	0	Yes	No	No	No	No	Matched (3)	Community Clinic	primary	Govt.	no	yes	no	no	no	no	Not everyday: 1-19 days	1	1	1	1	1	1	1	1	0	0	0	0	0	0	1	1	1	0	0	1	0	1	1	0	0.5	0.5	0.6	6
0.480262	0	0	0	0	0	No	No	No	No	No	Matched (3)	Community Clinic	primary	Govt.	no	yes	no	no	no	no	Not everyday: 1-19 days	1	1	1	1	1	0	1	1	0	0	0	0	0	0	0	1	1	0	0	0	0	1	1	0	0	0.5	0.4	4
0.480262	1	0	0	0	0	Yes	No	No	No	No	Matched (3)	Community Clinic	primary	Govt.	no	yes	no	no	no	no	Everyday: 20-30 days	1	1	0	0	0	1	1	1	0	0	0	0	0	1	1	0	1	1	1	1	0	1	1	0	1	0.75	0.6	8
0.480262	0	0	0	0	0	No	No	No	No	No	Matched (3)	Community Clinic	primary	Govt.	no	no	no	no	no	no	Everyday: 20-30 days	1	1	0	0	0	1	0	0	0	0	0	0	0	0	0	0	1	0	1	1	0	0	0	0	0	0.5	0.2	3
0.480262	1	0	0	0	0	Yes	No	No	No	No	Matched (3)	Community Clinic	primary	Govt.	yes	yes	no	no	no	no	Everyday: 20-30 days	1	1	0	0	0	1	1	1	0	0	0	0	0	1	1	0	1	1	1	1	1	1	1	0	1	0.75	0.8	9
0.480262	0	0	0	0	0	No	No	No	No	No	Matched (3)	Community Clinic	primary	Govt.	yes	yes	no	no	no	no	Everyday: 20-30 days	1	1	0	0	0	1	0	1	0	0	0	0	0	1	0	0	1	1	1	1	1	1	1	0	0.5	0.75	0.8	8
0.480262	1	0	0	0	0	Yes	No	No	No	No	Matched (3)	Community Clinic	primary	Govt.	no	yes	no	no	no	no	Not everyday: 1-19 days	1	1	0	0	0	1	1	1	0	0	0	0	0	1	1	0	1	0	1	1	0	1	1	0	1	0.5	0.6	7
0.480262	1	0	0	0	0	Yes	No	No	No	No	Matched (3)	Community Clinic	primary	Govt.	no	yes	no	no	no	no	Everyday: 20-30 days	1	1	0	0	0	1	1	1	0	0	0	0	0	1	1	1	1	0	1	1	1	1	1	0	1	0.75	0.8	9
0.480262	1	0	0	0	0	Yes	No	No	No	No	Matched (3)	Community Clinic	primary	Govt.	no	yes	no	no	no	no	Everyday: 20-30 days	1	1	0	0	0	1	1	1	0	0	0	0	0	1	1	0	1	0	1	1	1	1	1	0	1	0.5	0.8	8
0.480262	0	0	0	0	0	No	No	No	No	No	Matched (3)	Community Clinic	primary	Govt.	yes	yes	no	no	no	no	Not everyday: 1-19 days	1	1	0	0	0	1	1	1	0	0	0	0	0	1	0	1	1	1	0	1	1	1	1	0	0.5	0.75	0.8	8
0.480262	0	0	0	0	0	No	No	No	No	No	Matched (3)	Community Clinic	primary	Govt.	no	yes	no	no	no	no	Everyday: 20-30 days	1	1	0	0	0	1	1	1	0	0	0	0	0	1	0	1	1	0	1	0	1	1	1	0	0.5	0.75	0.6	7
0.480262	0	0	0	0	0	No	No	No	No	No	Matched (3)	Community Clinic	primary	Govt.	no	yes	no	no	no	no	Everyday: 20-30 days	1	1	0	0	0	1	1	1	0	0	0	0	0	1	0	1	1	1	1	0	1	1	1	0	0.5	1	0.6	8
0.480262	0	0	0	0	0	No	No	No	No	No	Matched (3)	Community Clinic	primary	Govt.	no	yes	no	no	no	no	Everyday: 20-30 days	1	1	0	0	0	1	1	1	0	0	0	0	0	0	0	1	1	1	1	0	1	1	1	0	0	1	0.6	7
0.480262	0	0	0	0	0	No	No	No	No	No	Matched (3)	Community Clinic	primary	Govt.	no	yes	no	no	no	yes	Everyday: 20-30 days	1	1	1	1	0	1	1	1	0	1	0	0	0	1	0	1	1	1	1	1	0	1	1	0	0.5	1	0.6	8
0.480262	0	0	0	0	0	No	No	No	No	No	Matched (3)	Community Clinic	primary	Govt.	no	yes	no	yes	no	yes	Everyday: 20-30 days	1	1	1	1	0	1	1	1	0	0	0	0	0	1	0	1	1	1	1	1	0	0	1	0	0.5	1	0.4	7
0.480262	0	0	1	0	0	No	No	Yes	No	No	Matched (3)	Community Clinic	primary	Govt.	no	yes	no	no	no	yes	Not everyday: 1-19 days	1	1	1	1	0	1	1	1	0	1	0	0	0	1	0	1	1	1	1	1	0	1	1	0	0.5	1	0.6	8
0.480262	0	0	0	0	0	No	No	No	No	No	Matched (3)	Community Clinic	primary	Govt.	no	yes	no	no	no	no	Everyday: 20-30 days	1	1	0	0	0	1	1	1	0	0	0	0	0	0	0	1	1	0	1	1	1	1	1	0	0	0.75	0.8	7
0.480262	1	1	1	1	1	Yes	Yes	Yes	Yes	Yes	Matched (3)	Community Clinic	primary	Govt.	no	yes	no	no	no	no	Everyday: 20-30 days	1	1	0	0	0	1	1	1	0	0	0	0	0	0	1	0	1	0	1	1	1	1	1	0	0.5	0.5	0.8	7
0.480262	0	0	0	0	0	No	No	No	No	No	Matched (3)	Community Clinic	primary	Govt.	no	yes	no	no	no	no	Everyday: 20-30 days	1	1	0	0	0	1	1	1	0	0	0	0	0	1	0	1	1	0	0	1	1	1	1	0	0.5	0.5	0.8	7
0.480262	0	0	0	0	0	No	No	No	No	No	Matched (3)	Community Clinic	primary	Govt.	no	yes	no	no	no	no	Everyday: 20-30 days	1	1	0	0	0	1	1	1	0	0	0	0	0	0	0	1	1	0	0	1	1	1	1	0	0	0.5	0.8	6
0.480262	0	0	0	0	0	No	No	No	No	No	Matched (3)	Community Clinic	primary	Govt.	yes	yes	no	no	no	no	Everyday: 20-30 days	1	1	0	0	0	1	1	1	0	0	0	0	0	1	0	1	1	1	0	0	1	1	1	0	0.5	0.75	0.6	7
0.480262	0	0	0	0	0	No	No	No	No	No	Matched (3)	Community Clinic	primary	Govt.	yes	yes	no	no	no	no	Everyday: 20-30 days	1	1	0	0	0	1	1	1	0	0	0	0	0	1	0	1	1	1	1	0	1	1	1	0	0.5	1	0.6	8
0.082804	1	1	1	1	1	Yes	Yes	Yes	Yes	Yes	Matched (3)	District Hospital	referral	Govt.	yes	yes	yes	yes	yes	yes	Everyday: 20-30 days	1	1	1	1	1	1	1	1	0	1	1	1	0	1	1	1	1	1	1	1	1	1	1	1	1	1	1	11
0.115925	0	0	0	0	0	No	No	No	No	No	Matched (3)	Union HEalth and Family Welfare Center	primary	Govt.	no	yes	no	no	no	no	Everyday: 20-30 days	1	1	1	1	1	1	1	1	0	0	0	0	0	0	0	0	0	0	0	0	0	0	0	0	0	0	0	0
0.115925	0	0	0	1	1	No	No	No	Yes	Yes	Matched (3)	Union HEalth and Family Welfare Center	primary	Govt.	no	yes	no	no	no	yes	Everyday: 20-30 days	1	1	1	1	1	1	1	1	0	0	0	0	0	0	0	1	1	0	0	1	0	1	1	0	0	0.5	0.6	5
0.115925	0	0	0	0	0	No	No	No	No	No	Matched (3)	Union HEalth and Family Welfare Center	primary	Govt.	no	yes	no	no	no	no	Everyday: 20-30 days	1	1	1	1	1	1	1	1	0	0	0	0	0	0	0	1	1	0	0	1	0	1	1	0	0	0.5	0.6	5
0.115925	0	1	1	0	0	No	Yes	Yes	No	No	Matched (3)	Union HEalth and Family Welfare Center	primary	Govt.	no	yes	no	no	no	yes	Everyday: 20-30 days	1	1	1	1	0	1	1	1	1	0	0	0	0	1	0	0	1	1	1	1	1	1	1	1	0.5	0.75	1	9
0.115925	1	0	0	0	0	Yes	No	No	No	No	Matched (3)	Union HEalth and Family Welfare Center	primary	Govt.	no	yes	no	no	no	no	Everyday: 20-30 days	1	1	0	0	0	1	1	1	0	0	0	0	0	1	1	0	1	0	0	1	0	1	1	0	1	0.25	0.6	6
0.115925	1	0	1	1	1	Yes	No	Yes	Yes	Yes	Matched (3)	Union HEalth and Family Welfare Center	primary	Govt.	no	yes	no	no	no	no	Everyday: 20-30 days	1	1	0	0	0	1	1	1	0	0	0	0	0	0	1	0	0	0	1	0	1	1	1	0	0.5	0.25	0.6	5
0.115925	0	0	0	0	0	No	No	No	No	No	Matched (3)	Union HEalth and Family Welfare Center	primary	Govt.	no	yes	no	no	no	no	Everyday: 20-30 days	1	1	1	1	0	1	1	1	1	0	0	0	0	1	0	1	1	1	1	0	1	1	1	0	0.5	1	0.6	8
0.115925	0	0	0	0	0	No	No	No	No	No	Matched (3)	Union HEalth and Family Welfare Center	primary	Govt.	no	yes	no	no	no	no	Everyday: 20-30 days	1	1	0	0	0	1	1	1	0	0	0	0	0	1	0	1	1	1	1	1	0	1	1	0	0.5	1	0.6	8
0.115925	1	1	0	0	0	Yes	Yes	No	No	No	Matched (3)	Union HEalth and Family Welfare Center	primary	Govt.	yes	yes	no	yes	no	yes	Everyday: 20-30 days	1	1	1	1	0	1	1	1	0	0	0	0	0	1	1	1	1	1	1	1	0	1	1	0	1	1	0.6	9
0.115925	0	0	0	0	0	No	No	No	No	No	Matched (3)	Union HEalth and Family Welfare Center	primary	Govt.	no	yes	no	no	no	no	Everyday: 20-30 days	1	1	1	1	0	1	1	1	1	0	0	0	0	1	0	0	1	1	0	1	1	1	1	0	0.5	0.5	0.8	7
0.115925	1	0	0	0	0	Yes	No	No	No	No	Matched (3)	Union HEalth and Family Welfare Center	primary	Govt.	no	yes	no	no	no	no	Everyday: 20-30 days	1	1	0	0	0	1	1	1	0	0	0	0	0	1	1	1	1	1	1	1	1	1	1	0	1	1	0.8	10
0.115925	0	0	0	0	0	No	No	No	No	No	Matched (3)	Union HEalth and Family Welfare Center	primary	Govt.	no	yes	no	no	no	no	Everyday: 20-30 days	1	1	0	0	0	1	1	1	0	0	0	0	0	1	0	1	1	0	0	1	1	1	1	0	0.5	0.5	0.8	7
0.115925	1	1	1	0	0	Yes	Yes	Yes	No	No	Matched (3)	Union HEalth and Family Welfare Center	primary	Govt.	no	no	no	no	no	no	Not everyday: 1-19 days	1	1	1	1	0	1	1	1	1	0	0	0	0	1	1	1	1	1	1	1	1	1	1	0	1	1	0.8	10
0.115925	0	0	0	0	0	No	No	No	No	No	Matched (3)	Union HEalth and Family Welfare Center	primary	Govt.	yes	yes	no	no	no	no	Everyday: 20-30 days	1	1	1	1	0	1	1	1	1	0	0	0	0	1	0	0	1	1	1	0	1	1	1	0	0.5	0.75	0.6	7
0.115925	0	0	0	0	0	No	No	No	No	No	Matched (3)	Union HEalth and Family Welfare Center	primary	Govt.	no	yes	no	no	no	no	Everyday: 20-30 days	1	1	1	1	0	1	1	1	1	0	0	0	0	1	0	1	1	1	1	0	1	1	1	0	0.5	1	0.6	8
0.082804	0	0	0	0	0	No	No	No	No	No	Matched (3)	Maternal and Child Welfare Center	referral	Govt.	no	yes	no	yes	no	no	Everyday: 20-30 days	1	1	1	1	1	1	1	1	0	0	0	0	0	0	0	1	1	0	0	1	0	1	1	0	0	0.5	0.6	5
0.082804	2	1	0	1	0	Yes	Yes	No	Yes	No	Matched (3)	Maternal and Child Welfare Center	referral	Govt.	no	yes	no	yes	yes	no	Everyday: 20-30 days	1	1	1	1	1	1	1	1	0	1	1	1	0	1	1	1	1	1	1	1	1	1	1	0	1	1	0.8	10
0.331215	0	0	0	0	0	No	No	No	No	No	Matched (3)	NGO Clinic/Hospital	primary	Private	no	yes	yes	no	no	yes	Everyday: 20-30 days	1	1	1	1	1	1	1	1	0	0	0	0	0	1	0	1	1	1	1	1	0	1	1	0	0.5	1	0.6	8
0.331215	1	0	0	0	0	Yes	No	No	No	No	Matched (3)	NGO Clinic/Hospital	primary	Private	no	yes	yes	yes	no	no	Everyday: 20-30 days	1	1	0	0	0	1	1	1	0	0	0	0	0	1	1	1	1	0	1	1	1	1	1	0	1	0.75	0.8	9
0.082804	0	0	0	0	0	No	No	No	No	No	Matched (3)	Upazila HEalth Complex	referral	Govt.	yes	yes	yes	yes	yes	yes	Everyday: 20-30 days	1	1	1	1	1	1	1	1	1	1	1	1	0	1	0	1	1	1	1	1	0	1	1	0	0.5	1	0.6	8
0.082804	0	0	0	0	0	No	No	No	No	No	Matched (3)	Upazila HEalth Complex	referral	Govt.	yes	yes	yes	yes	yes	no	Everyday: 20-30 days	1	1	1	1	1	1	1	1	0	0	0	0	0	0	0	1	1	1	1	1	0	1	1	0	0	1	0.6	7
0.082804	0	0	0	0	0	No	No	No	No	No	Matched (3)	Upazila HEalth Complex	referral	Govt.	yes	yes	no	yes	yes	yes	Everyday: 20-30 days	1	1	1	1	1	1	1	1	0	1	1	1	0	1	0	0	1	1	0	1	1	1	1	0	0.5	0.5	0.8	7
0.082804	0	0	0	0	0	No	No	No	No	No	Matched (3)	Upazila HEalth Complex	referral	Govt.	no	yes	yes	yes	yes	no	Everyday: 20-30 days	1	1	1	1	1	1	1	1	1	1	0	0	0	1	0	1	1	1	1	1	1	1	1	0	0.5	1	0.8	9
0.082804	1	1	0	0	0	Yes	Yes	No	No	No	Matched (3)	Upazila HEalth Complex	referral	Govt.	yes	yes	yes	yes	yes	no	Everyday: 20-30 days	1	1	1	1	1	1	1	1	1	1	1	1	0	1	1	1	1	1	1	1	1	1	1	0	1	1	0.8	10
0.364336	0	0	0	0	0	No	No	No	No	No	Matched (3)	Union HEalth and Family Welfare Center	primary	Govt.	no	yes	no	no	no	no	Everyday: 20-30 days	1	1	1	1	1	1	1	1	0	0	0	0	0	0	0	1	1	0	0	1	0	1	1	0	0	0.5	0.6	5
0.364336	1	0	0	0	0	Yes	No	No	No	No	Matched (3)	Union HEalth and Family Welfare Center	primary	Govt.	no	yes	no	yes	no	no	Everyday: 20-30 days	1	1	1	1	0	1	1	1	1	0	0	0	0	1	1	1	1	0	0	1	1	1	1	0	1	0.5	0.8	8
0.364336	0	0	0	0	0	No	No	No	No	No	Matched (3)	Union HEalth and Family Welfare Center	primary	Govt.	yes	yes	no	yes	no	no	Everyday: 20-30 days	1	1	0	0	0	1	1	1	0	0	0	0	0	1	0	1	1	1	1	1	0	1	1	0	0.5	1	0.6	8
0.364336	0	0	0	0	0	No	No	No	No	No	Matched (3)	Union HEalth and Family Welfare Center	primary	Govt.	no	yes	no	no	no	no	Everyday: 20-30 days	1	1	1	1	0	1	1	1	1	0	0	0	0	1	0	1	1	0	1	1	1	1	1	0	0.5	0.75	0.8	8
0.364336	0	0	0	0	0	No	No	No	No	No	Matched (3)	Union HEalth and Family Welfare Center	primary	Govt.	no	yes	no	no	no	no	Everyday: 20-30 days	1	1	1	1	0	1	1	1	1	0	0	0	0	1	0	0	1	1	1	1	1	1	1	0	0.5	0.75	0.8	8
0.082804	0	0	0	0	0	No	No	No	No	No	Matched (3)	Union Subcenter/Rural Dispensary	primary	Govt.	no	yes	no	no	no	no	Not everyday: 1-19 days	1	1	0	1	1	1	1	1	0	0	0	0	0	0	0	1	1	1	1	0	0	1	1	0	0	1	0.4	6
0.082804	0	0	0	0	0	No	No	No	No	No	Matched (3)	Union Subcenter/Rural Dispensary	primary	Govt.	yes	yes	no	yes	no	yes	Everyday: 20-30 days	1	1	0	0	0	1	1	1	0	0	0	0	0	1	0	1	1	1	1	0	1	1	1	0	0.5	1	0.6	8
0.082804	0	1	0	0	0	No	Yes	No	No	No	Matched (3)	Union Subcenter/Rural Dispensary	primary	Govt.	no	yes	no	no	no	no	Everyday: 20-30 days	1	1	0	0	0	1	1	1	0	0	0	0	0	1	0	1	1	0	1	1	1	1	1	0	0.5	0.75	0.8	8
3.60426	0	0	0	0	0	No	No	No	No	No	Matched (3)	Community Clinic	primary	Govt.	no	yes	no	no	no	no	Everyday: 20-30 days	1	1	0	0	0	1	1	1	0	0	0	0	0	1	0	1	1	0	1	1	0	1	1	0	0.5	0.75	0.6	7
3.60426	0	0	0	0	0	No	No	No	No	No	Matched (3)	Community Clinic	primary	Govt.	no	no	no	no	no	no	Not everyday: 1-19 days	1	1	0	0	0	1	1	1	0	0	0	0	0	0	0	1	1	0	1	1	0	1	1	0	0	0.75	0.6	6
3.60426	1	1	0	0	0	Yes	Yes	No	No	No	Matched (3)	Community Clinic	primary	Govt.	no	yes	no	no	no	no	Everyday: 20-30 days	1	1	0	0	0	1	1	1	0	0	0	0	0	1	1	1	1	0	0	1	1	1	1	0	1	0.5	0.8	8
3.60426	0	0	0	0	0	No	No	No	No	No	Matched (3)	Community Clinic	primary	Govt.	no	yes	no	no	no	no	Everyday: 20-30 days	1	1	0	0	0	1	1	1	0	0	0	0	0	0	0	1	1	0	1	1	0	1	1	0	0	0.75	0.6	6
3.60426	0	0	0	0	0	No	No	No	No	No	Matched (3)	Community Clinic	primary	Govt.	no	yes	no	no	no	no	Everyday: 20-30 days	1	1	0	0	0	1	1	1	0	0	0	0	0	0	0	1	1	0	0	0	1	1	1	0	0	0.5	0.6	5
3.60426	0	0	0	0	0	No	No	No	No	No	Matched (3)	Community Clinic	primary	Govt.	no	yes	no	no	no	no	Everyday: 20-30 days	1	1	0	0	0	1	1	1	0	0	0	0	0	0	0	1	1	0	1	0	1	1	1	0	0	0.75	0.6	6
3.60426	0	0	0	0	0	No	No	No	No	No	Matched (3)	Community Clinic	primary	Govt.	yes	yes	no	no	no	no	Everyday: 20-30 days	1	1	1	1	1	1	1	1	0	0	0	0	0	0	0	1	1	0	0	1	0	1	1	0	0	0.5	0.6	5
3.60426	0	0	0	0	0	No	No	No	No	No	Matched (3)	Community Clinic	primary	Govt.	no	yes	no	no	no	no	Everyday: 20-30 days	1	1	1	1	1	1	1	1	0	0	0	0	0	0	0	0	0	0	0	1	0	1	1	0	0	0	0.6	3
3.60426	0	0	0	0	0	No	No	No	No	No	Matched (3)	Community Clinic	primary	Govt.	no	yes	no	no	no	no	Everyday: 20-30 days	1	1	1	1	1	1	1	1	0	0	0	0	0	0	0	1	1	0	0	1	0	1	1	0	0	0.5	0.6	5
3.60426	0	0	0	0	0	No	No	No	No	No	Matched (3)	Community Clinic	primary	Govt.	no	yes	no	no	no	no	Everyday: 20-30 days	1	1	0	0	0	1	1	1	0	0	0	0	0	0	0	1	1	0	1	0	1	1	1	0	0	0.75	0.6	6
3.60426	2	1	1	1	1	Yes	Yes	Yes	Yes	Yes	Matched (3)	Community Clinic	primary	Govt.	no	yes	no	no	no	yes	Everyday: 20-30 days	1	0	1	1	1	0	0	0	0	0	0	0	0	0	1	1	1	0	1	0	0	0	0	0	0.5	0.75	0	4
3.60426	1	0	0	0	0	Yes	No	No	No	No	Matched (3)	Community Clinic	primary	Govt.	no	yes	no	no	no	no	Everyday: 20-30 days	1	1	1	1	1	0	0	0	0	0	0	0	0	1	1	1	1	1	0	0	0	0	0	0	1	0.75	0	5
3.60426	0	0	0	0	0	No	No	No	No	No	Matched (3)	Community Clinic	primary	Govt.	no	yes	no	no	no	no	Everyday: 20-30 days	1	1	1	1	1	1	1	1	0	0	0	0	0	0	0	1	1	0	0	1	0	1	1	0	0	0.5	0.6	5
3.60426	0	0	0	0	0	No	No	No	No	No	Matched (3)	Community Clinic	primary	Govt.	no	yes	no	no	no	no	Everyday: 20-30 days	1	1	0	0	0	1	1	1	0	0	0	0	0	0	0	1	1	0	0	0	1	1	1	0	0	0.5	0.6	5
3.60426	0	0	0	0	0	No	No	No	No	No	Matched (3)	Community Clinic	primary	Govt.	no	yes	no	no	no	no	Not everyday: 1-19 days	1	1	1	1	1	0	1	1	0	1	0	0	0	0	0	1	1	0	1	0	0	0	0	0	0	0.75	0	3
3.60426	0	0	0	0	0	No	No	No	No	No	Matched (3)	Community Clinic	primary	Govt.	no	yes	no	no	no	yes	Not everyday: 1-19 days	1	1	0	0	0	1	1	1	0	0	0	0	0	0	0	0	0	0	0	0	0	0	0	0	0	0	0	0
3.60426	0	0	0	0	0	No	No	No	No	No	Matched (3)	Community Clinic	primary	Govt.	no	yes	no	no	no	no	Everyday: 20-30 days	1	1	0	0	0	1	0	0	0	0	0	0	0	0	0	0	0	0	0	0	1	0	0	0	0	0	0.2	1
3.60426	0	0	0	0	0	No	No	No	No	No	Matched (3)	Community Clinic	primary	Govt.	no	yes	no	no	no	no	Everyday: 20-30 days	1	1	0	0	0	1	1	1	0	0	0	0	0	1	0	1	1	0	1	1	1	0	0	0	0.5	0.75	0.4	6
3.60426	0	0	0	0	0	No	No	No	No	No	Matched (3)	Community Clinic	primary	Govt.	no	yes	no	no	no	no	Everyday: 20-30 days	1	1	0	0	0	1	1	1	0	0	0	0	0	0	0	1	1	0	0	0	1	1	1	0	0	0.5	0.6	5
3.60426	0	0	0	0	0	No	No	No	No	No	Matched (3)	Community Clinic	primary	Govt.	no	yes	no	no	no	no	Not everyday: 1-19 days	1	1	0	0	0	1	1	1	0	0	0	0	0	1	0	1	1	0	0	1	1	1	1	0	0.5	0.5	0.8	7
3.60426	0	0	0	0	0	No	No	No	No	No	Matched (3)	Community Clinic	primary	Govt.	no	yes	no	no	no	no	Everyday: 20-30 days	1	1	0	0	0	1	1	1	0	0	0	0	0	1	0	1	1	1	0	1	1	1	1	1	0.5	0.75	1	9
3.60426	1	1	1	0	0	Yes	Yes	Yes	No	No	Matched (3)	Community Clinic	primary	Govt.	no	yes	no	no	no	no	Everyday: 20-30 days	1	1	1	1	1	1	0	1	0	1	1	0	0	1	1	0	0	0	1	1	1	0	1	0	1	0.25	0.6	6
3.60426	0	0	0	0	0	No	No	No	No	No	Matched (3)	Community Clinic	primary	Govt.	no	yes	no	no	no	no	Not everyday: 1-19 days	1	1	1	1	1	1	0	1	0	0	0	0	0	0	0	1	1	0	1	1	0	0	1	0	0	0.75	0.4	5
3.60426	0	0	0	0	0	No	No	No	No	No	Matched (3)	Community Clinic	primary	Govt.	no	yes	no	no	no	no	Not everyday: 1-19 days	1	1	1	1	1	1	1	1	0	0	0	0	0	1	0	1	1	0	0	1	0	1	1	0	0.5	0.5	0.6	6
3.60426	1	0	0	0	0	Yes	No	No	No	No	Matched (3)	Community Clinic	primary	Govt.	no	yes	no	no	no	yes	Not everyday: 1-19 days	1	1	1	1	1	1	1	1	1	0	0	0	0	1	1	1	1	0	1	1	0	1	1	0	1	0.75	0.6	8
3.60426	1	0	0	0	0	Yes	No	No	No	No	Matched (3)	Community Clinic	primary	Govt.	no	yes	no	no	no	no	Everyday: 20-30 days	1	1	0	0	0	1	1	1	0	0	0	0	0	1	1	1	1	0	1	1	0	1	1	0	1	0.75	0.6	8
3.60426	0	0	0	0	0	No	No	No	No	No	Matched (3)	Community Clinic	primary	Govt.	no	yes	no	no	no	no	Not everyday: 1-19 days	1	1	0	0	0	1	1	1	0	0	0	0	0	0	0	1	1	0	0	1	1	1	1	0	0	0.5	0.8	6
3.60426	1	0	1	0	1	Yes	No	Yes	No	Yes	Matched (3)	Community Clinic	primary	Govt.	no	yes	no	no	no	no	Everyday: 20-30 days	1	1	1	1	1	1	1	1	0	0	0	0	0	1	1	1	1	1	1	1	1	1	1	1	1	1	1	11
3.60426	0	0	0	0	0	No	No	No	No	No	Matched (3)	Community Clinic	primary	Govt.	no	yes	no	no	no	no	Everyday: 20-30 days	1	1	1	1	1	1	1	1	0	0	0	0	0	1	0	1	1	1	1	1	0	1	1	0	0.5	1	0.6	8
3.60426	0	0	0	0	0	No	No	No	No	No	Matched (3)	Community Clinic	primary	Govt.	no	yes	no	no	no	no	Everyday: 20-30 days	1	1	1	1	1	1	1	1	0	0	0	0	0	1	0	1	1	1	1	1	0	1	1	0	0.5	1	0.6	8
0.082804	0	0	0	0	0	No	No	No	No	No	Matched (3)	District Hospital	referral	Govt.	yes	yes	no	yes	yes	yes	Everyday: 20-30 days	1	1	1	1	1	1	1	1	1	1	0	0	0	1	0	1	1	1	0	1	1	1	1	0	0.5	0.75	0.8	8
0.082804	1	0	0	0	0	Yes	No	No	No	No	Matched (3)	District Hospital	referral	Govt.	yes	yes	yes	yes	yes	yes	Everyday: 20-30 days	1	1	1	1	1	1	1	1	0	1	1	1	0	1	1	1	1	0	1	1	1	1	1	0	1	0.75	0.8	9
0.082804	0	0	0	0	0	No	No	No	No	No	Matched (3)	District Hospital	referral	Govt.	yes	yes	yes	yes	yes	yes	Everyday: 20-30 days	1	1	1	1	1	1	1	1	0	0	0	0	0	0	0	1	1	0	0	1	0	1	1	0	0	0.5	0.6	5
0.082804	0	0	0	0	0	No	No	No	No	No	Matched (3)	District Hospital	referral	Govt.	yes	yes	no	yes	yes	yes	Everyday: 20-30 days	1	1	1	1	1	1	1	1	1	1	0	0	0	1	0	1	1	1	1	1	1	1	1	0	0.5	1	0.8	9
0.082804	0	0	0	0	0	No	No	No	No	No	Matched (3)	District Hospital	referral	Govt.	yes	yes	yes	yes	yes	yes	Everyday: 20-30 days	1	1	1	1	1	1	1	1	1	1	1	1	0	1	0	1	1	1	1	1	0	1	1	1	0.5	1	0.8	9
0.942689	0	0	0	0	0	No	No	No	No	No	Matched (3)	Union HEalth and Family Welfare Center	primary	Govt.	no	yes	no	no	no	no	Everyday: 20-30 days	1	1	1	1	0	1	1	1	1	0	0	0	0	1	0	1	1	0	1	1	0	1	1	0	0.5	0.75	0.6	7
0.942689	1	1	0	0	0	Yes	Yes	No	No	No	Matched (3)	Union HEalth and Family Welfare Center	primary	Govt.	no	yes	no	no	no	no	Not everyday: 1-19 days	1	1	1	1	0	1	1	1	1	0	0	0	0	0	1	0	1	0	1	1	0	1	1	0	0.5	0.5	0.6	6
0.942689	0	0	0	0	0	No	No	No	No	No	Matched (3)	Union HEalth and Family Welfare Center	primary	Govt.	no	yes	no	no	no	no	Everyday: 20-30 days	1	1	1	1	0	1	0	1	1	1	0	0	0	0	0	1	1	0	1	1	1	1	1	0	0	0.75	0.8	7
0.942689	0	0	0	0	0	No	No	No	No	No	Matched (3)	Union HEalth and Family Welfare Center	primary	Govt.	no	yes	no	no	no	no	Everyday: 20-30 days	1	1	1	1	0	1	1	1	1	0	0	0	0	0	0	1	1	1	1	1	0	1	1	1	0	1	0.8	8
0.942689	0	0	0	0	0	No	No	No	No	No	Matched (3)	Union HEalth and Family Welfare Center	primary	Govt.	no	no	no	no	no	no	Everyday: 20-30 days	1	1	0	0	0	1	1	1	0	0	0	0	0	0	0	1	1	0	1	0	1	1	1	0	0	0.75	0.6	6
0.942689	0	0	0	0	0	No	No	No	No	No	Matched (3)	Union HEalth and Family Welfare Center	primary	Govt.	no	yes	no	no	no	no	Everyday: 20-30 days	1	1	1	1	1	1	1	1	0	0	0	0	0	0	0	1	1	0	0	1	0	1	1	0	0	0.5	0.6	5
0.942689	0	0	0	0	0	No	No	No	No	No	Matched (3)	Union HEalth and Family Welfare Center	primary	Govt.	no	yes	no	no	no	no	Everyday: 20-30 days	1	1	0	0	0	1	1	1	0	0	0	0	0	0	0	1	1	0	1	0	1	1	1	0	0	0.75	0.6	6
0.942689	0	0	0	0	0	No	No	No	No	No	Matched (3)	Union HEalth and Family Welfare Center	primary	Govt.	no	yes	no	yes	no	no	Everyday: 20-30 days	1	1	1	1	0	1	1	1	1	0	0	0	0	0	0	1	1	0	1	0	1	1	1	0	0	0.75	0.6	6
0.942689	0	0	0	0	0	No	No	No	No	No	Matched (3)	Union HEalth and Family Welfare Center	primary	Govt.	no	yes	no	no	no	no	Everyday: 20-30 days	1	1	0	0	0	1	1	1	0	0	0	0	0	0	0	0	1	0	1	0	1	1	1	0	0	0.5	0.6	5
0.942689	0	0	0	0	0	No	No	No	No	No	Matched (3)	Union HEalth and Family Welfare Center	primary	Govt.	no	yes	no	no	no	no	Everyday: 20-30 days	1	1	1	1	1	1	1	1	0	0	0	0	0	0	0	1	1	0	0	1	0	1	1	0	0	0.5	0.6	5
0.942689	0	0	0	0	0	No	No	No	No	No	Matched (3)	Union HEalth and Family Welfare Center	primary	Govt.	no	yes	no	yes	no	no	Everyday: 20-30 days	1	1	1	1	0	1	1	1	1	1	0	0	0	0	0	1	1	0	0	1	0	1	1	0	0	0.5	0.6	5
0.942689	0	0	1	0	0	No	No	Yes	No	No	Matched (3)	Union HEalth and Family Welfare Center	primary	Govt.	no	yes	no	yes	no	no	Everyday: 20-30 days	1	1	1	1	0	1	1	1	1	0	0	0	0	1	0	0	0	0	1	1	0	1	1	0	0.5	0.25	0.6	5
0.942689	0	1	0	0	0	No	Yes	No	No	No	Matched (3)	Union HEalth and Family Welfare Center	primary	Govt.	no	yes	no	no	no	no	Everyday: 20-30 days	1	1	1	1	0	1	1	1	1	0	0	0	0	1	0	1	1	0	1	1	0	1	1	0	0.5	0.75	0.6	7
0.942689	0	0	0	0	0	No	No	No	No	No	Matched (3)	Union HEalth and Family Welfare Center	primary	Govt.	yes	yes	yes	no	no	yes	Everyday: 20-30 days	1	1	1	1	0	1	0	1	0	0	0	0	0	1	0	1	1	0	1	1	1	0	1	0	0.5	0.75	0.6	7
0.942689	0	0	0	0	0	No	No	No	No	No	Matched (3)	Union HEalth and Family Welfare Center	primary	Govt.	no	yes	no	no	no	no	Everyday: 20-30 days	1	1	1	1	0	1	1	1	1	1	0	0	0	1	0	1	1	1	0	1	1	1	1	1	0.5	0.75	1	9
0.942689	0	0	0	0	0	No	No	No	No	No	Matched (3)	Union HEalth and Family Welfare Center	primary	Govt.	no	yes	no	no	no	yes	Not everyday: 1-19 days	1	1	1	1	1	1	1	1	1	0	0	0	0	1	0	1	1	0	1	1	0	1	1	0	0.5	0.75	0.6	7
0.942689	1	1	0	0	0	Yes	Yes	No	No	No	Matched (3)	Union HEalth and Family Welfare Center	primary	Govt.	no	yes	no	no	no	no	Not everyday: 1-19 days	1	1	1	1	1	1	1	1	1	0	0	0	0	0	1	1	1	0	1	1	0	1	1	0	0.5	0.75	0.6	7
0.942689	0	1	1	1	1	No	Yes	Yes	Yes	Yes	Matched (3)	Union HEalth and Family Welfare Center	primary	Govt.	no	yes	no	no	no	no	Not everyday: 1-19 days	1	1	1	1	1	1	1	1	1	0	0	0	0	1	0	1	1	0	1	1	0	1	1	0	0.5	0.75	0.6	7
0.942689	1	0	0	0	0	Yes	No	No	No	No	Matched (3)	Union HEalth and Family Welfare Center	primary	Govt.	no	yes	no	no	no	no	Not everyday: 1-19 days	1	1	1	1	0	1	1	1	1	0	0	0	0	1	1	1	1	1	1	1	0	1	1	0	1	1	0.6	9
0.942689	0	0	0	0	0	No	No	No	No	No	Matched (3)	Union HEalth and Family Welfare Center	primary	Govt.	no	yes	no	no	no	no	Everyday: 20-30 days	1	1	1	1	1	1	1	1	1	0	0	0	0	1	0	1	1	1	1	1	1	1	1	0	0.5	1	0.8	9
0.942689	0	0	0	0	0	No	No	No	No	No	Matched (3)	Union HEalth and Family Welfare Center	primary	Govt.	no	yes	no	no	no	no	Not everyday: 1-19 days	1	1	1	1	1	1	1	1	1	0	0	0	0	1	0	1	1	1	1	1	0	1	1	0	0.5	1	0.6	8
0.942689	0	0	0	0	0	No	No	No	No	No	Matched (3)	Union HEalth and Family Welfare Center	primary	Govt.	no	yes	no	no	no	no	Not everyday: 1-19 days	1	1	1	1	0	1	1	1	1	0	0	0	0	1	0	1	1	1	1	1	0	1	1	0	0.5	1	0.6	8
0.082804	0	0	0	0	0	No	No	No	No	No	Matched (3)	Maternal and Child Welfare Center	referral	Govt.	no	yes	no	yes	yes	yes	Everyday: 20-30 days	1	1	1	1	1	1	1	1	1	1	1	1	0	1	0	0	0	1	1	1	1	1	1	1	0.5	0.5	1	8
0.082804	0	0	0	0	0	No	No	No	No	No	Matched (3)	Maternal and Child Welfare Center	referral	Govt.	no	yes	no	yes	yes	yes	Everyday: 20-30 days	1	1	1	1	1	1	1	1	1	1	1	1	0	1	0	1	1	0	1	1	0	1	1	0	0.5	0.75	0.6	7
0.082804	0	0	0	0	0	No	No	No	No	No	Matched (3)	Maternal and Child Welfare Center	referral	Govt.	yes	yes	yes	no	no	no	Everyday: 20-30 days	1	1	1	1	1	1	1	1	1	1	0	0	0	1	0	1	1	1	1	1	1	1	1	0	0.5	1	0.8	9
0.082804	0	0	0	0	0	No	No	No	No	No	Matched (3)	Maternal and Child Welfare Center	referral	Govt.	no	yes	no	yes	yes	yes	Everyday: 20-30 days	1	1	1	1	1	1	1	1	0	0	0	0	0	0	0	1	1	0	1	0	1	1	1	0	0	0.75	0.6	6
0.082804	0	0	0	0	0	No	No	No	No	No	Matched (3)	Maternal and Child Welfare Center	referral	Govt.	yes	yes	no	no	no	no	Everyday: 20-30 days	1	1	1	1	1	1	1	1	0	0	0	0	0	1	0	0	0	0	1	1	0	1	1	0	0.5	0.25	0.6	5
0.082804	1	0	0	1	0	Yes	No	No	Yes	No	Matched (3)	Maternal and Child Welfare Center	referral	Govt.	no	yes	no	yes	yes	no	Everyday: 20-30 days	1	1	1	1	0	1	1	1	1	1	0	0	0	0	1	1	1	0	0	1	1	1	1	1	0.5	0.5	1	8
0.082804	1	1	0	0	0	Yes	Yes	No	No	No	Matched (3)	Maternal and Child Welfare Center	referral	Govt.	yes	yes	no	yes	no	no	Everyday: 20-30 days	1	1	1	1	1	1	1	1	1	1	1	1	0	1	1	1	1	1	1	1	1	1	1	1	1	1	1	11
0.082804	0	0	0	0	0	No	No	No	No	No	Matched (3)	Maternal and Child Welfare Center	referral	Govt.	no	yes	no	yes	yes	yes	Everyday: 20-30 days	1	1	1	1	1	1	1	1	1	1	1	1	0	1	0	1	1	1	1	1	0	1	1	0	0.5	1	0.6	8
0.082804	0	0	0	0	0	No	No	No	No	No	Matched (3)	Maternal and Child Welfare Center	referral	Govt.	yes	yes	no	yes	yes	yes	Everyday: 20-30 days	1	1	1	1	1	1	1	1	1	1	0	0	0	1	0	1	1	1	1	1	1	1	1	0	0.5	1	0.8	9
0.082804	0	0	0	0	0	No	No	No	No	No	Matched (3)	Maternal and Child Welfare Center	referral	Govt.	yes	yes	yes	yes	yes	yes	Everyday: 20-30 days	1	1	1	1	1	1	1	1	1	1	1	1	0	1	0	1	1	1	1	1	0	1	1	1	0.5	1	0.8	9
0.082804	0	0	0	0	0	No	No	No	No	No	Matched (3)	Maternal and Child Welfare Center	referral	Govt.	no	yes	no	yes	yes	yes	Everyday: 20-30 days	1	1	1	1	1	1	1	1	1	1	1	1	0	1	0	1	1	1	1	1	0	1	1	1	0.5	1	0.8	9
0.082804	0	0	0	0	0	No	No	No	No	No	Matched (3)	Maternal and Child Welfare Center	referral	Govt.	no	yes	no	no	no	no	Not everyday: 1-19 days	1	1	0	1	1	1	1	1	0	0	0	0	0	1	0	1	1	1	1	1	0	1	1	0	0.5	1	0.6	8
1.2669	1	0	0	0	0	Yes	No	No	No	No	Matched (3)	NGO Clinic/Hospital	primary	Private	no	yes	yes	yes	no	no	Everyday: 20-30 days	1	1	0	0	0	1	0	1	0	0	0	0	0	1	1	1	1	0	1	1	0	0	1	0	1	0.75	0.4	7
1.2669	1	0	0	0	0	Yes	No	No	No	No	Matched (3)	NGO Clinic/Hospital	primary	Private	yes	yes	yes	no	no	yes	Everyday: 20-30 days	1	1	0	1	1	0	0	0	0	0	0	0	0	1	1	1	1	1	1	0	0	0	0	0	1	1	0	6
1.2669	0	0	0	0	0	No	No	No	No	No	Matched (3)	NGO Clinic/Hospital	primary	Private	yes	yes	yes	yes	yes	no	Everyday: 20-30 days	1	1	1	1	1	0	0	0	0	0	0	0	0	0	0	1	1	0	0	0	0	0	0	0	0	0.5	0	2
1.2669	0	0	0	0	0	No	No	No	No	No	Matched (3)	NGO Clinic/Hospital	primary	Private	yes	yes	yes	no	no	yes	Everyday: 20-30 days	1	1	1	1	1	1	1	1	1	0	0	0	0	1	0	1	1	1	1	1	0	1	1	0	0.5	1	0.6	8
1.2669	0	0	0	0	0	No	No	No	No	No	Matched (3)	NGO Clinic/Hospital	primary	Private	yes	yes	yes	yes	yes	yes	Everyday: 20-30 days	1	1	1	1	1	1	1	1	1	1	0	0	0	1	0	1	1	1	1	1	1	1	1	0	0.5	1	0.8	9
1.2669	0	0	0	0	0	No	No	No	No	No	Matched (3)	NGO Clinic/Hospital	primary	Private	no	yes	yes	yes	yes	yes	Everyday: 20-30 days	1	1	0	0	0	1	1	1	0	0	0	0	0	0	0	1	1	0	0	1	1	1	1	0	0	0.5	0.8	6
1.2669	0	0	0	0	0	No	No	No	No	No	Matched (3)	NGO Clinic/Hospital	primary	Private	no	yes	yes	no	no	yes	Everyday: 20-30 days	1	1	1	1	1	1	1	1	1	1	0	0	0	1	0	1	1	1	1	1	0	1	1	1	0.5	1	0.8	9
1.2669	1	1	1	1	1	Yes	Yes	Yes	Yes	Yes	Matched (3)	NGO Clinic/Hospital	primary	Private	yes	yes	yes	no	no	yes	Everyday: 20-30 days	1	1	1	1	1	1	0	0	0	0	0	1	0	0	1	0	0	0	0	1	1	1	1	1	0.5	0	1	6
1.2669	1	1	1	1	0	Yes	Yes	Yes	Yes	No	Matched (3)	NGO Clinic/Hospital	primary	Private	no	yes	yes	no	no	yes	Everyday: 20-30 days	1	1	1	1	1	1	1	1	1	0	0	0	0	1	1	1	1	1	1	1	0	1	1	0	1	1	0.6	9
0.082804	0	0	0	0	0	No	No	No	No	No	Matched (3)	NGO Clinic/Hospital	referral	Govt.	yes	yes	yes	yes	yes	yes	Everyday: 20-30 days	1	1	1	1	1	1	1	1	1	1	1	1	0	1	0	1	1	1	1	1	1	1	1	1	0.5	1	1	10
0.082804	0	0	0	0	0	No	No	No	No	No	Matched (3)	NGO Clinic/Hospital	referral	Private	no	yes	yes	yes	yes	yes	Everyday: 20-30 days	1	1	1	1	0	1	1	1	1	1	0	0	0	0	0	1	1	0	1	0	1	1	1	0	0	0.75	0.6	6
0.082804	0	0	0	0	0	No	No	No	No	No	Matched (3)	NGO Clinic/Hospital	referral	Private	yes	yes	yes	yes	yes	yes	Everyday: 20-30 days	1	1	1	1	0	1	1	1	0	0	0	0	0	0	0	1	1	0	0	0	1	1	1	0	0	0.5	0.6	5
0.082804	0	0	0	0	0	No	No	No	No	No	Matched (3)	NGO Clinic/Hospital	referral	Private	yes	yes	yes	yes	yes	yes	Everyday: 20-30 days	1	1	1	1	1	1	1	1	1	1	1	1	0	1	0	1	1	1	1	1	1	1	1	1	0.5	1	1	10
0.082804	0	0	0	0	0	No	No	No	No	No	Matched (3)	NGO Clinic/Hospital	referral	Private	yes	yes	yes	yes	yes	yes	Everyday: 20-30 days	1	1	1	1	1	1	1	1	1	1	0	0	0	1	0	1	1	1	1	1	0	1	1	1	0.5	1	0.8	9
0.362266	0	0	0	0	0	No	No	No	No	No	Matched (3)	Upazila HEalth Complex	referral	Govt.	yes	yes	no	yes	yes	no	Everyday: 20-30 days	1	1	1	1	1	1	1	1	1	1	1	1	0	1	0	1	1	1	1	1	0	0	1	0	0.5	1	0.4	7
0.362266	0	0	0	0	0	No	No	No	No	No	Matched (3)	Upazila HEalth Complex	referral	Govt.	yes	yes	yes	yes	yes	no	Everyday: 20-30 days	1	1	1	1	1	1	1	1	1	1	1	1	0	1	0	1	1	1	1	0	1	1	1	0	0.5	1	0.6	8
0.362266	0	0	0	0	0	No	No	No	No	No	Matched (3)	Upazila HEalth Complex	referral	Govt.	yes	yes	yes	yes	yes	yes	Everyday: 20-30 days	1	1	1	1	1	1	1	1	1	1	1	1	0	0	0	1	1	0	1	0	1	1	1	0	0	0.75	0.6	6
0.362266	0	0	1	0	1	No	No	Yes	No	Yes	Matched (3)	Upazila HEalth Complex	referral	Govt.	yes	yes	yes	yes	yes	yes	Everyday: 20-30 days	1	1	1	1	1	1	1	1	0	0	0	0	0	0	0	1	1	1	0	1	0	1	1	0	0	0.75	0.6	6
0.362266	0	0	0	0	0	No	No	No	No	No	Matched (3)	Upazila HEalth Complex	referral	Govt.	yes	yes	no	yes	yes	yes	Everyday: 20-30 days	1	1	1	1	1	1	1	1	1	1	0	0	0	1	0	1	1	1	0	1	0	1	1	0	0.5	0.75	0.6	7
0.362266	0	0	0	0	0	No	No	No	No	No	Matched (3)	Upazila HEalth Complex	referral	Govt.	yes	yes	yes	yes	yes	yes	Everyday: 20-30 days	1	1	1	1	1	1	1	1	1	0	0	0	0	1	0	1	1	1	0	1	0	1	1	0	0.5	0.75	0.6	7
0.362266	0	0	0	0	0	No	No	No	No	No	Matched (3)	Upazila HEalth Complex	referral	Govt.	yes	yes	no	yes	yes	yes	Everyday: 20-30 days	1	1	1	1	1	1	1	1	1	1	1	1	0	1	0	1	1	1	1	1	0	1	0	0	0.5	1	0.4	7
0.362266	0	0	0	0	0	No	No	No	No	No	Matched (3)	Upazila HEalth Complex	referral	Govt.	yes	yes	yes	yes	yes	no	Everyday: 20-30 days	1	1	1	1	1	1	1	1	1	1	1	1	0	1	0	1	1	1	1	0	1	1	1	0	0.5	1	0.6	8
0.362266	0	0	0	0	0	No	No	No	No	No	Matched (3)	Upazila HEalth Complex	referral	Govt.	yes	yes	yes	yes	yes	yes	Everyday: 20-30 days	1	1	1	1	1	1	1	1	1	1	1	1	0	1	0	1	1	1	1	1	1	1	1	1	0.5	1	1	10
0.362266	0	0	0	0	0	No	No	No	No	No	Matched (3)	Upazila HEalth Complex	referral	Govt.	yes	yes	yes	yes	yes	yes	Everyday: 20-30 days	1	1	1	1	1	1	1	1	1	1	1	1	0	0	0	1	1	0	1	1	0	1	1	0	0	0.75	0.6	6
0.362266	0	0	0	0	0	No	No	No	No	No	Matched (3)	Upazila HEalth Complex	referral	Govt.	yes	yes	no	yes	yes	yes	Everyday: 20-30 days	1	1	1	1	1	1	1	1	1	1	1	1	0	1	0	1	1	1	1	1	0	1	1	0	0.5	1	0.6	8
0.362266	0	0	0	0	0	No	No	No	No	No	Matched (3)	Upazila HEalth Complex	referral	Govt.	yes	yes	no	yes	yes	yes	Everyday: 20-30 days	1	1	1	1	1	1	1	1	0	0	0	0	0	1	0	1	1	1	1	1	1	1	1	1	0.5	1	1	10
0.362266	0	0	0	0	0	No	No	No	No	No	Matched (3)	Upazila HEalth Complex	referral	Govt.	yes	yes	no	yes	yes	yes	Everyday: 20-30 days	1	1	1	1	1	1	1	1	1	1	1	1	0	1	0	1	1	1	1	1	0	1	1	1	0.5	1	0.8	9
0.362266	0	0	0	0	0	No	No	No	No	No	Matched (3)	Upazila HEalth Complex	referral	Govt.	yes	yes	yes	yes	yes	yes	Everyday: 20-30 days	1	1	1	1	1	1	1	1	1	1	1	1	0	1	0	1	1	1	1	1	0	1	1	1	0.5	1	0.8	9
0.362266	0	0	0	0	0	No	No	No	No	No	Matched (3)	Upazila HEalth Complex	referral	Govt.	no	yes	no	yes	yes	no	Everyday: 20-30 days	1	1	1	1	1	1	1	1	1	1	1	1	0	1	0	1	1	1	1	1	0	1	1	0	0.5	1	0.6	8
1.36626	0	0	0	0	0	No	No	No	No	No	Matched (3)	Union HEalth and Family Welfare Center	primary	Govt.	no	yes	no	no	no	no	Everyday: 20-30 days	1	1	0	0	0	1	1	1	0	0	0	0	0	0	0	1	1	0	1	0	1	1	1	0	0	0.75	0.6	6
1.36626	0	0	0	0	0	No	No	No	No	No	Matched (3)	Union HEalth and Family Welfare Center	primary	Govt.	no	yes	no	yes	no	no	Everyday: 20-30 days	1	0	0	1	1	0	0	0	0	0	0	0	0	1	0	1	1	1	1	0	0	0	0	0	0.5	1	0	5
1.36626	0	0	0	0	0	No	No	No	No	No	Matched (3)	Union HEalth and Family Welfare Center	primary	Govt.	no	yes	no	yes	yes	no	Everyday: 20-30 days	1	1	1	1	0	1	1	1	1	0	0	0	0	0	0	1	1	0	1	0	1	1	1	0	0	0.75	0.6	6
1.36626	0	0	0	0	0	No	No	No	No	No	Matched (3)	Union HEalth and Family Welfare Center	primary	Govt.	no	yes	no	no	no	no	Everyday: 20-30 days	1	1	1	1	1	1	1	1	0	0	0	0	0	0	0	1	1	0	0	1	0	1	1	0	0	0.5	0.6	5
1.36626	0	0	0	0	0	No	No	No	No	No	Matched (3)	Union HEalth and Family Welfare Center	primary	Govt.	yes	yes	no	no	no	yes	Everyday: 20-30 days	1	1	1	1	1	1	1	1	1	0	0	0	0	1	0	1	1	1	1	1	0	1	1	0	0.5	1	0.6	8
1.36626	0	0	0	0	0	No	No	No	No	No	Matched (3)	Union HEalth and Family Welfare Center	primary	Govt.	no	yes	no	no	yes	no	Everyday: 20-30 days	1	1	0	0	0	1	1	1	0	0	0	0	0	1	0	1	1	1	1	1	1	1	1	0	0.5	1	0.8	9
1.36626	0	0	0	0	0	No	No	No	No	No	Matched (3)	Union HEalth and Family Welfare Center	primary	Govt.	no	yes	no	yes	no	yes	Everyday: 20-30 days	1	1	1	1	0	1	1	1	1	0	0	0	0	0	0	1	1	0	1	1	0	1	1	0	0	0.75	0.6	6
1.36626	1	0	0	0	0	Yes	No	No	No	No	Matched (3)	Union HEalth and Family Welfare Center	primary	Govt.	no	yes	no	no	no	no	Not everyday: 1-19 days	1	1	1	1	0	1	1	1	1	0	0	0	0	1	1	1	1	0	1	1	1	1	1	0	1	0.75	0.8	9
1.36626	0	0	0	0	0	No	No	No	No	No	Matched (3)	Union HEalth and Family Welfare Center	primary	Govt.	no	yes	no	no	no	yes	Everyday: 20-30 days	1	1	1	1	1	1	1	1	1	1	0	0	0	1	0	0	0	1	1	1	0	1	1	0	0.5	0.5	0.6	6
1.36626	0	0	0	0	0	No	No	No	No	No	Matched (3)	Union HEalth and Family Welfare Center	primary	Govt.	no	yes	no	no	no	no	Everyday: 20-30 days	1	1	1	1	1	1	1	1	1	0	0	0	0	1	0	1	1	1	1	1	0	1	1	0	0.5	1	0.6	8
0.711359	0	0	0	0	0	No	No	No	No	No	Matched (3)	Union Subcenter/Rural Dispensary	primary	Govt.	no	yes	no	no	no	no	Not everyday: 1-19 days	1	1	0	0	0	1	1	1	0	0	0	0	0	1	0	0	0	1	1	0	0	1	1	1	0.5	0.5	0.6	6
0.711359	0	0	0	0	0	No	No	No	No	No	Matched (3)	Union Subcenter/Rural Dispensary	primary	Govt.	yes	yes	no	no	no	no	Everyday: 20-30 days	1	1	0	0	0	1	0	0	0	0	0	0	0	1	0	0	0	0	0	0	1	0	0	0	0.5	0	0.2	2
0.711359	0	0	0	0	0	No	No	No	No	No	Matched (3)	Union Subcenter/Rural Dispensary	primary	Govt.	no	yes	no	no	no	no	Everyday: 20-30 days	1	1	1	1	1	1	1	1	0	0	0	0	0	0	0	1	1	0	0	1	0	1	1	0	0	0.5	0.6	5
0.711359	0	0	0	0	0	No	No	No	No	No	Matched (3)	Union Subcenter/Rural Dispensary	primary	Govt.	no	no	no	no	no	no	Not everyday: 1-19 days	1	1	0	0	0	1	1	1	0	0	0	0	0	0	0	0	1	0	1	0	1	1	1	0	0	0.5	0.6	5
0.711359	0	0	0	0	0	No	No	No	No	No	Matched (3)	Union Subcenter/Rural Dispensary	primary	Govt.	no	yes	no	no	no	no	Everyday: 20-30 days	1	1	1	1	1	1	1	1	0	0	0	0	0	0	0	1	1	0	0	1	0	1	1	0	0	0.5	0.6	5
0.711359	0	0	0	0	0	No	No	No	No	No	Matched (3)	Union Subcenter/Rural Dispensary	primary	Govt.	yes	yes	no	no	no	no	Everyday: 20-30 days	1	1	1	1	1	1	1	1	1	0	0	0	0	0	0	1	1	1	1	1	0	1	1	0	0	1	0.6	7
0.711359	0	0	0	0	0	No	No	No	No	No	Matched (3)	Union Subcenter/Rural Dispensary	primary	Govt.	no	yes	yes	no	no	no	Everyday: 20-30 days	1	1	1	1	0	0	1	1	1	0	0	0	0	1	0	1	1	0	1	0	0	1	1	0	0.5	0.75	0.4	6
0.711359	0	0	0	0	0	No	No	No	No	No	Matched (3)	Union Subcenter/Rural Dispensary	primary	Govt.	no	yes	no	no	no	no	Everyday: 20-30 days	1	1	1	1	0	1	1	1	0	0	0	0	0	1	0	1	1	0	1	1	1	1	1	0	0.5	0.75	0.8	8
0.711359	0	0	0	0	0	No	No	No	No	No	Matched (3)	Union Subcenter/Rural Dispensary	primary	Govt.	no	yes	no	no	no	no	Not everyday: 1-19 days	1	1	1	1	0	1	1	1	0	0	0	0	0	1	0	1	1	1	1	1	1	1	1	1	0.5	1	1	10
0.711359	0	0	0	0	0	No	No	No	No	No	Matched (3)	Union Subcenter/Rural Dispensary	primary	Govt.	no	yes	no	no	no	no	Not everyday: 1-19 days	1	1	1	1	1	1	1	1	1	0	0	0	0	1	0	1	1	0	1	1	0	1	1	0	0.5	0.75	0.6	7
0.711359	0	0	0	0	0	No	No	No	No	No	Matched (3)	Union Subcenter/Rural Dispensary	primary	Govt.	no	yes	no	no	no	yes	Everyday: 20-30 days	1	1	1	1	1	1	1	1	1	0	0	0	0	1	0	1	1	1	1	1	0	1	1	0	0.5	1	0.6	8
0.711359	0	0	0	0	0	No	No	No	No	No	Matched (3)	Union Subcenter/Rural Dispensary	primary	Govt.	no	yes	no	no	no	no	Everyday: 20-30 days	1	1	1	1	1	1	1	1	1	0	0	0	0	1	0	1	1	1	1	1	1	1	1	0	0.5	1	0.8	9
0.711359	0	0	0	0	0	No	No	No	No	No	Matched (3)	Union Subcenter/Rural Dispensary	primary	Govt.	no	yes	no	no	no	no	Everyday: 20-30 days	1	1	1	1	1	1	1	1	0	0	0	0	0	1	0	1	1	0	1	1	1	1	1	0	0.5	0.75	0.8	8
0.711359	0	0	0	0	0	No	No	No	No	No	Matched (3)	Union Subcenter/Rural Dispensary	primary	Govt.	no	yes	no	no	no	no	Not everyday: 1-19 days	1	1	1	1	1	1	1	1	1	0	0	0	0	1	0	1	1	1	1	1	0	1	1	0	0.5	1	0.6	8
0.711359	0	0	0	0	0	No	No	No	No	No	Matched (3)	Union Subcenter/Rural Dispensary	primary	Govt.	no	yes	no	no	no	no	Not everyday: 1-19 days	1	1	1	1	1	1	1	1	0	0	0	0	0	1	0	1	1	1	1	1	0	1	1	0	0.5	1	0.6	8
0.745233	0	0	0	0	0	No	No	No	No	No	Matched (3)	Community Clinic	primary	Govt.	no	yes	no	no	no	no	Not everyday: 1-19 days	1	1	1	1	0	1	1	1	0	0	0	0	0	0	0	1	1	0	1	1	0	1	1	0	0	0.75	0.6	6
0.745233	2	0	0	0	0	Yes	No	No	No	No	Matched (3)	Community Clinic	primary	Govt.	no	yes	no	no	no	no	Everyday: 20-30 days	1	1	0	0	0	1	0	1	0	0	0	0	0	0	1	1	1	0	0	1	0	0	1	0	0.5	0.5	0.4	5
0.745233	1	1	1	1	1	Yes	Yes	Yes	Yes	Yes	Matched (3)	Community Clinic	primary	Govt.	no	yes	no	no	no	no	Everyday: 20-30 days	1	1	0	0	0	1	1	1	0	0	0	0	0	0	1	1	1	0	1	1	0	1	1	0	0.5	0.75	0.6	7
0.745233	1	1	1	1	1	Yes	Yes	Yes	Yes	Yes	Matched (3)	Community Clinic	primary	Govt.	no	yes	no	no	no	no	Everyday: 20-30 days	1	1	0	1	1	1	0	1	0	0	0	0	0	1	1	1	1	0	1	1	0	0	1	0	1	0.75	0.4	7
0.745233	1	0	1	0	1	Yes	No	Yes	No	Yes	Matched (3)	Community Clinic	primary	Govt.	no	yes	no	no	no	no	Everyday: 20-30 days	1	1	0	0	0	1	0	1	0	0	0	0	0	1	1	0	0	0	1	1	0	0	1	0	1	0.25	0.4	5
0.745233	0	0	0	0	0	No	No	No	No	No	Matched (3)	Community Clinic	primary	Govt.	yes	yes	no	no	no	yes	Not everyday: 1-19 days	1	1	1	1	1	1	1	1	0	0	0	0	0	1	0	1	1	0	1	1	0	1	1	0	0.5	0.75	0.6	7
0.745233	0	0	0	0	0	No	No	No	No	No	Matched (3)	Community Clinic	primary	Govt.	yes	yes	no	no	no	yes	Everyday: 20-30 days	1	1	1	1	1	1	1	1	0	0	0	0	0	1	0	1	1	0	0	1	0	1	1	0	0.5	0.5	0.6	6
0.745233	0	0	0	0	0	No	No	No	No	No	Matched (3)	Community Clinic	primary	Govt.	yes	yes	no	no	no	no	Everyday: 20-30 days	1	1	1	1	1	1	1	1	0	0	0	0	0	0	0	0	0	0	0	1	0	1	1	0	0	0	0.6	3
0.745233	1	0	0	0	0	Yes	No	No	No	No	Matched (3)	Community Clinic	primary	Govt.	yes	yes	no	no	no	yes	Everyday: 20-30 days	1	1	0	1	1	1	1	1	0	0	0	0	0	1	1	1	1	0	0	1	0	1	1	0	1	0.5	0.6	7
0.745233	0	0	0	0	0	No	No	No	No	No	Matched (3)	Community Clinic	primary	Govt.	yes	yes	no	no	no	no	Everyday: 20-30 days	1	1	0	0	0	0	0	0	0	0	0	0	0	0	0	1	1	0	0	1	0	1	1	0	0	0.5	0.6	5
0.745233	0	0	0	0	0	No	No	No	No	No	Matched (3)	Community Clinic	primary	Govt.	no	yes	no	no	no	no	Everyday: 20-30 days	1	1	0	0	0	0	0	0	0	0	0	0	0	0	0	1	1	0	0	1	0	1	1	0	0	0.5	0.6	5
0.745233	0	0	0	0	0	No	No	No	No	No	Matched (3)	Community Clinic	primary	Govt.	yes	yes	no	no	no	no	Everyday: 20-30 days	1	1	0	0	0	0	0	0	0	0	0	0	0	0	0	0	1	0	0	1	0	1	1	0	0	0.25	0.6	4
0.745233	1	0	0	0	0	Yes	No	No	No	No	Matched (3)	Community Clinic	primary	Govt.	yes	yes	no	no	no	no	Everyday: 20-30 days	1	1	0	0	0	0	0	0	0	0	0	0	0	0	1	1	1	0	0	1	0	1	1	0	0.5	0.5	0.6	6
0.745233	0	0	0	0	0	No	No	No	No	No	Matched (3)	Community Clinic	primary	Govt.	no	yes	no	no	no	no	Not everyday: 1-19 days	1	1	1	1	0	1	1	1	0	0	0	0	0	0	0	1	1	1	0	1	1	1	1	1	0	0.75	1	8
0.745233	0	0	0	0	0	No	No	No	No	No	Matched (3)	Community Clinic	primary	Govt.	no	yes	no	no	no	no	Everyday: 20-30 days	1	1	0	1	1	1	1	1	0	0	0	0	0	0	0	1	1	0	0	0	1	1	1	0	0	0.5	0.6	5
0.745233	0	0	0	0	0	No	No	No	No	No	Matched (3)	Community Clinic	primary	Govt.	no	yes	no	no	no	no	Everyday: 20-30 days	1	1	0	0	0	1	1	1	0	0	0	0	0	0	0	0	0	0	1	0	1	1	1	0	0	0.25	0.6	4
0.745233	1	0	0	0	0	Yes	No	No	No	No	Matched (3)	Community Clinic	primary	Govt.	no	yes	no	no	no	no	Everyday: 20-30 days	1	1	0	0	0	1	0	0	0	0	0	0	0	0	1	0	0	0	1	1	0	0	0	0	0.5	0.25	0.2	3
0.745233	0	0	0	0	0	No	No	No	No	No	Matched (3)	Community Clinic	primary	Govt.	no	yes	no	no	no	no	Everyday: 20-30 days	1	1	0	0	0	0	1	1	0	0	0	0	0	0	0	0	0	0	1	0	0	1	1	0	0	0.25	0.4	3
0.745233	0	0	0	0	0	No	No	No	No	No	Matched (3)	Community Clinic	primary	Govt.	no	yes	no	no	no	no	Everyday: 20-30 days	1	1	1	1	1	1	1	1	0	0	0	0	0	1	0	1	1	1	1	1	1	1	1	1	0.5	1	1	10
0.745233	2	2	2	2	2	Yes	Yes	Yes	Yes	Yes	Matched (3)	Community Clinic	primary	Govt.	yes	yes	no	no	no	yes	Everyday: 20-30 days	1	1	1	1	1	1	1	1	0	1	0	0	0	1	1	1	1	1	1	1	1	1	1	1	1	1	1	11
0.745233	1	1	1	1	1	Yes	Yes	Yes	Yes	Yes	Matched (3)	Community Clinic	primary	Govt.	no	yes	no	no	no	no	Everyday: 20-30 days	1	1	1	1	1	1	0	1	0	0	0	0	0	1	1	1	1	1	1	1	0	0	1	1	1	1	0.6	9
0.239211	0	0	0	0	0	No	No	No	No	No	Matched (3)	Union HEalth and Family Welfare Center	primary	Govt.	no	yes	no	no	no	no	Everyday: 20-30 days	1	1	1	1	0	1	1	1	1	0	0	0	0	1	0	1	1	0	1	1	1	1	1	0	0.5	0.75	0.8	8
0.239211	0	0	0	0	0	No	No	No	No	No	Matched (3)	Union HEalth and Family Welfare Center	primary	Govt.	no	yes	no	no	no	no	Everyday: 20-30 days	1	1	1	1	0	1	1	1	1	0	0	0	0	1	0	0	1	1	1	1	0	1	1	0	0.5	0.75	0.6	7
0.239211	0	0	0	0	0	No	No	No	No	No	Matched (3)	Union HEalth and Family Welfare Center	primary	Govt.	no	yes	no	no	no	no	Not everyday: 1-19 days	1	1	0	0	0	1	1	1	0	0	0	0	0	0	0	1	1	0	0	0	1	1	1	0	0	0.5	0.6	5
0.239211	0	0	0	0	0	No	No	No	No	No	Matched (3)	Union HEalth and Family Welfare Center	primary	Govt.	no	yes	no	no	no	no	Everyday: 20-30 days	1	1	1	1	0	1	1	1	1	0	0	0	0	1	0	1	1	1	1	1	0	1	1	0	0.5	1	0.6	8
0.239211	0	0	0	0	0	No	No	No	No	No	Matched (3)	Union HEalth and Family Welfare Center	primary	Govt.	no	yes	no	yes	no	no	Everyday: 20-30 days	1	1	1	1	1	1	1	1	1	0	0	0	0	1	0	0	1	0	1	1	0	1	1	0	0.5	0.5	0.6	6
0.239211	0	0	0	0	0	No	No	No	No	No	Matched (3)	Union HEalth and Family Welfare Center	primary	Govt.	yes	yes	no	no	no	yes	Not everyday: 1-19 days	1	1	0	0	0	1	1	1	0	0	0	0	0	1	0	0	0	0	1	1	0	1	1	0	0.5	0.25	0.6	5
0.239211	0	0	0	0	0	No	No	No	No	No	Matched (3)	Union HEalth and Family Welfare Center	primary	Govt.	no	yes	no	yes	no	yes	Everyday: 20-30 days	1	1	1	1	1	1	1	1	0	0	0	0	0	1	0	1	1	1	1	1	0	1	1	0	0.5	1	0.6	8
0.239211	0	0	0	0	0	No	No	No	No	No	Matched (3)	Union HEalth and Family Welfare Center	primary	Govt.	no	yes	no	no	no	no	Everyday: 20-30 days	1	1	0	1	1	1	0	1	0	0	0	0	0	0	0	1	1	1	1	1	1	1	1	1	0	1	1	9
0.239211	0	0	0	0	0	No	No	No	No	No	Matched (3)	Union HEalth and Family Welfare Center	primary	Govt.	no	yes	no	no	no	no	Everyday: 20-30 days	1	1	1	1	1	1	0	1	0	0	0	0	0	1	0	1	1	1	1	1	1	1	1	1	0.5	1	1	10
0.239211	0	0	0	0	0	No	No	No	No	No	Matched (3)	Union HEalth and Family Welfare Center	primary	Govt.	no	yes	no	no	no	no	Everyday: 20-30 days	1	1	1	1	0	1	1	1	1	0	0	0	0	1	0	1	1	0	1	1	0	1	1	0	0.5	0.75	0.6	7
0.239211	0	0	0	0	0	No	No	No	No	No	Matched (3)	Union HEalth and Family Welfare Center	primary	Govt.	no	yes	no	no	no	no	Everyday: 20-30 days	1	1	0	0	0	1	1	1	0	0	0	0	0	0	0	1	1	0	1	1	0	1	1	0	0	0.75	0.6	6
0.239211	1	0	0	0	0	Yes	No	No	No	No	Matched (3)	Union HEalth and Family Welfare Center	primary	Govt.	no	yes	no	no	no	no	Everyday: 20-30 days	1	1	0	0	0	0	1	1	0	0	0	0	0	1	1	1	1	0	0	0	0	1	1	0	1	0.5	0.4	6
0.239211	1	1	0	1	1	Yes	Yes	No	Yes	Yes	Matched (3)	Union HEalth and Family Welfare Center	primary	Govt.	no	yes	no	no	no	no	Everyday: 20-30 days	1	1	0	0	0	1	1	1	0	0	0	0	0	0	1	1	1	0	1	1	0	1	1	0	0.5	0.75	0.6	7
0.239211	0	0	0	0	0	No	No	No	No	No	Matched (3)	Union HEalth and Family Welfare Center	primary	Govt.	no	yes	no	no	no	no	Not everyday: 1-19 days	1	1	0	0	0	1	1	1	0	0	0	0	0	0	0	1	1	0	1	1	0	1	1	0	0	0.75	0.6	6
0.239211	0	0	0	0	0	No	No	No	No	No	Matched (3)	Union HEalth and Family Welfare Center	primary	Govt.	yes	yes	yes	no	no	no	Everyday: 20-30 days	1	1	1	1	1	1	1	1	1	0	0	0	0	0	0	0	0	0	1	1	0	1	1	0	0	0.25	0.6	4
0.239211	0	0	0	0	0	No	No	No	No	No	Matched (3)	Union HEalth and Family Welfare Center	primary	Govt.	no	yes	no	no	no	no	Everyday: 20-30 days	1	1	1	1	0	0	1	1	1	0	0	0	0	0	0	1	1	0	0	0	0	1	1	0	0	0.5	0.4	4
0.239211	0	0	0	0	0	No	No	No	No	No	Matched (3)	Union HEalth and Family Welfare Center	primary	Govt.	no	yes	no	no	no	no	Everyday: 20-30 days	1	1	1	1	1	1	1	1	0	0	0	0	0	1	0	1	1	1	0	1	1	1	1	0	0.5	0.75	0.8	8
0.082804	0	0	0	0	0	No	No	No	No	No	Matched (3)	Maternal and Child Welfare Center	referral	Govt.	yes	yes	no	yes	yes	yes	Everyday: 20-30 days	1	1	1	1	1	1	1	1	1	1	1	1	0	1	0	1	1	1	1	1	0	1	1	0	0.5	1	0.6	8
0.115925	0	0	0	0	0	No	No	No	No	No	Matched (3)	NGO Clinic/Hospital	primary	Private	yes	yes	yes	no	no	yes	Everyday: 20-30 days	1	1	1	1	1	1	1	1	1	0	0	0	0	1	0	1	1	1	1	1	0	1	1	1	0.5	1	0.8	9
0.115925	1	0	0	0	0	Yes	No	No	No	No	Matched (3)	NGO Clinic/Hospital	primary	Private	no	yes	yes	no	no	yes	Everyday: 20-30 days	1	1	1	1	0	1	1	1	1	0	0	0	0	1	1	1	1	1	1	1	0	1	1	1	1	1	0.8	10
0.115925	0	0	0	0	0	No	No	No	No	No	Matched (3)	NGO Clinic/Hospital	primary	Private	yes	yes	yes	no	no	yes	Everyday: 20-30 days	1	1	1	1	0	1	1	0	0	0	0	0	0	1	0	1	1	1	1	1	1	1	1	1	0.5	1	1	10
0.115925	0	0	0	0	0	No	No	No	No	No	Matched (3)	NGO Clinic/Hospital	primary	Private	yes	yes	yes	no	no	yes	Everyday: 20-30 days	1	1	1	1	1	1	1	1	0	0	0	0	0	1	0	1	1	0	1	1	0	1	1	0	0.5	0.75	0.6	7
0.115925	0	0	0	0	0	No	No	No	No	No	Matched (3)	NGO Clinic/Hospital	primary	Private	yes	yes	yes	yes	no	yes	Everyday: 20-30 days	1	1	1	1	1	1	1	1	1	0	0	0	0	0	0	1	1	1	1	1	1	1	1	1	0	1	1	9
0.21529	1	1	0	1	0	Yes	Yes	No	Yes	No	Matched (3)	Private Hospital	referral	Private	yes	yes	yes	yes	yes	yes	Everyday: 20-30 days	1	0	1	1	1	0	0	0	0	0	0	0	0	0	1	1	1	0	0	0	0	0	0	0	0.5	0.5	0	3
0.21529	0	0	0	0	0	No	No	No	No	No	Matched (3)	Private Hospital	referral	Private	no	yes	yes	yes	yes	no	Everyday: 20-30 days	1	1	1	1	1	0	1	1	0	0	1	0	0	0	0	1	1	0	1	0	0	1	1	1	0	0.75	0.6	6
0.21529	0	0	0	0	0	No	No	No	No	No	Matched (3)	Private Hospital	referral	Private	no	yes	yes	yes	yes	no	Everyday: 20-30 days	1	1	1	1	1	0	0	0	0	0	0	0	0	0	0	1	1	0	0	0	0	0	0	0	0	0.5	0	2
0.21529	0	0	0	0	0	No	No	No	No	No	Matched (3)	Private Hospital	referral	Private	no	yes	yes	yes	yes	no	Everyday: 20-30 days	1	1	1	1	1	0	0	0	0	0	0	0	0	0	0	1	1	0	0	0	0	1	1	1	0	0.5	0.6	5
0.082804	2	1	0	0	0	Yes	Yes	No	No	No	Matched (3)	Upazila HEalth Complex	referral	Govt.	yes	yes	no	yes	yes	yes	Everyday: 20-30 days	1	1	1	1	0	1	1	1	1	0	0	0	0	0	1	1	1	1	1	1	0	1	1	1	0.5	1	0.8	9
0.082804	0	0	0	0	0	No	No	No	No	No	Matched (3)	Upazila HEalth Complex	referral	Govt.	yes	yes	no	yes	yes	no	Everyday: 20-30 days	1	1	1	1	1	1	1	1	1	1	1	1	0	1	0	1	1	1	1	1	1	1	1	1	0.5	1	1	10
0.082804	0	0	0	0	0	No	No	No	No	No	Matched (3)	Upazila HEalth Complex	referral	Govt.	no	yes	no	no	no	no	Everyday: 20-30 days	1	1	1	1	1	1	1	1	0	0	0	0	0	1	0	1	1	1	0	1	1	1	1	1	0.5	0.75	1	9
0.082804	0	0	0	0	0	No	No	No	No	No	Matched (3)	Upazila HEalth Complex	referral	Govt.	yes	yes	yes	yes	yes	yes	Everyday: 20-30 days	1	1	1	1	1	1	1	1	1	1	1	1	0	0	0	1	1	1	1	1	1	1	1	0	0	1	0.8	8
0.082804	0	0	0	0	0	No	No	No	No	No	Matched (3)	Upazila HEalth Complex	referral	Govt.	yes	yes	no	yes	yes	no	Everyday: 20-30 days	1	1	1	1	1	1	1	1	0	1	0	0	0	0	0	1	1	0	1	0	0	1	1	0	0	0.75	0.4	5
0.082804	1	1	0	0	0	Yes	Yes	No	No	No	Matched (3)	Upazila HEalth Complex	referral	Govt.	yes	yes	yes	yes	yes	no	Everyday: 20-30 days	1	1	1	1	1	0	1	1	1	1	1	1	0	1	1	1	1	1	1	0	0	1	1	1	1	1	0.6	9
0.082804	0	0	0	0	0	No	No	No	No	No	Matched (3)	Upazila HEalth Complex	referral	Govt.	yes	yes	yes	yes	yes	no	Everyday: 20-30 days	1	1	1	1	1	1	1	1	0	0	0	0	0	1	0	1	1	0	1	1	1	1	1	1	0.5	0.75	1	9
0.372617	0	1	0	0	0	No	Yes	No	No	No	Matched (3)	Union HEalth and Family Welfare Center	primary	Govt.	no	yes	no	yes	no	yes	Not everyday: 1-19 days	1	1	1	1	0	1	1	1	1	0	0	0	0	1	0	1	1	1	1	1	0	1	1	0	0.5	1	0.6	8
0.372617	0	0	0	0	0	No	No	No	No	No	Matched (3)	Union HEalth and Family Welfare Center	primary	Govt.	yes	yes	no	yes	no	no	Everyday: 20-30 days	1	1	1	1	1	1	1	1	1	0	0	0	0	0	0	0	1	0	1	1	1	1	1	0	0	0.5	0.8	6
0.372617	0	0	0	0	0	No	No	No	No	No	Matched (3)	Union HEalth and Family Welfare Center	primary	Govt.	yes	yes	no	no	no	yes	Everyday: 20-30 days	1	1	0	1	1	1	1	1	0	0	0	0	0	1	0	1	1	0	1	0	1	1	1	0	0.5	0.75	0.6	7
0.372617	0	0	0	0	0	No	No	No	No	No	Matched (3)	Union HEalth and Family Welfare Center	primary	Govt.	no	yes	no	yes	no	no	Everyday: 20-30 days	1	1	1	1	0	1	1	1	0	0	0	0	0	0	0	1	1	0	0	1	0	1	1	0	0	0.5	0.6	5
0.165607	0	0	0	0	0	No	No	No	No	No	Matched (3)	Union Subcenter/Rural Dispensary	primary	Govt.	no	yes	no	no	no	yes	Not everyday: 1-19 days	1	1	1	1	0	1	1	1	0	0	0	0	0	0	0	1	1	0	1	1	0	1	1	0	0	0.75	0.6	6
0.165607	0	0	0	0	0	No	No	No	No	No	Matched (3)	Union Subcenter/Rural Dispensary	primary	Govt.	no	yes	no	no	no	no	Everyday: 20-30 days	1	0	1	1	1	0	0	0	0	0	0	0	0	0	0	1	1	0	0	0	0	0	0	0	0	0.5	0	2
0.165607	0	0	0	0	0	No	No	No	No	No	Matched (3)	Union Subcenter/Rural Dispensary	primary	Govt.	no	yes	no	no	no	no	Everyday: 20-30 days	1	1	1	1	1	1	1	1	1	0	0	0	0	0	0	1	1	1	1	0	1	1	1	0	0	1	0.6	7
0.165607	2	1	1	1	1	Yes	Yes	Yes	Yes	Yes	Matched (3)	Union Subcenter/Rural Dispensary	primary	Govt.	no	yes	no	no	no	no	Everyday: 20-30 days	1	1	1	1	1	1	1	1	0	0	0	0	0	0	1	1	1	0	1	1	0	1	1	0	0.5	0.75	0.6	7
0.165607	1	1	0	0	0	Yes	Yes	No	No	No	Matched (3)	Union Subcenter/Rural Dispensary	primary	Govt.	no	no	no	no	no	no	Everyday: 20-30 days	1	1	0	0	0	0	1	1	0	0	0	0	0	0	1	1	1	0	0	0	0	1	1	0	0.5	0.5	0.4	5
0.165607	0	1	0	0	0	No	Yes	No	No	No	Matched (3)	Union Subcenter/Rural Dispensary	primary	Govt.	no	no	no	no	no	no	Everyday: 20-30 days	1	1	1	1	0	1	1	1	0	0	0	0	0	0	0	1	1	0	1	1	0	1	1	0	0	0.75	0.6	6
0.165607	0	0	0	0	0	No	No	No	No	No	Matched (3)	Union Subcenter/Rural Dispensary	primary	Govt.	no	yes	no	no	no	no	Everyday: 20-30 days	1	1	1	1	0	1	1	1	0	0	0	0	0	0	0	1	1	0	1	0	0	1	1	1	0	0.75	0.6	6
0.165607	0	0	0	0	0	No	No	No	No	No	Matched (3)	Union Subcenter/Rural Dispensary	primary	Govt.	no	yes	no	no	no	no	Everyday: 20-30 days	1	1	1	1	0	0	1	1	1	0	0	0	0	0	0	1	1	0	0	0	0	1	1	0	0	0.5	0.4	4
0.165607	0	0	0	0	0	No	No	No	No	No	Matched (3)	Union Subcenter/Rural Dispensary	primary	Govt.	no	yes	no	no	no	no	Everyday: 20-30 days	1	1	1	1	1	1	0	1	0	0	0	0	0	1	0	1	1	1	0	1	1	0	1	1	0.5	0.75	0.8	8
0.165607	0	0	0	0	0	No	No	No	No	No	Matched (3)	Union Subcenter/Rural Dispensary	primary	Govt.	no	yes	no	yes	no	no	Everyday: 20-30 days	1	1	1	1	1	1	1	1	0	0	0	0	0	1	0	1	1	1	0	1	1	1	1	1	0.5	0.75	1	9
0.529944	0	0	0	0	0	No	No	No	No	No	Matched (3)	Community Clinic	primary	Govt.	no	yes	no	no	no	no	Everyday: 20-30 days	1	1	1	1	0	1	1	1	0	0	0	0	0	1	0	1	1	1	1	1	1	1	1	0	0.5	1	0.8	9
0.529944	0	0	0	0	0	No	No	No	No	No	Matched (3)	Community Clinic	primary	Govt.	no	yes	no	no	no	no	Everyday: 20-30 days	1	1	1	1	1	1	1	1	1	0	0	0	0	1	0	1	1	0	0	1	0	1	1	0	0.5	0.5	0.6	6
0.529944	0	0	0	0	0	No	No	No	No	No	Matched (3)	Community Clinic	primary	Govt.	no	yes	no	no	no	no	Everyday: 20-30 days	1	1	1	1	1	1	1	1	1	0	0	0	0	1	0	1	1	0	1	1	0	1	1	0	0.5	0.75	0.6	7
0.529944	1	0	0	0	0	Yes	No	No	No	No	Matched (3)	Community Clinic	primary	Govt.	yes	yes	no	no	no	yes	Not everyday: 1-19 days	1	1	1	1	1	1	0	1	0	0	0	0	0	0	1	0	1	0	0	1	0	0	1	0	0.5	0.25	0.4	4
0.529944	0	0	0	0	0	No	No	No	No	No	Matched (3)	Community Clinic	primary	Govt.	no	yes	no	no	no	no	Everyday: 20-30 days	1	1	1	1	1	0	0	0	0	0	0	0	0	1	0	1	1	1	1	0	0	0	0	0	0.5	1	0	5
0.529944	0	0	0	0	0	No	No	No	No	No	Matched (3)	Community Clinic	primary	Govt.	no	yes	no	no	no	no	Everyday: 20-30 days	1	1	1	1	1	0	0	0	0	0	0	0	0	0	0	1	1	1	1	0	0	0	0	0	0	1	0	4
0.529944	0	0	0	0	0	No	No	No	No	No	Matched (3)	Community Clinic	primary	Govt.	no	yes	no	no	no	no	Everyday: 20-30 days	1	1	1	1	1	1	0	1	0	1	0	0	0	1	0	0	0	0	1	1	0	0	1	0	0.5	0.25	0.4	4
0.529944	1	0	1	0	0	Yes	No	Yes	No	No	Matched (3)	Community Clinic	primary	Govt.	no	yes	no	no	no	yes	Everyday: 20-30 days	1	1	1	1	1	1	1	1	1	1	1	0	0	1	1	0	0	1	1	1	1	1	1	0	1	0.5	0.8	8
0.529944	0	0	0	0	0	No	No	No	No	No	Matched (3)	Community Clinic	primary	Govt.	no	yes	no	no	no	no	Everyday: 20-30 days	1	1	0	0	0	1	1	1	0	0	0	0	0	0	0	1	1	0	0	1	1	1	1	0	0	0.5	0.8	6
0.529944	1	0	1	0	0	Yes	No	Yes	No	No	Matched (3)	Community Clinic	primary	Govt.	yes	yes	no	no	no	no	Everyday: 20-30 days	1	1	1	1	1	1	1	1	1	1	1	0	0	1	1	0	0	1	1	1	1	1	1	0	1	0.5	0.8	8
0.529944	0	0	0	0	0	No	No	No	No	No	Matched (3)	Community Clinic	primary	Govt.	no	yes	no	no	no	no	Not everyday: 1-19 days	1	1	1	1	1	1	0	1	0	0	0	0	0	1	0	1	1	1	1	1	0	0	1	0	0.5	1	0.4	7
0.529944	1	1	1	1	1	Yes	Yes	Yes	Yes	Yes	Matched (3)	Community Clinic	primary	Govt.	no	yes	no	no	no	yes	Everyday: 20-30 days	1	1	1	1	1	0	0	0	0	0	0	0	0	1	1	0	0	0	1	0	0	0	0	0	1	0.25	0	3
0.529944	1	0	0	0	0	Yes	No	No	No	No	Matched (3)	Community Clinic	primary	Govt.	no	yes	no	no	no	yes	Not everyday: 1-19 days	1	1	1	1	1	1	1	1	0	0	0	0	0	0	1	1	1	0	0	0	1	1	1	0	0.5	0.5	0.6	6
0.529944	1	1	1	0	0	Yes	Yes	Yes	No	No	Matched (3)	Community Clinic	primary	Govt.	no	yes	no	no	no	no	Not everyday: 1-19 days	1	1	1	1	1	1	1	1	0	0	0	0	0	1	1	1	1	0	0	0	1	1	1	0	1	0.5	0.6	7
0.529944	0	0	0	0	0	No	No	No	No	No	Matched (3)	Community Clinic	primary	Govt.	no	yes	no	no	no	no	Not everyday: 1-19 days	1	1	0	1	1	1	1	1	0	0	0	0	0	1	0	1	1	0	0	1	0	0	1	0	0.5	0.5	0.4	5
0.529944	0	0	0	0	0	No	No	No	No	No	Matched (3)	Community Clinic	primary	Govt.	no	yes	no	no	no	no	Everyday: 20-30 days	1	1	0	0	0	1	1	1	0	0	0	0	0	0	0	1	1	0	0	0	1	1	1	0	0	0.5	0.6	5
0.529944	0	0	0	0	0	No	No	No	No	No	Matched (3)	Community Clinic	primary	Govt.	no	yes	no	no	no	no	Not everyday: 1-19 days	1	1	0	0	0	1	1	1	0	0	0	0	0	0	0	1	1	0	0	0	1	1	1	0	0	0.5	0.6	5
0.529944	1	0	0	0	0	Yes	No	No	No	No	Matched (3)	Community Clinic	primary	Govt.	no	yes	no	no	no	no	Not everyday: 1-19 days	1	1	0	0	0	1	1	1	0	0	0	0	0	0	1	1	1	0	0	0	1	1	1	0	0.5	0.5	0.6	6
0.529944	0	0	0	0	0	No	No	No	No	No	Matched (3)	Community Clinic	primary	Govt.	no	no	no	no	no	no	Not everyday: 1-19 days	1	1	0	0	0	1	1	1	0	0	0	0	0	1	0	1	1	0	0	0	1	1	1	0	0.5	0.5	0.6	6
0.529944	0	0	0	0	0	No	No	No	No	No	Matched (3)	Community Clinic	primary	Govt.	no	yes	no	no	no	no	Not everyday: 1-19 days	1	1	1	1	1	1	1	1	0	0	0	0	0	1	0	1	1	0	1	1	0	1	1	0	0.5	0.75	0.6	7
0.096604	0	0	0	0	0	No	No	No	No	No	Matched (3)	Union HEalth and Family Welfare Center	primary	Govt.	no	yes	no	no	no	no	Everyday: 20-30 days	1	1	1	1	0	1	1	1	0	0	0	0	0	1	0	1	1	1	1	1	1	1	1	0	0.5	1	0.8	9
0.096604	0	0	0	0	0	No	No	No	No	No	Matched (3)	Union HEalth and Family Welfare Center	primary	Govt.	no	yes	no	no	no	no	Everyday: 20-30 days	1	1	1	1	0	1	1	1	0	0	0	0	0	1	0	1	1	1	1	1	1	1	1	0	0.5	1	0.8	9
0.096604	0	0	0	0	0	No	No	No	No	No	Matched (3)	Union HEalth and Family Welfare Center	primary	Govt.	no	yes	no	no	no	no	Everyday: 20-30 days	1	1	1	1	0	1	1	1	0	0	0	0	0	0	0	1	1	1	1	1	1	1	1	0	0	1	0.8	8
0.096604	0	0	0	0	0	No	No	No	No	No	Matched (3)	Union HEalth and Family Welfare Center	primary	Govt.	no	yes	no	no	no	no	Everyday: 20-30 days	1	1	1	1	0	1	1	1	0	0	0	0	0	1	0	1	1	1	0	1	1	1	1	0	0.5	0.75	0.8	8
0.096604	0	0	0	0	0	No	No	No	No	No	Matched (3)	Union HEalth and Family Welfare Center	primary	Govt.	no	yes	no	no	no	no	Everyday: 20-30 days	1	1	1	1	0	1	1	1	1	0	0	0	0	1	0	1	1	1	1	1	1	1	1	0	0.5	1	0.8	9
0.096604	1	1	1	1	1	Yes	Yes	Yes	Yes	Yes	Matched (3)	Union HEalth and Family Welfare Center	primary	Govt.	no	yes	no	no	no	no	Everyday: 20-30 days	1	1	1	1	0	1	1	1	0	0	0	0	0	1	1	1	1	1	1	1	1	1	1	0	1	1	0.8	10
0.096604	1	0	0	0	0	Yes	No	No	No	No	Matched (3)	Union HEalth and Family Welfare Center	primary	Govt.	no	yes	no	no	no	no	Everyday: 20-30 days	1	1	1	1	0	1	1	1	0	0	0	0	0	1	1	1	1	1	1	1	1	1	1	0	1	1	0.8	10
0.096604	0	0	0	0	0	No	No	No	No	No	Matched (3)	Union HEalth and Family Welfare Center	primary	Govt.	no	yes	no	no	no	no	Everyday: 20-30 days	1	1	1	1	0	1	1	1	0	0	0	0	0	1	0	1	1	1	1	1	1	1	1	0	0.5	1	0.8	9
0.096604	2	1	1	0	0	Yes	Yes	Yes	No	No	Matched (3)	Union HEalth and Family Welfare Center	primary	Govt.	no	yes	no	no	no	no	Not everyday: 1-19 days	1	1	1	1	1	1	1	1	1	0	0	0	0	0	1	1	1	1	1	1	0	1	1	0	0.5	1	0.6	8
0.096604	0	1	0	0	0	No	Yes	No	No	No	Matched (3)	Union HEalth and Family Welfare Center	primary	Govt.	no	yes	no	no	no	no	Not everyday: 1-19 days	1	1	1	1	1	1	1	1	1	0	0	0	0	0	0	1	1	0	1	1	0	1	1	0	0	0.75	0.6	6
0.096604	0	0	0	0	0	No	No	No	No	No	Matched (3)	Union HEalth and Family Welfare Center	primary	Govt.	no	yes	no	yes	no	yes	Everyday: 20-30 days	1	1	1	1	1	1	1	1	1	0	0	0	0	1	0	1	1	0	1	1	1	1	1	0	0.5	0.75	0.8	8
0.096604	0	0	0	0	0	No	No	No	No	No	Matched (3)	Union HEalth and Family Welfare Center	primary	Govt.	no	yes	no	no	no	no	Not everyday: 1-19 days	1	1	1	1	1	1	1	1	1	0	0	0	0	1	0	1	1	0	1	1	0	1	1	0	0.5	0.75	0.6	7
0.082804	0	1	1	1	1	No	Yes	Yes	Yes	Yes	Matched (3)	Maternal and Child Welfare Center	referral	Govt.	no	yes	no	yes	yes	no	Everyday: 20-30 days	1	1	1	1	1	1	1	1	1	1	1	1	0	1	0	1	1	1	1	1	1	1	1	1	0.5	1	1	10
0.082804	1	1	1	0	0	Yes	Yes	Yes	No	No	Matched (3)	Maternal and Child Welfare Center	referral	Govt.	no	yes	no	no	no	no	Everyday: 20-30 days	1	1	1	1	0	1	1	1	1	1	0	0	0	1	1	0	1	1	1	1	0	1	1	0	1	0.75	0.6	8
0.082804	0	0	0	0	0	No	No	No	No	No	Matched (3)	NGO Clinic/Hospital	primary	Private	yes	yes	yes	no	no	yes	Everyday: 20-30 days	1	1	1	1	1	1	1	1	1	1	0	0	0	1	0	1	1	0	1	1	1	1	1	1	0.5	0.75	1	9
0.082804	0	1	1	0	0	No	Yes	Yes	No	No	Matched (3)	NGO Clinic/Hospital	primary	Private	no	yes	no	no	no	yes	Everyday: 20-30 days	1	1	0	0	0	1	1	1	0	0	0	0	0	0	0	1	1	0	0	1	0	1	1	0	0	0.5	0.6	5
0.082804	0	1	0	0	0	No	Yes	No	No	No	Matched (3)	NGO Clinic/Hospital	primary	Private	no	yes	yes	no	no	yes	Everyday: 20-30 days	1	1	1	1	0	1	1	1	1	0	0	0	0	1	0	1	1	1	1	1	0	1	1	0	0.5	1	0.6	8
0.082804	0	0	0	0	0	No	No	No	No	No	Matched (3)	Upazila HEalth Complex	referral	Govt.	no	yes	yes	yes	yes	no	Everyday: 20-30 days	1	1	1	1	1	1	1	1	1	1	1	1	0	1	0	1	1	1	0	1	1	1	1	0	0.5	0.75	0.8	8
0.082804	1	1	0	0	0	Yes	Yes	No	No	No	Matched (3)	Upazila HEalth Complex	referral	Govt.	yes	yes	yes	yes	yes	no	Everyday: 20-30 days	1	1	1	1	1	1	1	1	1	1	0	0	0	1	1	1	1	1	1	1	1	1	1	0	1	1	0.8	10
0.082804	0	0	0	0	0	No	No	No	No	No	Matched (3)	Upazila HEalth Complex	referral	Govt.	no	yes	yes	yes	yes	yes	Everyday: 20-30 days	1	1	1	1	1	1	1	1	1	1	1	1	0	0	0	1	1	1	1	1	1	1	1	1	0	1	1	9
0.082804	0	0	0	0	0	No	No	No	No	No	Matched (3)	Upazila HEalth Complex	referral	Govt.	yes	yes	no	yes	yes	yes	Everyday: 20-30 days	1	1	1	1	1	1	1	1	1	0	0	0	0	1	0	1	1	0	0	1	0	1	1	0	0.5	0.5	0.6	6
0.193209	0	0	0	0	0	No	No	No	No	No	Matched (3)	Union HEalth and Family Welfare Center	primary	Govt.	no	yes	no	no	no	no	Everyday: 20-30 days	1	1	1	1	0	1	1	1	1	0	0	0	0	1	0	1	1	1	1	1	1	1	1	0	0.5	1	0.8	9
0.193209	0	1	2	0	0	No	Yes	Yes	No	No	Matched (3)	Union HEalth and Family Welfare Center	primary	Govt.	no	yes	no	no	no	yes	Everyday: 20-30 days	1	1	1	1	1	1	1	1	1	1	1	1	0	1	0	1	1	1	1	1	1	1	1	1	0.5	1	1	10
0.193209	0	0	0	0	0	No	No	No	No	No	Matched (3)	Union HEalth and Family Welfare Center	primary	Govt.	no	yes	no	no	no	no	Everyday: 20-30 days	1	1	1	1	1	1	1	1	1	0	0	0	0	1	0	1	1	0	1	1	0	1	1	0	0.5	0.75	0.6	7
0.193209	0	0	0	0	0	No	No	No	No	No	Matched (3)	Union HEalth and Family Welfare Center	primary	Govt.	no	yes	no	no	no	no	Everyday: 20-30 days	1	1	1	1	1	1	1	1	1	0	0	0	0	0	0	1	1	0	1	1	0	1	1	0	0	0.75	0.6	6
0.193209	0	0	0	0	0	No	No	No	No	No	Matched (3)	Union HEalth and Family Welfare Center	primary	Govt.	no	yes	no	yes	yes	yes	Everyday: 20-30 days	1	1	1	1	1	1	1	1	1	1	0	0	0	1	0	1	1	0	1	1	1	1	1	0	0.5	0.75	0.8	8
0.193209	0	0	0	0	0	No	No	No	No	No	Matched (3)	Union HEalth and Family Welfare Center	primary	Govt.	no	yes	no	no	no	no	Everyday: 20-30 days	1	1	1	1	0	1	1	1	1	0	0	0	0	0	0	1	1	0	1	1	1	1	1	0	0	0.75	0.8	7
0.115925	1	1	0	0	0	Yes	Yes	No	No	No	Matched (3)	Union Subcenter/Rural Dispensary	primary	Govt.	no	yes	no	no	no	no	Not everyday: 1-19 days	1	1	1	1	1	1	1	1	1	0	0	0	0	1	1	1	1	0	1	1	0	1	1	0	1	0.75	0.6	8
0.115925	0	0	0	0	0	No	No	No	No	No	Matched (3)	Union Subcenter/Rural Dispensary	primary	Govt.	no	no	no	no	no	no	Everyday: 20-30 days	1	1	1	1	0	1	1	1	1	0	0	0	0	1	0	1	1	1	0	0	1	1	1	0	0.5	0.75	0.6	7
0.115925	0	0	0	0	0	No	No	No	No	No	Matched (3)	Union Subcenter/Rural Dispensary	primary	Govt.	no	yes	no	no	no	no	Everyday: 20-30 days	1	1	1	1	0	1	1	1	1	0	0	0	0	0	0	1	1	0	0	0	1	1	1	0	0	0.5	0.6	5
0.115925	0	0	0	0	0	No	No	No	No	No	Matched (3)	Union Subcenter/Rural Dispensary	primary	Govt.	no	yes	no	no	no	no	Everyday: 20-30 days	1	1	1	1	0	1	1	1	1	0	0	0	0	1	0	1	1	1	1	1	0	1	1	0	0.5	1	0.6	8
0.115925	0	0	0	0	0	No	No	No	No	No	Matched (3)	Union Subcenter/Rural Dispensary	primary	Govt.	no	yes	no	no	no	no	Not everyday: 1-19 days	1	1	1	1	0	1	1	1	1	0	0	0	0	1	0	1	1	0	0	0	1	1	1	1	0.5	0.5	0.8	7
0.115925	0	0	0	0	0	No	No	No	No	No	Matched (3)	Union Subcenter/Rural Dispensary	primary	Govt.	no	yes	no	no	no	no	Everyday: 20-30 days	1	1	1	1	1	1	1	1	1	1	1	1	0	1	0	1	1	1	1	1	0	1	1	0	0.5	1	0.6	8
0.918041	0	0	0	0	0	No	No	No	No	No	Matched (3)	Community Clinic	primary	Govt.	no	yes	yes	no	no	yes	Everyday: 20-30 days	1	1	0	0	0	1	1	1	0	0	0	0	0	0	0	1	1	0	1	0	0	1	1	0	0	0.75	0.4	5
0.918041	0	0	0	0	0	No	No	No	No	No	Matched (3)	Community Clinic	primary	Govt.		yes	no	no	no	no	Everyday: 20-30 days	1	1	0	0	0	1	1	1	0	0	0	0	0	1	0	1	1	0	1	1	0	1	1	0	0.5	0.75	0.6	7
0.918041	1	0	1	1	0	Yes	No	Yes	Yes	No	Matched (3)	Community Clinic	primary	Govt.	no	yes	no	no	no	no	Everyday: 20-30 days	1	1	0	0	0	1	0	1	0	0	0	0	0	0	1	0	0	0	0	1	0	0	1	0	0.5	0	0.4	3
0.918041	0	0	0	0	0	No	No	No	No	No	Matched (3)	Community Clinic	primary	Govt.	no	yes	no	no	no	no	Everyday: 20-30 days	1	1	0	0	0	0	0	1	0	0	0	0	0	0	0	0	0	0	0	0	0	0	1	0	0	0	0.2	1
0.918041	0	0	0	0	0	No	No	No	No	No	Matched (3)	Community Clinic	primary	Govt.	no	yes	no	yes	no	no	Everyday: 20-30 days	1	1	0	0	0	1	1	1	0	0	0	0	0	0	0	1	1	0	1	0	1	1	1	0	0	0.75	0.6	6
0.918041	0	0	0	0	0	No	No	No	No	No	Matched (3)	Community Clinic	primary	Govt.	no	yes	no	no	no	yes	Everyday: 20-30 days	1	1	0	0	0	1	1	1	0	0	0	0	0	1	0	1	1	0	1	0	1	1	1	0	0.5	0.75	0.6	7
0.918041	1	0	0	0	0	Yes	No	No	No	No	Matched (3)	Community Clinic	primary	Govt.	no	yes	no	no	no	yes	Everyday: 20-30 days	1	1	0	0	0	1	1	1	0	0	0	0	0	1	1	1	1	0	1	0	1	0	1	0	1	0.75	0.4	7
0.918041	0	0	0	0	0	No	No	No	No	No	Matched (3)	Community Clinic	primary	Govt.	no	yes	no	no	no	no	Not everyday: 1-19 days	1	1	1	1	0	1	1	1	1	0	0	0	0	0	0	1	1	0	0	1	0	1	1	0	0	0.5	0.6	5
0.918041	0	0	0	0	0	No	No	No	No	No	Matched (3)	Community Clinic	primary	Govt.	no	yes	no	no	no	yes	Not everyday: 1-19 days	1	1	1	1	1	1	0	1	0	0	0	0	0	1	0	1	1	0	1	1	0	1	1	0	0.5	0.75	0.6	7
0.918041	1	0	0	0	0	Yes	No	No	No	No	Matched (3)	Community Clinic	primary	Govt.	yes	yes	no	no	no	no	Everyday: 20-30 days	1	1	0	0	0	1	1	1	0	0	0	0	0	0	1	1	1	1	0	1	0	1	1	0	0.5	0.75	0.6	7
0.918041	0	0	0	0	0	No	No	No	No	No	Matched (3)	Community Clinic	primary	Govt.	no	yes	no	no	no	no	Everyday: 20-30 days	1	1	1	1	1	1	1	1	0	0	0	0	0	0	0	1	1	0	0	1	0	1	1	0	0	0.5	0.6	5
0.918041	0	0	0	0	0	No	No	No	No	No	Matched (3)	Community Clinic	primary	Govt.	no	yes	no	no	no	no	Everyday: 20-30 days	1	1	1	1	1	1	1	1	0	0	0	0	0	0	0	1	1	0	0	1	0	1	1	0	0	0.5	0.6	5
0.918041	1	0	0	0	0	Yes	No	No	No	No	Matched (3)	Community Clinic	primary	Govt.	no	yes	no	no	no	no	Everyday: 20-30 days	1	1	0	0	0	1	1	1	0	0	0	0	0	1	1	1	1	0	1	1	0	1	1	0	1	0.75	0.6	8
0.918041	0	0	0	0	0	No	No	No	No	No	Matched (3)	Community Clinic	primary	Govt.	no	yes	no	no	no	no	Everyday: 20-30 days	1	1	0	0	0	1	1	1	0	0	0	0	0	0	0	1	1	0	0	1	1	1	1	0	0	0.5	0.8	6
0.918041	1	0	1	1	1	Yes	No	Yes	Yes	Yes	Matched (3)	Community Clinic	primary	Govt.	yes	yes	no	no	no	no	Everyday: 20-30 days	1	1	0	0	0	0	1	0	0	0	0	0	0	0	1	0	0	0	0	1	0	1	1	0	0.5	0	0.6	4
0.918041	1	1	1	1	1	Yes	Yes	Yes	Yes	Yes	Matched (3)	Community Clinic	primary	Govt.	yes	yes	no	no	no	no	Everyday: 20-30 days	1	1	0	0	0	0	1	1	0	0	0	0	0	0	1	1	1	0	0	1	0	1	1	0	0.5	0.5	0.6	6
0.918041	0	0	0	0	0	No	No	No	No	No	Matched (3)	Community Clinic	primary	Govt.		yes	no	no	no	no	Not everyday: 1-19 days	1	1	1	1	1	1	1	1	0	0	0	0	0	1	0	1	1	0	1	1	0	1	1	0	0.5	0.75	0.6	7
0.918041	0	0	0	0	0	No	No	No	No	No	Matched (3)	Community Clinic	primary	Govt.	no	yes	no	no	no	no	Not everyday: 1-19 days	1	1	0	0	0	1	1	1	0	0	0	0	0	0	0	0	0	0	0	1	0	1	1	0	0	0	0.6	3
0.918041	0	0	0	0	0	No	No	No	No	No	Matched (3)	Community Clinic	primary	Govt.	no	yes	no	no	no	no	Everyday: 20-30 days	1	1	0	0	0	1	1	1	0	0	0	0	0	1	0	1	1	0	1	1	0	0	1	0	0.5	0.75	0.4	6
0.918041	0	0	0	0	0	No	No	No	No	No	Matched (3)	Community Clinic	primary	Govt.	no	yes	no	no	no	no	Not everyday: 1-19 days	1	1	1	1	0	1	1	1	0	0	0	0	0	0	0	1	1	0	1	1	0	1	1	0	0	0.75	0.6	6
0.918041	2	0	0	0	0	Yes	No	No	No	No	Matched (3)	Community Clinic	primary	Govt.	no	yes	no	no	no	no	Not everyday: 1-19 days	1	1	0	0	0	1	1	1	0	0	0	0	0	1	1	1	1	0	1	1	0	1	1	0	1	0.75	0.6	8
0.082804	0	0	0	0	0	No	No	No	No	No	Matched (3)	District Hospital	referral	Govt.	yes	yes	yes	yes	yes	yes	Everyday: 20-30 days	1	1	1	1	1	1	1	1	1	0	1	0	0	1	0	1	1	1	1	1	0	1	1	0	0.5	1	0.6	8
0.187688	1	0	0	0	0	Yes	No	No	No	No	Matched (3)	Union HEalth and Family Welfare Center	primary	Govt.	no	yes	no	no	no	no	Everyday: 20-30 days	1	1	1	1	0	1	1	1	1	0	0	0	0	1	1	1	1	0	1	1	1	1	1	0	1	0.75	0.8	9
0.187688	0	0	0	0	0	No	No	No	No	No	Matched (3)	Union HEalth and Family Welfare Center	primary	Govt.	no	yes	no	no	no	yes	Everyday: 20-30 days	1	1	1	1	0	1	1	1	1	0	0	0	0	1	0	1	1	0	1	1	0	1	1	0	0.5	0.75	0.6	7
0.187688	0	0	0	0	0	No	No	No	No	No	Matched (3)	Union HEalth and Family Welfare Center	primary	Govt.	no	yes	no	no	no	yes	Everyday: 20-30 days	1	1	1	1	0	1	1	1	1	0	0	0	0	1	0	1	1	0	1	1	0	1	1	0	0.5	0.75	0.6	7
0.187688	0	1	1	0	0	No	Yes	Yes	No	No	Matched (3)	Union HEalth and Family Welfare Center	primary	Govt.	no	yes	no	no	no	no	Everyday: 20-30 days	1	1	1	1	0	1	1	1	1	0	0	0	0	0	0	1	1	0	0	1	0	1	1	0	0	0.5	0.6	5
0.187688	0	0	0	0	0	No	No	No	No	No	Matched (3)	Union HEalth and Family Welfare Center	primary	Govt.	no	yes	no	no	no	yes	Everyday: 20-30 days	1	1	0	0	0	1	1	1	0	0	0	0	0	1	0	0	0	0	0	0	1	1	1	0	0.5	0	0.6	4
0.187688	0	0	0	0	0	No	No	No	No	No	Matched (3)	Union HEalth and Family Welfare Center	primary	Govt.	no	yes	no	no	no	no	Everyday: 20-30 days	1	1	1	1	0	1	1	1	1	0	0	0	0	0	0	1	1	0	1	1	0	1	1	1	0	0.75	0.8	7
0.187688	0	0	0	0	0	No	No	No	No	No	Matched (3)	Union HEalth and Family Welfare Center	primary	Govt.	no	yes	no	no	no	no	Everyday: 20-30 days	1	1	1	1	0	1	1	1	1	0	0	0	0	1	0	1	1	1	1	1	0	1	1	0	0.5	1	0.6	8
0.187688	1	0	0	0	0	Yes	No	No	No	No	Matched (3)	Union HEalth and Family Welfare Center	primary	Govt.	yes	yes	no	no	no	no	Everyday: 20-30 days	1	1	1	1	1	1	1	1	0	0	0	0	0	0	1	0	1	1	1	1	1	1	1	0	0.5	0.75	0.8	8
0.187688	0	0	0	0	0	No	No	No	No	No	Matched (3)	Union HEalth and Family Welfare Center	primary	Govt.	no	yes	no	yes	no	yes	Everyday: 20-30 days	1	1	1	1	1	1	1	1	1	0	0	0	0	1	0	1	1	1	0	1	0	1	1	0	0.5	0.75	0.6	7
0.187688	0	0	0	0	0	No	No	No	No	No	Matched (3)	Union HEalth and Family Welfare Center	primary	Govt.	yes	yes	no	no	no	no	Everyday: 20-30 days	1	1	0	0	0	1	1	1	0	0	0	0	0	1	0	1	1	0	0	1	0	1	1	0	0.5	0.5	0.6	6
0.187688	1	0	0	0	0	Yes	No	No	No	No	Matched (3)	Union HEalth and Family Welfare Center	primary	Govt.	no	yes	no	no	no	no	Everyday: 20-30 days	1	1	0	0	0	1	1	1	0	0	0	0	0	0	1	1	1	0	0	1	0	1	1	0	0.5	0.5	0.6	6
0.187688	0	0	0	0	0	No	No	No	No	No	Matched (3)	Union HEalth and Family Welfare Center	primary	Govt.	no	yes	no	no	no	yes	Not everyday: 1-19 days	1	1	0	0	0	1	1	1	0	0	0	0	0	1	0	1	1	1	1	1	0	1	1	0	0.5	1	0.6	8
0.187688	1	1	0	0	0	Yes	Yes	No	No	No	Matched (3)	Union HEalth and Family Welfare Center	primary	Govt.	yes	yes	no	no	no	no	Everyday: 20-30 days	1	1	1	1	0	1	1	1	1	0	0	0	0	0	1	1	1	0	1	1	0	1	1	0	0.5	0.75	0.6	7
0.187688	0	0	0	0	0	No	No	No	No	No	Matched (3)	Union HEalth and Family Welfare Center	primary	Govt.	no	yes	no	no	no	no	Everyday: 20-30 days	1	1	1	1	1	1	1	1	1	0	0	0	0	1	0	1	1	0	1	1	0	1	1	0	0.5	0.75	0.6	7
0.082804	0	0	0	0	0	No	No	No	No	No	Matched (3)	Maternal and Child Welfare Center	referral	Govt.	no	yes	no	yes	no	no	Everyday: 20-30 days	1	1	1	1	1	1	1	1	1	1	1	1	0	1	0	1	1	0	1	1	0	0	1	0	0.5	0.75	0.4	6
0.082804	0	0	0	0	0	No	No	No	No	No	Matched (3)	Maternal and Child Welfare Center	referral	Govt.	no	yes	no	no	no	no	Everyday: 20-30 days	1	1	1	1	1	1	1	1	1	0	1	0	0	1	0	1	1	1	1	1	0	1	1	0	0.5	1	0.6	8
0.082804	2	3	1	1	1	Yes	Yes	Yes	Yes	Yes	Matched (3)	Maternal and Child Welfare Center	referral	Govt.	no	yes	no	yes	yes	no	Everyday: 20-30 days	1	1	1	1	1	0	1	1	0	1	0	0	0	1	1	1	1	1	1	0	0	1	1	0	1	1	0.4	8
0.198729	0	0	0	0	0	No	No	No	No	No	Matched (3)	NGO Clinic/Hospital	primary	Private	yes	yes	yes	no	no	yes	Everyday: 20-30 days	1	1	1	1	1	1	1	1	0	0	0	0	0	1	0	1	1	0	1	1	1	1	1	1	0.5	0.75	1	9
0.198729	0	0	0	0	0	No	No	No	No	No	Matched (3)	NGO Clinic/Hospital	primary	Private	no	yes	yes	no	no	yes	Everyday: 20-30 days	1	1	1	1	1	1	1	1	1	0	0	0	0	1	0	1	1	1	1	1	0	1	1	0	0.5	1	0.6	8
0.198729	0	0	0	0	0	No	No	No	No	No	Matched (3)	NGO Clinic/Hospital	primary	Private	no	yes	yes	no	no	yes	Everyday: 20-30 days	1	1	1	1	1	1	1	1	1	0	0	0	0	1	0	1	1	1	1	1	1	1	1	0	0.5	1	0.8	9
0.198729	0	0	0	0	0	No	No	No	No	No	Matched (3)	NGO Clinic/Hospital	primary	Private	yes	yes	yes	no	no	yes	Everyday: 20-30 days	1	1	0	0	0	0	1	1	0	0	0	0	0	1	0	1	1	0	1	1	0	1	1	0	0.5	0.75	0.6	7
0.198729	0	0	0	0	0	No	No	No	No	No	Matched (3)	NGO Clinic/Hospital	primary	Private	no	yes	no	no	yes	no	Everyday: 20-30 days	1	0	0	1	1	0	0	0	0	0	1	1	0	1	0	1	1	0	0	0	0	0	1	0	0.5	0.5	0.2	4
0.082804	0	0	0	0	0	No	No	No	No	No	Matched (3)	Upazila HEalth Complex	referral	Govt.	yes	yes	no	yes	yes	yes	Everyday: 20-30 days	1	1	1	1	1	1	1	1	0	0	1	1	0	1	0	1	1	1	1	1	0	1	1	0	0.5	1	0.6	8
0.082804	1	0	0	0	0	Yes	No	No	No	No	Matched (3)	Upazila HEalth Complex	referral	Govt.	yes	yes	yes	yes	yes	yes	Everyday: 20-30 days	1	1	1	1	1	1	1	1	1	1	1	1	0	1	1	1	1	0	1	1	0	1	1	0	1	0.75	0.6	8
0.082804	2	2	2	1	1	Yes	Yes	Yes	Yes	Yes	Matched (3)	Upazila HEalth Complex	referral	Govt.	yes	yes	yes	yes	yes	yes	Everyday: 20-30 days	1	1	1	1	1	1	1	1	1	1	1	1	0	1	1	1	1	0	1	0	1	1	1	0	1	0.75	0.6	8
0.082804	1	1	1	1	1	Yes	Yes	Yes	Yes	Yes	Matched (3)	Upazila HEalth Complex	referral	Govt.	yes	yes	yes	yes	yes	no	Everyday: 20-30 days	1	1	1	1	1	1	1	1	1	1	1	1	0	1	1	1	1	0	0	0	1	1	0	0	1	0.5	0.4	6
0.082804	0	0	0	0	0	No	No	No	No	No	Matched (3)	Upazila HEalth Complex	referral	Govt.	no	yes	yes	no	no	yes	Everyday: 20-30 days	1	1	1	1	1	1	1	1	0	0	0	0	0	0	0	1	1	0	0	1	0	1	1	0	0	0.5	0.6	5
0.082804	1	1	1	0	0	Yes	Yes	Yes	No	No	Matched (3)	Upazila HEalth Complex	referral	Govt.	yes	yes	no	yes	yes	yes	Everyday: 20-30 days	1	1	1	1	1	0	1	1	1	1	0	0	0	1	1	1	1	1	1	1	0	1	1	0	1	1	0.6	9
0.082804	0	0	0	0	0	No	No	No	No	No	Matched (3)	Upazila HEalth Complex	referral	Govt.	yes	yes	yes	yes	yes	yes	Everyday: 20-30 days	1	1	1	1	1	1	1	1	1	1	1	1	0	1	0	1	1	0	1	1	0	1	1	0	0.5	0.75	0.6	7
0.082804	0	0	0	0	0	No	No	No	No	No	Matched (3)	Upazila HEalth Complex	referral	Govt.	no	yes	no	yes	yes	no	Everyday: 20-30 days	1	1	1	1	1	1	1	1	1	1	1	1	0	1	0	1	1	0	0	1	1	1	1	1	0.5	0.5	1	8
0.298093	0	0	0	0	0	No	No	No	No	No	Matched (3)	Union HEalth and Family Welfare Center	primary	Govt.	no	yes	no	no	no	no	Everyday: 20-30 days	1	1	1	1	0	1	1	1	0	0	0	0	0	1	0	1	1	0	1	1	0	1	1	0	0.5	0.75	0.6	7
0.298093	1	0	0	0	0	Yes	No	No	No	No	Matched (3)	Union HEalth and Family Welfare Center	primary	Govt.	yes	yes	no	yes	no	no	Everyday: 20-30 days	1	1	1	1	0	1	1	1	1	1	0	0	0	1	1	1	1	0	1	0	0	1	1	0	1	0.75	0.4	7
0.298093	0	1	0	0	0	No	Yes	No	No	No	Matched (3)	Union HEalth and Family Welfare Center	primary	Govt.	no	yes	no	no	no	no	Everyday: 20-30 days	1	1	1	1	0	1	1	1	1	0	0	0	0	1	0	1	1	0	1	0	1	1	1	0	0.5	0.75	0.6	7
0.298093	1	1	0	0	0	Yes	Yes	No	No	No	Matched (3)	Union HEalth and Family Welfare Center	primary	Govt.	no	yes	no	no	no	no	Everyday: 20-30 days	1	1	1	1	1	1	1	1	1	0	0	0	0	1	1	1	1	1	1	1	0	1	1	0	1	1	0.6	9
0.298093	0	0	0	0	0	No	No	No	No	No	Matched (3)	Union HEalth and Family Welfare Center	primary	Govt.	yes	yes	yes	no	no	no	Everyday: 20-30 days	1	1	0	0	0	1	1	1	0	0	0	0	0	1	0	1	1	1	1	1	0	1	1	0	0.5	1	0.6	8
0.200109	0	0	0	0	0	No	No	No	No	No	Matched (3)	Union Subcenter/Rural Dispensary	primary	Govt.	no	yes	no	no	no	yes	Everyday: 20-30 days	1	1	1	1	0	1	1	1	1	0	0	0	0	1	0	1	1	0	1	1	0	1	1	0	0.5	0.75	0.6	7
0.200109	0	0	0	0	0	No	No	No	No	No	Matched (3)	Union Subcenter/Rural Dispensary	primary	Govt.	no	yes	no	no	no	no	Not everyday: 1-19 days	1	1	1	1	0	1	1	1	0	0	0	0	0	1	0	1	1	0	1	1	0	1	1	0	0.5	0.75	0.6	7
0.200109	0	0	0	0	0	No	No	No	No	No	Matched (3)	Union Subcenter/Rural Dispensary	primary	Govt.	no	yes	no	no	no	no	Not everyday: 1-19 days	1	1	1	1	0	1	1	1	0	0	0	0	0	0	0	1	1	0	1	1	0	1	1	0	0	0.75	0.6	6
0.200109	1	0	0	0	0	Yes	No	No	No	No	Matched (3)	Union Subcenter/Rural Dispensary	primary	Govt.	no	yes	no	no	no	yes	Not everyday: 1-19 days	1	1	1	1	0	1	1	1	1	0	0	0	0	1	1	1	1	0	1	0	0	0	0	0	1	0.75	0	5
0.200109	0	0	0	0	0	No	No	No	No	No	Matched (3)	Union Subcenter/Rural Dispensary	primary	Govt.	no	yes	no	no	no	yes	Everyday: 20-30 days	1	1	1	1	1	1	1	1	1	0	0	0	0	1	0	1	1	1	1	1	0	1	1	0	0.5	1	0.6	8
0.200109	0	0	0	0	0	No	No	No	No	No	Matched (3)	Union Subcenter/Rural Dispensary	primary	Govt.	yes	yes	no	no	no	no	Everyday: 20-30 days	1	1	0	0	0	1	0	0	0	0	0	0	0	0	0	1	1	0	1	1	0	1	1	0	0	0.75	0.6	6
0.200109	0	0	0	0	0	No	No	No	No	No	Matched (3)	Union Subcenter/Rural Dispensary	primary	Govt.	no	yes	no	no	no	no	Not everyday: 1-19 days	1	1	1	1	0	1	1	1	1	0	0	0	0	1	0	1	1	0	1	1	0	1	1	0	0.5	0.75	0.6	7
5.62558	0	0	0	0	0	No	No	No	No	No	Matched (3)	Community Clinic	primary	Govt.	yes	yes	no	no	no	yes	Not everyday: 1-19 days	1	1	1	1	1	1	0	1	0	0	0	0	0	1	0	1	1	1	1	0	1	0	1	0	0.5	1	0.4	7
5.62558	0	0	0	0	0	No	No	No	No	No	Matched (3)	Community Clinic	primary	Govt.	yes	yes	no	no	no	no	Not everyday: 1-19 days	1	1	1	1	0	1	1	1	0	0	0	0	0	1	0	0	1	0	0	1	1	1	1	0	0.5	0.25	0.8	6
5.62558	0	0	0	0	0	No	No	No	No	No	Matched (3)	Community Clinic	primary	Govt.	no	yes	no	no	no	no	Everyday: 20-30 days	1	1	0	0	0	1	1	1	0	0	0	0	0	0	0	1	1	0	0	0	1	1	1	0	0	0.5	0.6	5
5.62558	1	0	0	0	0	Yes	No	No	No	No	Matched (3)	Community Clinic	primary	Govt.	no	yes	no	no	no	yes	Everyday: 20-30 days	1	1	0	0	0	0	0	0	0	0	0	0	0	1	1	1	1	0	0	0	0	0	0	0	1	0.5	0	4
5.62558	1	0	0	0	0	Yes	No	No	No	No	Matched (3)	Community Clinic	primary	Govt.	yes	yes	yes	no	no	yes	Everyday: 20-30 days	1	1	0	0	0	0	0	1	0	0	0	0	0	1	1	1	1	0	0	0	0	0	0	0	1	0.5	0	4
5.62558	0	0	0	0	0	No	No	No	No	No	Matched (3)	Community Clinic	primary	Govt.	no	yes	no	no	no	no	Not everyday: 1-19 days	1	1	0	0	0	1	0	1	0	0	0	0	0	0	0	1	1	1	1	1	0	0	1	0	0	1	0.4	6
5.62558	0	0	0	0	0	No	No	No	No	No	Matched (3)	Community Clinic	primary	Govt.	no	yes	no	no	no	no	Not everyday: 1-19 days	1	1	0	0	0	1	1	1	0	0	0	0	0	0	0	0	0	0	0	0	1	0	1	0	0	0	0.4	2
5.62558	0	0	1	1	1	No	No	Yes	Yes	Yes	Matched (3)	Community Clinic	primary	Govt.	yes	yes	no	no	no	no	Everyday: 20-30 days	1	1	0	0	0	1	0	1	0	0	0	0	0	0	0	1	1	0	0	0	1	0	1	0	0	0.5	0.4	4
5.62558	0	0	0	0	0	No	No	No	No	No	Matched (3)	Community Clinic	primary	Govt.	no	yes	no	no	no	yes	Everyday: 20-30 days	1	1	0	0	0	1	1	1	0	0	0	0	0	0	0	1	1	0	0	0	1	1	1	0	0	0.5	0.6	5
5.62558	1	0	0	0	0	Yes	No	No	No	No	Matched (3)	Community Clinic	primary	Govt.	no	yes	yes	no	no	no	Not everyday: 1-19 days	1	1	1	1	1	0	0	0	0	0	0	0	0	0	1	1	1	0	1	1	1	0	0	0	0.5	0.75	0.4	6
5.62558	1	0	0	0	0	Yes	No	No	No	No	Matched (3)	Community Clinic	primary	Govt.	no	yes	no	no	no	no	Everyday: 20-30 days	1	1	1	1	1	1	0	1	0	0	0	0	0	0	1	1	1	0	0	1	0	0	1	0	0.5	0.5	0.4	5
5.62558	0	0	0	0	0	No	No	No	No	No	Matched (3)	Community Clinic	primary	Govt.	no	yes	no	no	no	no	Everyday: 20-30 days	1	1	1	1	1	1	1	1	1	0	0	0	0	0	0	0	1	0	0	0	1	1	1	0	0	0.25	0.6	4
5.62558	0	0	0	0	0	No	No	No	No	No	Matched (3)	Community Clinic	primary	Govt.	no	yes	no	no	no	no	Not everyday: 1-19 days	1	1	0	0	0	1	0	1	0	0	0	0	0	0	0	1	1	0	1	1	0	0	1	0	0	0.75	0.4	5
5.62558	0	0	0	0	0	No	No	No	No	No	Matched (3)	Community Clinic	primary	Govt.	no	yes	no	no	no	no	Everyday: 20-30 days	1	1	0	1	1	0	0	1	0	0	0	0	0	0	0	1	1	0	0	1	0	0	1	0	0	0.5	0.4	4
5.62558	0	0	0	0	0	No	No	No	No	No	Matched (3)	Community Clinic	primary	Govt.	no	yes	no	no	no	no	Not everyday: 1-19 days	1	1	0	0	0	0	0	1	0	0	0	0	0	1	0	1	1	0	1	0	0	0	1	0	0.5	0.75	0.2	5
5.62558	0	0	0	0	0	No	No	No	No	No	Matched (3)	Community Clinic	primary	Govt.	no	yes	no	yes	no	no	Everyday: 20-30 days	1	1	1	1	1	1	1	1	1	0	0	0	0	1	0	1	1	0	1	0	1	1	1	0	0.5	0.75	0.6	7
5.62558	0	0	0	0	0	No	No	No	No	No	Matched (3)	Community Clinic	primary	Govt.		yes	no	no	no	no	Everyday: 20-30 days	1	1	0	0	0	1	1	1	0	0	0	0	0	0	0	1	1	0	1	1	1	1	1	0	0	0.75	0.8	7
5.62558	0	0	0	0	0	No	No	No	No	No	Matched (3)	Community Clinic	primary	Govt.	no	yes	no	no	no	no	Everyday: 20-30 days	1	1	0	0	0	1	0	1	0	0	0	0	0	1	0	0	0	0	0	1	1	0	1	0	0.5	0	0.6	4
5.62558	1	1	1	1	1	Yes	Yes	Yes	Yes	Yes	Matched (3)	Community Clinic	primary	Govt.	no	yes	no	no	no	no	Everyday: 20-30 days	1	1	0	0	0	1	0	1	0	0	0	0	0	0	1	0	1	0	0	1	0	0	1	0	0.5	0.25	0.4	4
5.62558	1	1	2	2	1	Yes	Yes	Yes	Yes	Yes	Matched (3)	Community Clinic	primary	Govt.	no	yes	no	yes	no	no	Not everyday: 1-19 days	1	1	1	1	0	1	1	1	0	0	0	0	0	0	1	1	1	0	0	0	0	0	0	0	0.5	0.5	0	3
5.62558	0	0	0	0	0	No	No	No	No	No	Matched (3)	Community Clinic	primary	Govt.	no	yes	no	no	no	no	Not everyday: 1-19 days	1	1	0	0	0	1	0	1	0	0	0	0	0	1	0	1	1	0	0	1	1	0	1	0	0.5	0.5	0.6	6
5.62558	0	0	0	0	0	No	No	No	No	No	Matched (3)	Community Clinic	primary	Govt.	no	no	no	no	no	no	Not everyday: 1-19 days	1	1	0	0	0	1	1	1	0	0	0	0	0	1	0	1	1	0	1	1	0	1	1	0	0.5	0.75	0.6	7
5.62558	0	0	0	0	0	No	No	No	No	No	Matched (3)	Community Clinic	primary	Govt.	no	yes	no	no	no	no	Not everyday: 1-19 days	1	1	1	1	1	0	0	0	0	0	0	0	0	0	0	0	1	0	0	0	0	0	0	0	0	0.25	0	1
5.62558	0	0	0	0	0	No	No	No	No	No	Matched (3)	Community Clinic	primary	Govt.	no	yes	no	no	no	yes	Everyday: 20-30 days	1	1	0	0	0	1	1	1	0	0	0	0	0	0	0	1	1	0	0	1	1	1	1	0	0	0.5	0.8	6
5.62558	2	2	2	2	2	Yes	Yes	Yes	Yes	Yes	Matched (3)	Community Clinic	primary	Govt.	no	yes	no	no	no	no	Everyday: 20-30 days	1	1	0	0	0	1	1	1	0	0	0	0	0	1	1	1	1	1	1	1	1	1	1	1	1	1	1	11
5.62558	0	0	0	0	0	No	No	No	No	No	Matched (3)	Community Clinic	primary	Govt.	no	yes	no	no	no	yes	Everyday: 20-30 days	1	1	0	0	0	1	0	1	0	0	0	0	0	1	0	1	1	0	0	1	0	0	1	0	0.5	0.5	0.4	5
5.62558	0	0	0	0	0	No	No	No	No	No	Matched (3)	Community Clinic	primary	Govt.	no	yes	no	no	no	yes	Everyday: 20-30 days	1	1	1	1	0	1	1	1	1	0	0	0	0	1	0	1	1	1	1	0	1	1	1	0	0.5	1	0.6	8
5.62558	1	1	1	0	0	Yes	Yes	Yes	No	No	Matched (3)	Community Clinic	primary	Govt.	no	yes	no	no	no	yes	Everyday: 20-30 days	1	1	1	1	0	1	1	1	1	0	0	0	0	1	1	1	1	0	1	0	1	1	1	0	1	0.75	0.6	8
0.082804	0	0	0	0	0	No	No	No	No	No	Matched (3)	District Hospital	referral	Govt.	yes	yes	yes	yes	yes	no	Everyday: 20-30 days	1	1	1	1	1	1	1	1	1	1	1	1	0	1	0	1	1	1	0	1	0	0	1	1	0.5	0.75	0.6	7
0.082804	0	0	0	0	0	No	No	No	No	No	Matched (3)	District Hospital	referral	Govt.	yes	yes	yes	yes	yes	yes	Everyday: 20-30 days	1	1	1	1	1	1	1	1	1	1	1	1	0	1	0	0	0	1	1	1	1	0	1	1	0.5	0.5	0.8	7
0.082804	1	0	1	0	0	Yes	No	Yes	No	No	Matched (3)	District Hospital	referral	Govt.	yes	yes	yes	yes	yes	yes	Everyday: 20-30 days	1	1	1	1	1	1	0	0	0	0	0	0	0	1	1	1	1	0	1	1	1	1	1	0	1	0.75	0.8	9
0.082804	1	2	1	1	1	Yes	Yes	Yes	Yes	Yes	Matched (3)	District Hospital	referral	Govt.	yes	yes	yes	yes	yes	yes	Everyday: 20-30 days	1	1	1	1	0	1	1	1	1	0	0	0	0	1	1	1	1	0	1	1	1	1	1	1	1	0.75	1	10
0.082804	2	3	2	2	2	Yes	Yes	Yes	Yes	Yes	Matched (3)	District Hospital	referral	Govt.	yes	yes	yes	yes	yes	yes	Everyday: 20-30 days	1	1	1	1	0	1	1	1	1	0	0	0	0	1	1	1	1	0	1	1	1	1	1	0	1	0.75	0.8	9
0.082804	0	1	1	0	0	No	Yes	Yes	No	No	Matched (3)	District Hospital	referral	Govt.	yes	yes	yes	yes	yes	yes	Everyday: 20-30 days	1	1	0	0	0	0	0	0	0	0	0	0	0	0	0	1	1	0	0	0	0	0	0	0	0	0.5	0	2
0.082804	0	0	0	0	0	No	No	No	No	No	Matched (3)	District Hospital	referral	Govt.	yes	no	yes	yes	yes	yes	Everyday: 20-30 days	1	1	1	1	1	1	1	1	1	1	1	1	0	1	0	1	1	1	1	1	1	1	1	1	0.5	1	1	10
0.082804	0	1	1	0	0	No	Yes	Yes	No	No	Matched (3)	District Hospital	referral	Govt.	yes	yes	no	yes	yes	yes	Everyday: 20-30 days	1	1	1	1	1	1	0	1	1	1	1	1	0	1	0	1	1	1	1	1	1	0	1	1	0.5	1	0.8	9
0.082804	0	1	1	0	0	No	Yes	Yes	No	No	Matched (3)	District Hospital	referral	Govt.	yes	yes	yes	yes	yes	yes	Everyday: 20-30 days	1	1	1	1	1	1	1	1	1	1	1	1	0	1	0	1	1	1	1	1	1	1	1	0	0.5	1	0.8	9
0.082804	0	0	0	0	0	No	No	No	No	No	Matched (3)	District Hospital	referral	Govt.	yes	yes	yes	yes	yes	yes	Everyday: 20-30 days	1	1	1	1	1	1	1	1	1	0	0	0	0	1	0	0	0	1	1	1	1	1	1	1	0.5	0.5	1	8
1.35895	1	0	0	0	0	Yes	No	No	No	No	Matched (3)	Union HEalth and Family Welfare Center	primary	Govt.	no	yes	no	no	no	no	Everyday: 20-30 days	1	1	1	1	0	1	1	1	1	0	0	0	0	0	1	0	1	0	0	1	1	0	1	0	0.5	0.25	0.6	5
1.35895	0	0	0	0	0	No	No	No	No	No	Matched (3)	Union HEalth and Family Welfare Center	primary	Govt.	no	yes	no	no	no	yes	Everyday: 20-30 days	1	1	1	1	0	1	1	1	1	1	0	0	0	1	0	0	1	1	1	0	1	1	1	0	0.5	0.75	0.6	7
1.35895	1	0	0	0	0	Yes	No	No	No	No	Matched (3)	Union HEalth and Family Welfare Center	primary	Govt.	no	yes	no	no	no	no	Not everyday: 1-19 days	1	1	1	1	0	0	0	0	0	0	0	0	0	0	1	1	1	0	0	0	0	1	1	0	0.5	0.5	0.4	5
1.35895	0	0	0	0	0	No	No	No	No	No	Matched (3)	Union HEalth and Family Welfare Center	primary	Govt.	no	yes	no	no	no	yes	Everyday: 20-30 days	1	1	1	1	0	1	1	1	1	0	0	0	0	1	0	1	1	1	0	1	1	1	1	0	0.5	0.75	0.8	8
1.35895	0	1	0	0	0	No	Yes	No	No	No	Matched (3)	Union HEalth and Family Welfare Center	primary	Govt.	no	yes	no	no	no	no	Everyday: 20-30 days	1	1	1	1	0	1	1	1	1	0	0	0	0	1	0	0	0	0	0	0	1	1	1	0	0.5	0	0.6	4
1.35895	0	0	0	0	0	No	No	No	No	No	Matched (3)	Union HEalth and Family Welfare Center	primary	Govt.		yes	no	no	no	no	Not everyday: 1-19 days	1	1	1	1	0	1	1	1	1	0	0	0	0	0	0	1	1	0	0	0	1	1	1	0	0	0.5	0.6	5
1.35895	1	1	0	0	0	Yes	Yes	No	No	No	Matched (3)	Union HEalth and Family Welfare Center	primary	Govt.	yes	no	no	no	no	no	Not everyday: 1-19 days	1	1	1	1	0	1	0	1	1	0	0	0	0	0	1	0	0	0	1	1	0	0	1	0	0.5	0.25	0.4	4
1.35895	0	0	0	0	0	No	No	No	No	No	Matched (3)	Union HEalth and Family Welfare Center	primary	Govt.	no	yes	no	yes	yes	yes	Everyday: 20-30 days	1	1	0	0	0	1	0	1	0	0	0	0	0	1	0	0	1	0	1	0	1	1	1	0	0.5	0.5	0.6	6
1.35895	0	0	0	0	0	No	No	No	No	No	Matched (3)	Union HEalth and Family Welfare Center	primary	Govt.	no	yes	no	no	no	yes	Everyday: 20-30 days	1	1	1	1	0	1	1	1	1	1	0	0	0	1	0	1	1	0	1	1	1	1	1	0	0.5	0.75	0.8	8
1.35895	0	0	0	0	0	No	No	No	No	No	Matched (3)	Union HEalth and Family Welfare Center	primary	Govt.	no	yes	no	yes	no	no	Everyday: 20-30 days	1	1	1	1	0	1	1	1	1	0	0	0	0	1	0	0	1	0	0	0	1	1	1	0	0.5	0.25	0.6	5
1.35895	0	0	0	0	0	No	No	No	No	No	Matched (3)	Union HEalth and Family Welfare Center	primary	Govt.	no	yes	no	no	no	no	Everyday: 20-30 days	1	1	1	1	0	1	1	1	1	0	0	0	0	0	0	0	1	0	0	1	1	0	1	0	0	0.25	0.6	4
1.35895	0	0	0	0	0	No	No	No	No	No	Matched (3)	Union HEalth and Family Welfare Center	primary	Govt.	no	yes	no	no	no	no	Everyday: 20-30 days	1	1	1	1	0	1	1	1	1	0	0	0	0	0	0	1	1	0	1	1	0	1	1	0	0	0.75	0.6	6
1.35895	0	0	0	0	0	No	No	No	No	No	Matched (3)	Union HEalth and Family Welfare Center	primary	Govt.	no	yes	yes	yes	no	yes	Everyday: 20-30 days	1	1	0	0	0	0	0	0	0	0	0	0	0	0	0	0	0	0	1	0	0	0	0	0	0	0.25	0	1
1.35895	1	0	0	0	0	Yes	No	No	No	No	Matched (3)	Union HEalth and Family Welfare Center	primary	Govt.	no	no	no	no	no	no	Everyday: 20-30 days	1	1	1	1	0	1	1	1	1	0	0	0	0	1	1	0	1	0	1	1	1	1	1	1	1	0.5	1	9
1.35895	0	0	0	0	0	No	No	No	No	No	Matched (3)	Union HEalth and Family Welfare Center	primary	Govt.	no	yes	no	yes	no	yes	Everyday: 20-30 days	1	1	1	1	0	1	1	1	1	0	0	0	0	0	0	0	0	1	1	1	0	1	1	0	0	0.5	0.6	5
1.35895	0	0	0	0	0	No	No	No	No	No	Matched (3)	Union HEalth and Family Welfare Center	primary	Govt.	no	yes	no	no	no	yes	Everyday: 20-30 days	1	1	1	1	1	1	1	1	1	0	0	0	0	1	0	1	1	1	1	1	0	1	1	0	0.5	1	0.6	8
1.35895	0	0	0	0	0	No	No	No	No	No	Matched (3)	Union HEalth and Family Welfare Center	primary	Govt.	no	yes	no	no	no	yes	Everyday: 20-30 days	1	1	1	1	1	1	1	1	1	0	1	1	0	1	0	1	1	0	1	1	0	1	1	0	0.5	0.75	0.6	7
1.35895	0	0	0	0	0	No	No	No	No	No	Matched (3)	Union HEalth and Family Welfare Center	primary	Govt.	no	yes	no	no	no	yes	Everyday: 20-30 days	1	1	1	1	0	1	1	1	1	0	0	0	0	1	0	1	1	0	1	1	1	1	1	0	0.5	0.75	0.8	8
1.35895	0	0	0	0	0	No	No	No	No	No	Matched (3)	Union HEalth and Family Welfare Center	primary	Govt.	no	yes	no	no	no	no	Everyday: 20-30 days	1	1	1	1	1	1	1	1	1	1	1	1	0	1	0	1	1	1	1	1	1	1	1	1	0.5	1	1	10
1.35895	0	0	0	0	0	No	No	No	No	No	Matched (3)	Union HEalth and Family Welfare Center	primary	Govt.	no	no	no	no	no	no	Everyday: 20-30 days	1	1	1	1	1	1	1	1	1	0	0	0	0	0	0	1	1	0	1	1	1	1	1	0	0	0.75	0.8	7
1.35895	0	0	0	0	0	No	No	No	No	No	Matched (3)	Union HEalth and Family Welfare Center	primary	Govt.	no	yes	no	no	no	no	Everyday: 20-30 days	1	1	1	1	1	0	0	0	0	0	0	0	0	0	0	1	1	0	0	0	0	0	1	0	0	0.5	0.2	3
1.35895	0	0	0	0	0	No	No	No	No	No	Matched (3)	Union HEalth and Family Welfare Center	primary	Govt.	no	yes	no	no	no	no	Everyday: 20-30 days	1	1	1	1	0	1	1	1	1	0	0	0	0	1	0	1	1	1	1	1	1	1	1	1	0.5	1	1	10
1.35895	0	0	0	0	0	No	No	No	No	No	Matched (3)	Union HEalth and Family Welfare Center	primary	Govt.	no	yes	no	no	no	no	Everyday: 20-30 days	1	1	1	1	0	1	1	1	1	1	0	0	0	1	0	1	1	1	1	1	1	1	1	1	0.5	1	1	10
1.35895	0	0	0	0	0	No	No	No	No	No	Matched (3)	Union HEalth and Family Welfare Center	primary	Govt.	no	yes	no	yes	yes	no	Not everyday: 1-19 days	1	1	0	0	0	1	1	1	0	0	0	0	0	0	0	1	1	0	1	0	1	1	1	0	0	0.75	0.6	6
1.35895	0	0	0	0	0	No	No	No	No	No	Matched (3)	Union HEalth and Family Welfare Center	primary	Govt.	no	yes	no	no	no	no	Everyday: 20-30 days	1	1	1	1	0	1	1	1	0	0	0	0	0	1	0	1	1	1	1	1	1	1	1	1	0.5	1	1	10
1.35895	0	0	0	0	0	No	No	No	No	No	Matched (3)	Union HEalth and Family Welfare Center	primary	Govt.	no	yes	no	no	no	yes	Not everyday: 1-19 days	1	1	1	1	0	1	1	1	1	0	0	0	0	0	0	1	1	0	0	0	0	0	0	0	0	0.5	0	2
1.35895	0	0	0	0	0	No	No	No	No	No	Matched (3)	Union HEalth and Family Welfare Center	primary	Govt.	yes	yes	no	no	no	no	Everyday: 20-30 days	1	1	1	1	0	1	1	1	1	0	0	0	0	1	0	1	1	0	1	1	0	1	1	0	0.5	0.75	0.6	7
0.082804	0	0	0	0	0	No	No	No	No	No	Matched (3)	Maternal and Child Welfare Center	referral	Govt.	yes	yes	no	no	no	yes	Everyday: 20-30 days	1	1	1	1	1	1	1	1	1	1	0	0	0	1	0	1	1	1	1	0	1	1	1	0	0.5	1	0.6	8
0.082804	0	0	0	0	0	No	No	No	No	No	Matched (3)	Maternal and Child Welfare Center	referral	Govt.	yes	yes	no	yes	yes	yes	Everyday: 20-30 days	1	1	1	1	1	1	1	1	1	1	0	0	0	1	0	0	0	0	0	1	0	1	1	1	0.5	0	0.8	5
0.082804	2	2	1	0	1	Yes	Yes	Yes	No	Yes	Matched (3)	Maternal and Child Welfare Center	referral	Govt.	no	yes	no	yes	no	no	Everyday: 20-30 days	1	1	1	1	1	1	1	1	1	1	1	1	0	1	1	1	1	0	0	0	1	1	1	0	1	0.5	0.6	7
0.082804	0	0	0	0	0	No	No	No	No	No	Matched (3)	Maternal and Child Welfare Center	referral	Govt.	no	yes	no	no	no	no	Everyday: 20-30 days	1	1	1	1	1	1	1	1	1	1	1	1	0	1	0	1	1	0	1	1	1	1	1	0	0.5	0.75	0.8	8
0.082804	0	0	0	1	0	No	No	No	Yes	No	Matched (3)	Maternal and Child Welfare Center	referral	Govt.		yes	yes	yes	yes	yes	Everyday: 20-30 days	1	1	1	1	1	1	1	1	1	1	1	1	0	0	0	0	1	1	1	1	1	1	1	0	0	0.75	0.8	7
0.082804	0	0	0	0	0	No	No	No	No	No	Matched (3)	Maternal and Child Welfare Center	referral	Govt.	no	yes	no	yes	no	no	Everyday: 20-30 days	1	1	1	1	1	1	0	1	1	1	1	1	0	1	0	1	1	0	1	1	0	0	1	0	0.5	0.75	0.4	6
0.082804	0	1	1	1	0	No	Yes	Yes	Yes	No	Matched (3)	Maternal and Child Welfare Center	referral	Govt.	yes	yes	no	yes	yes	yes	Everyday: 20-30 days	1	1	1	1	1	1	1	1	1	1	1	1	0	1	0	1	1	1	1	1	1	1	1	0	0.5	1	0.8	9
0.082804	0	0	0	0	0	No	No	No	No	No	Matched (3)	Maternal and Child Welfare Center	referral	Govt.	yes	yes	no	yes	yes	no	Everyday: 20-30 days	1	1	1	1	1	1	1	1	1	1	1	1	0	1	0	1	1	1	0	1	0	1	1	0	0.5	0.75	0.6	7
0.082804	0	0	0	0	0	No	No	No	No	No	Matched (3)	Maternal and Child Welfare Center	referral	Govt.	no	yes	no	no	no	no	Not everyday: 1-19 days	1	1	1	1	0	1	0	1	1	0	0	0	0	0	0	1	1	0	0	0	1	1	1	0	0	0.5	0.6	5
0.082804	0	0	0	0	0	No	No	No	No	No	Matched (3)	Maternal and Child Welfare Center	referral	Govt.	yes	yes	no	yes	yes	no	Everyday: 20-30 days	1	1	1	1	1	1	1	1	1	1	1	1	0	1	0	1	1	1	0	1	0	0	1	0	0.5	0.75	0.4	6
0.082804	1	0	0	0	0	Yes	No	No	No	No	Matched (3)	Maternal and Child Welfare Center	referral	Govt.	yes	yes	no	yes	yes	no	Everyday: 20-30 days	1	1	1	1	1	1	1	1	1	1	1	1	0	0	1	1	1	0	1	1	1	1	1	1	0.5	0.75	1	9
0.082804	1	1	1	1	1	Yes	Yes	Yes	Yes	Yes	Matched (3)	Maternal and Child Welfare Center	referral	Govt.	yes	yes	no	yes	yes	no	Everyday: 20-30 days	1	1	1	1	1	1	1	1	1	1	1	1	0	1	1	1	1	1	1	1	1	1	1	1	1	1	1	11
0.082804	0	0	0	0	0	No	No	No	No	No	Matched (3)	Maternal and Child Welfare Center	referral	Govt.	yes	yes	no	yes	yes	no	Everyday: 20-30 days	1	1	1	1	1	1	1	1	1	1	0	0	0	1	0	1	1	1	1	0	1	1	1	1	0.5	1	0.8	9
0.082804	0	1	1	0	0	No	Yes	Yes	No	No	Matched (3)	Maternal and Child Welfare Center	referral	Govt.	no	yes	no	yes	yes	yes	Everyday: 20-30 days	1	1	1	1	1	1	1	1	1	1	1	1	0	1	0	1	1	1	1	1	1	1	1	1	0.5	1	1	10
0.082804	0	0	0	0	0	No	No	No	No	No	Matched (3)	Maternal and Child Welfare Center	referral	Govt.	no	no	no	yes	yes	yes	Everyday: 20-30 days	1	1	1	1	1	1	1	1	0	1	1	1	0	1	0	1	1	1	0	1	1	1	1	0	0.5	0.75	0.8	8
0.082804	0	0	0	0	0	No	No	No	No	No	Matched (3)	Maternal and Child Welfare Center	referral	Govt.	yes	yes	no	yes	yes	no	Everyday: 20-30 days	1	1	1	1	1	1	0	1	1	1	1	1	0	1	0	1	1	1	1	1	0	1	1	1	0.5	1	0.8	9
0.082804	0	0	0	0	0	No	No	No	No	No	Matched (3)	Maternal and Child Welfare Center	referral	Govt.	no	yes	no	yes	yes	no	Everyday: 20-30 days	1	1	1	1	1	1	1	1	1	1	1	1	0	0	0	1	1	0	1	1	0	1	1	0	0	0.75	0.6	6
0.082804	1	1	1	1	1	Yes	Yes	Yes	Yes	Yes	Matched (3)	Maternal and Child Welfare Center	referral	Govt.	yes	yes	no	yes	yes	no	Everyday: 20-30 days	1	1	1	1	1	1	1	1	1	1	0	0	0	0	1	1	1	0	1	1	0	1	1	0	0.5	0.75	0.6	7
0.569802	0	0	0	0	0	No	No	No	No	No	Matched (3)	NGO Clinic/Hospital	primary	Govt.	no	yes	yes	no	no	yes	Everyday: 20-30 days	1	1	0	0	0	1	1	1	0	0	0	0	0	0	0	1	1	0	0	1	1	1	1	0	0	0.5	0.8	6
0.569802	0	0	0	0	0	No	No	No	No	No	Matched (3)	NGO Clinic/Hospital	primary	Govt.	no	yes	yes	no	no	yes	Everyday: 20-30 days	1	1	1	1	1	1	1	1	1	1	1	0	0	1	0	1	1	1	1	1	1	1	1	1	0.5	1	1	10
0.569802	1	0	0	1	1	Yes	No	No	Yes	Yes	Matched (3)	NGO Clinic/Hospital	primary	Govt.	yes	yes	yes	no	no	yes	Everyday: 20-30 days	1	1	1	1	1	1	1	1	1	0	0	0	0	1	1	1	1	1	1	1	1	1	1	1	1	1	1	11
0.569802	3	3	3	3	3	Yes	Yes	Yes	Yes	Yes	Matched (3)	NGO Clinic/Hospital	primary	Govt.	yes	yes	yes	yes	yes	yes	Everyday: 20-30 days	1	1	1	1	1	1	1	1	1	1	1	1	0	1	1	1	1	1	1	1	1	1	1	1	1	1	1	11
0.569802	0	0	0	0	0	No	No	No	No	No	Matched (3)	NGO Clinic/Hospital	primary	Govt.	no	yes	yes	no	no	yes	Everyday: 20-30 days	1	1	1	1	0	1	1	1	1	0	0	0	0	1	0	1	1	1	1	1	1	1	1	1	0.5	1	1	10
0.569802	0	0	0	0	0	No	No	No	No	No	Matched (3)	NGO Clinic/Hospital	primary	Govt.	yes	yes	yes	no	no	yes	Everyday: 20-30 days	1	1	1	1	1	1	1	1	0	1	0	0	0	0	0	1	1	1	1	1	1	1	1	1	0	1	1	9
0.569802	0	0	0	0	0	No	No	No	No	No	Matched (3)	NGO Clinic/Hospital	primary	Govt.	yes	yes	yes	no	no	yes	Everyday: 20-30 days	1	1	1	1	0	1	1	1	1	0	0	0	0	1	0	1	1	1	1	0	1	1	1	0	0.5	1	0.6	8
0.569802	2	1	2	2	2	Yes	Yes	Yes	Yes	Yes	Matched (3)	NGO Clinic/Hospital	primary	Govt.	no	yes	no	no	no	yes	Everyday: 20-30 days	1	1	1	1	0	1	1	1	1	1	0	0	0	1	1	1	1	0	1	1	0	1	1	0	1	0.75	0.6	8
0.569802	1	2	2	2	2	Yes	Yes	Yes	Yes	Yes	Matched (3)	NGO Clinic/Hospital	primary	Govt.	yes	yes	yes	yes	yes	yes	Everyday: 20-30 days	1	1	1	1	0	1	1	1	1	1	0	0	0	0	1	1	1	1	1	1	0	1	1	1	0.5	1	0.8	9
0.569802	1	1	0	0	0	Yes	Yes	No	No	No	Matched (3)	NGO Clinic/Hospital	primary	Govt.	no	yes	yes	no	no	yes	Everyday: 20-30 days	1	1	0	1	1	1	1	1	0	0	0	0	0	1	1	1	1	0	1	1	0	1	1	0	1	0.75	0.6	8
0.569802	1	0	0	0	0	Yes	No	No	No	No	Matched (3)	NGO Clinic/Hospital	primary	Private	no	yes	yes	yes	no	yes	Everyday: 20-30 days	1	1	1	1	0	1	1	1	1	0	0	0	0	1	1	1	1	1	1	1	1	1	1	1	1	1	1	11
0.569802	0	0	0	0	0	No	No	No	No	No	Matched (3)	NGO Clinic/Hospital	primary	Private	yes	yes	yes	yes	yes	yes	Everyday: 20-30 days	1	1	1	1	1	1	1	1	1	1	1	1	0	1	0	1	1	1	1	1	1	1	1	1	0.5	1	1	10
0.569802	0	0	0	0	0	No	No	No	No	No	Matched (3)	NGO Clinic/Hospital	primary	Private	yes	yes	yes	yes	yes	yes	Everyday: 20-30 days	1	1	0	0	0	1	1	1	0	0	0	0	0	0	0	1	1	0	1	0	0	0	1	0	0	0.75	0.2	4
0.569802	0	0	0	0	0	No	No	No	No	No	Matched (3)	NGO Clinic/Hospital	primary	Private	no	yes	yes	no	no	yes	Everyday: 20-30 days	1	1	1	1	1	1	1	1	0	0	0	1	0	0	0	1	1	1	1	1	1	1	1	1	0	1	1	9
0.569802	1	1	1	1	1	Yes	Yes	Yes	Yes	Yes	Matched (3)	NGO Clinic/Hospital	primary	Private	no	yes	yes	yes	yes	yes	Everyday: 20-30 days	1	1	1	1	1	1	1	1	1	1	1	1	0	1	1	1	1	1	1	1	1	1	1	1	1	1	1	11
0.569802	1	2	0	0	0	Yes	Yes	No	No	No	Matched (3)	NGO Clinic/Hospital	primary	Private	no	yes	no	yes	yes	yes	Everyday: 20-30 days	1	1	1	1	1	1	1	1	1	1	1	0	0	1	1	1	1	1	1	1	1	1	1	1	1	1	1	11
0.569802	0	0	0	0	0	No	No	No	No	No	Matched (3)	NGO Clinic/Hospital	primary	Private	no	yes	yes	yes	no	no	Everyday: 20-30 days	1	1	1	1	1	0	1	1	1	0	0	0	0	1	0	1	1	1	1	0	1	0	1	1	0.5	1	0.6	8
0.569802	1	0	0	0	0	Yes	No	No	No	No	Matched (3)	NGO Clinic/Hospital	primary	Private	no	yes	yes	no	no	yes	Not everyday: 1-19 days	1	1	1	1	1	1	1	1	0	0	0	0	0	0	1	1	1	1	0	1	1	1	1	0	0.5	0.75	0.8	8
0.569802	0	0	0	0	0	No	No	No	No	No	Matched (3)	NGO Clinic/Hospital	primary	Private	no	yes	yes	no	no	no	Everyday: 20-30 days	1	1	1	1	0	1	1	1	1	0	0	0	0	1	0	1	1	1	1	1	0	1	1	0	0.5	1	0.6	8
0.569802	1	1	0	0	0	Yes	Yes	No	No	No	Matched (3)	NGO Clinic/Hospital	primary	Private	yes	yes	yes	yes	no	yes	Not everyday: 1-19 days	1	1	1	1	0	1	1	1	1	0	0	0	0	1	1	1	1	1	1	0	0	1	1	0	1	1	0.4	8
0.569802	0	0	0	0	0	No	No	No	No	No	Matched (3)	NGO Clinic/Hospital	primary	Private	no	yes	yes	no	no	no	Everyday: 20-30 days	1	1	1	1	1	1	1	1	1	0	0	0	0	1	0	1	1	1	1	1	1	0	1	0	0.5	1	0.6	8
0.569802	2	2	2	2	2	Yes	Yes	Yes	Yes	Yes	Matched (3)	NGO Clinic/Hospital	primary	Private	no	yes	yes	yes	no	no	Everyday: 20-30 days	1	1	1	1	1	1	0	1	0	0	0	0	0	1	1	1	1	0	1	1	1	1	1	1	1	0.75	1	10
0.569802	1	0	0	0	0	Yes	No	No	No	No	Matched (3)	NGO Clinic/Hospital	primary	Private	no	yes	yes	no	no	yes	Everyday: 20-30 days	1	1	1	1	0	1	1	1	0	0	0	0	0	1	1	1	1	0	0	1	1	1	1	1	1	0.5	1	9
0.569802	0	0	0	0	0	No	No	No	No	No	Matched (3)	NGO Clinic/Hospital	primary	Private	no	yes	yes	no	no	yes	Everyday: 20-30 days	1	1	1	1	1	1	1	1	1	1	0	0	0	1	0	1	1	1	1	1	1	1	1	1	0.5	1	1	10
0.569802	0	0	0	0	0	No	No	No	No	No	Matched (3)	NGO Clinic/Hospital	primary	Private	no	no	yes	yes	no	no	Everyday: 20-30 days	1	1	0	1	1	1	1	1	0	0	0	0	0	1	0	1	1	0	0	1	0	1	1	0	0.5	0.5	0.6	6
0.569802	0	0	0	0	0	No	No	No	No	No	Matched (3)	NGO Clinic/Hospital	primary	Private	yes	yes	yes	yes	yes	yes	Everyday: 20-30 days	1	1	1	1	1	1	1	1	1	1	1	1	0	1	0	1	1	1	1	1	1	1	0	1	0.5	1	0.8	9
0.569802	0	0	0	0	0	No	No	No	No	No	Matched (3)	NGO Clinic/Hospital	primary	Private	yes	yes	yes	no	no	yes	Everyday: 20-30 days	1	1	1	1	1	1	1	0	1	0	0	0	0	1	0	1	1	1	1	1	1	1	0	1	0.5	1	0.8	9
0.569802	0	0	0	0	0	No	No	No	No	No	Matched (3)	NGO Clinic/Hospital	primary	Private	no	yes	yes	no	no	yes	Everyday: 20-30 days	1	1	1	1	1	1	1	1	1	1	0	1	0	1	0	0	1	1	1	1	1	1	1	1	0.5	0.75	1	9
0.569802	0	0	0	0	0	No	No	No	No	No	Matched (3)	NGO Clinic/Hospital	primary	Private	no	yes	yes	yes	no	no	Everyday: 20-30 days	1	1	0	0	0	0	0	0	0	0	0	0	0	0	0	1	1	0	0	0	0	0	0	0	0	0.5	0	2
0.569802	0	0	0	0	0	No	No	No	No	No	Matched (3)	NGO Clinic/Hospital	primary	Private	yes	yes	yes	no	no	yes	Everyday: 20-30 days	1	1	1	1	0	1	1	1	1	0	0	0	0	1	0	1	1	0	1	1	1	1	1	0	0.5	0.75	0.8	8
0.569802	0	0	0	0	0	No	No	No	No	No	Matched (3)	NGO Clinic/Hospital	primary	Private	no	yes	yes	no	no	yes	Everyday: 20-30 days	1	1	1	1	0	1	1	1	1	0	0	0	0	1	0	1	1	1	1	1	1	1	1	0	0.5	1	0.8	9
0.569802	0	0	0	0	0	No	No	No	No	No	Matched (3)	NGO Clinic/Hospital	primary	Private	no	yes	yes	no	no	yes	Everyday: 20-30 days	1	1	1	1	1	1	1	1	1	0	0	0	0	1	0	1	1	1	1	1	1	1	1	1	0.5	1	1	10
0.569802	0	0	0	0	0	No	No	No	No	No	Matched (3)	NGO Clinic/Hospital	primary	Private	no	yes	yes	no	no	yes	Everyday: 20-30 days	1	1	1	1	1	1	1	1	1	0	0	0	0	1	0	1	1	1	1	1	1	1	1	1	0.5	1	1	10
0.569802	0	0	0	0	0	No	No	No	No	No	Matched (3)	NGO Clinic/Hospital	primary	Private	no	yes	yes	yes	yes	yes	Everyday: 20-30 days	1	1	1	1	1	1	1	1	1	1	1	1	0	1	0	1	1	1	1	0	1	1	1	0	0.5	1	0.6	8
0.569802	0	0	0	0	0	No	No	No	No	No	Matched (3)	NGO Clinic/Hospital	primary	Private	yes	yes	yes	yes	no	yes	Everyday: 20-30 days	1	1	1	1	0	1	0	1	0	0	0	0	0	1	0	1	1	0	1	1	1	1	1	1	0.5	0.75	1	9
0.569802	0	0	0	0	0	No	No	No	No	No	Matched (3)	NGO Clinic/Hospital	primary	Private	yes	yes	yes	no	no	yes	Everyday: 20-30 days	1	1	1	1	0	1	1	1	1	0	0	0	0	1	0	1	1	1	1	1	1	1	1	1	0.5	1	1	10
0.569802	0	0	0	0	0	No	No	No	No	No	Matched (3)	NGO Clinic/Hospital	primary	Private	yes	yes	yes	yes	yes	no	Everyday: 20-30 days	1	1	1	1	1	1	0	0	0	0	1	0	0	1	0	1	1	1	1	1	1	0	1	1	0.5	1	0.8	9
0.569802	0	0	0	0	0	No	No	No	No	No	Matched (3)	NGO Clinic/Hospital	primary	Private	yes	yes	yes	no	no	yes	Everyday: 20-30 days	1	1	1	1	1	1	1	0	1	1	0	0	0	1	0	1	1	1	1	1	1	1	0	1	0.5	1	0.8	9
0.569802	0	0	0	0	0	No	No	No	No	No	Matched (3)	NGO Clinic/Hospital	primary	Private	no	yes	yes	no	no	yes	Everyday: 20-30 days	1	1	1	1	1	1	1	1	1	1	0	1	0	1	0	1	1	1	1	0	1	1	1	0	0.5	1	0.6	8
0.569802	1	1	1	1	1	Yes	Yes	Yes	Yes	Yes	Matched (3)	NGO Clinic/Hospital	primary	Private	yes	yes	yes	yes	no	yes	Everyday: 20-30 days	1	1	1	1	1	1	1	1	1	1	0	0	0	1	1	1	1	1	1	1	1	1	1	0	1	1	0.8	10
0.569802	0	1	0	0	0	No	Yes	No	No	No	Matched (3)	NGO Clinic/Hospital	primary	Private	no	yes	yes	yes	no	yes	Everyday: 20-30 days	1	1	1	1	1	1	1	1	1	0	0	0	0	1	0	1	1	1	1	1	1	1	1	1	0.5	1	1	10
0.569802	0	0	0	0	0	No	No	No	No	No	Matched (3)	NGO Clinic/Hospital	primary	Private	yes	yes	yes	yes	no	yes	Everyday: 20-30 days	1	1	1	1	0	0	1	1	1	0	0	0	0	1	0	1	1	0	0	0	0	1	1	1	0.5	0.5	0.6	6
0.569802	0	0	0	0	0	No	No	No	No	No	Matched (3)	NGO Clinic/Hospital	primary	Private	yes	yes	yes	yes	yes	yes	Everyday: 20-30 days	1	1	1	1	0	1	1	1	1	0	0	0	0	1	0	1	1	1	1	1	1	1	1	0	0.5	1	0.8	9
0.569802	0	0	0	0	0	No	No	No	No	No	Matched (3)	NGO Clinic/Hospital	primary	Private	yes	yes	yes	yes	no	yes	Everyday: 20-30 days	1	1	1	1	1	1	1	1	1	1	1	1	0	1	0	1	1	1	1	1	0	1	1	1	0.5	1	0.8	9
0.569802	0	0	0	0	0	No	No	No	No	No	Matched (3)	NGO Clinic/Hospital	primary	Private	no	yes	yes	no	no	yes	Everyday: 20-30 days	1	1	1	1	0	0	0	1	1	0	0	0	0	1	0	1	1	1	1	1	0	0	1	0	0.5	1	0.4	7
0.569802	0	0	0	0	0	No	No	No	No	No	Matched (3)	NGO Clinic/Hospital	primary	Private	yes	no	yes	no	no	yes	Everyday: 20-30 days	1	1	1	1	1	1	1	1	1	0	1	1	0	1	0	1	1	1	1	1	1	1	1	1	0.5	1	1	10
0.569802	0	0	0	0	0	No	No	No	No	No	Matched (3)	NGO Clinic/Hospital	primary	Private	yes	yes	yes	no	no	yes	Everyday: 20-30 days	1	1	1	1	0	1	1	1	1	0	0	0	0	1	0	1	1	1	1	1	1	1	1	1	0.5	1	1	10
0.569802	0	0	0	0	0	No	No	No	No	No	Matched (3)	NGO Clinic/Hospital	primary	Private	yes	yes	yes	no	no	yes	Everyday: 20-30 days	1	1	1	1	0	1	1	1	1	0	0	0	0	1	0	1	1	1	1	1	1	1	1	1	0.5	1	1	10
0.569802	0	0	0	0	0	No	No	No	No	No	Matched (3)	NGO Clinic/Hospital	primary	Private	no	yes	yes	no	no	no	Everyday: 20-30 days	1	1	0	0	0	1	0	1	0	0	0	0	0	1	0	1	1	1	1	1	1	0	1	0	0.5	1	0.6	8
0.569802	0	0	0	0	0	No	No	No	No	No	Matched (3)	NGO Clinic/Hospital	primary	Private	yes	yes	yes	no	no	yes	Everyday: 20-30 days	1	1	1	1	1	1	1	1	1	1	1	1	0	1	0	1	1	1	1	1	0	1	1	1	0.5	1	0.8	9
0.082804	0	1	1	0	0	No	Yes	Yes	No	No	Matched (3)	NGO Clinic/Hospital	referral	Govt.	yes	yes	yes	yes	yes	yes	Everyday: 20-30 days	1	1	1	1	1	1	1	1	1	1	1	1	0	1	0	1	1	1	1	1	0	1	1	0	0.5	1	0.6	8
0.082804	0	0	1	1	0	No	No	Yes	Yes	No	Matched (3)	NGO Clinic/Hospital	referral	Govt.	yes	yes	yes	yes	yes	yes	Everyday: 20-30 days	1	1	1	1	1	1	1	1	1	1	1	1	0	0	0	1	1	0	0	1	1	1	1	1	0	0.5	1	7
0.082804	0	0	0	0	0	No	No	No	No	No	Matched (3)	NGO Clinic/Hospital	referral	Govt.	no	yes	yes	yes	yes	yes	Everyday: 20-30 days	1	1	1	1	1	1	1	1	1	1	1	1	0	1	0	1	1	1	1	0	0	1	1	1	0.5	1	0.6	8
0.082804	2	2	2	2	2	Yes	Yes	Yes	Yes	Yes	Matched (3)	NGO Clinic/Hospital	referral	Govt.	no	yes	yes	yes	yes	yes	Everyday: 20-30 days	1	1	1	1	1	1	1	1	0	0	0	0	0	1	1	1	1	1	1	1	0	0	1	0	1	1	0.4	8
0.082804	1	2	2	0	1	Yes	Yes	Yes	No	Yes	Matched (3)	NGO Clinic/Hospital	referral	Private	yes	yes	yes	yes	yes	yes	Everyday: 20-30 days	1	1	1	1	1	1	1	1	1	1	1	1	0	1	1	1	1	1	1	0	0	1	1	0	1	1	0.4	8
0.082804	2	2	2	1	1	Yes	Yes	Yes	Yes	Yes	Matched (3)	NGO Clinic/Hospital	referral	Private	yes	yes	yes	yes	yes	yes	Everyday: 20-30 days	1	1	1	1	1	1	0	1	0	0	1	1	0	0	1	1	1	0	0	1	1	0	1	0	0.5	0.5	0.6	6
0.082804	0	0	0	0	0	No	No	No	No	No	Matched (3)	NGO Clinic/Hospital	referral	Private	no	yes	yes	yes	yes	yes	Everyday: 20-30 days	1	1	1	1	1	1	1	1	0	0	1	1	0	1	0	1	1	1	1	1	1	1	1	1	0.5	1	1	10
0.568426	1	2	2	0	0	Yes	Yes	Yes	No	No	Matched (3)	Private Hospital	referral	Private	yes	yes	no	yes	yes	yes	Everyday: 20-30 days	1	1	1	1	1	1	1	1	1	1	1	1	0	0	1	0	0	0	0	0	0	0	0	0	0.5	0	0	1
0.568426	0	0	0	0	0	No	No	No	No	No	Matched (3)	Private Hospital	referral	Private	yes	yes	yes	yes	yes	yes	Everyday: 20-30 days	1	1	1	1	1	0	0	0	0	0	0	0	0	0	0	1	1	1	1	1	1	1	0	1	0	1	0.8	8
0.568426	0	0	0	0	0	No	No	No	No	No	Matched (3)	Private Hospital	referral	Private	yes	no	yes	yes	yes	no	Not everyday: 1-19 days	1	1	1	1	0	1	0	1	0	0	0	0	0	1	0	1	1	0	1	1	0	0	1	1	0.5	0.75	0.6	7
0.568426	0	0	0	0	0	No	No	No	No	No	Matched (3)	Private Hospital	referral	Private	yes	no	yes	yes	yes	no	Everyday: 20-30 days	1	1	1	1	1	0	0	0	0	0	1	1	0	0	0	0	0	0	0	0	0	0	0	0	0	0	0	0
0.568426	0	0	0	0	0	No	No	No	No	No	Matched (3)	Private Hospital	referral	Private	no	yes	yes	yes	yes	no	Not everyday: 1-19 days	1	1	1	1	0	0	1	0	1	1	0	0	0	0	0	1	1	0	0	0	0	0	0	0	0	0.5	0	2
0.568426	0	0	0	0	0	No	No	No	No	No	Matched (3)	Private Hospital	referral	Private	no	yes	yes	yes	yes	no	Not everyday: 1-19 days	1	1	1	1	1	0	0	0	0	0	0	0	0	0	0	1	1	0	0	0	0	0	0	0	0	0.5	0	2
0.568426	0	0	0	0	0	No	No	No	No	No	Matched (3)	Private Hospital	referral	Private	no	yes	yes	yes	yes	yes	Everyday: 20-30 days	1	1	1	1	1	1	1	1	1	1	0	0	0	1	0	1	1	1	1	1	1	0	0	0	0.5	1	0.4	7
0.483022	0	0	0	0	0	No	No	No	No	No	Matched (3)	Upazila HEalth Complex	referral	Govt.	yes	yes	yes	yes	yes	yes	Everyday: 20-30 days	1	1	1	1	1	1	1	1	1	1	1	1	0	1	0	1	1	1	1	0	1	1	1	1	0.5	1	0.8	9
0.483022	0	0	0	0	0	No	No	No	No	No	Matched (3)	Upazila HEalth Complex	referral	Govt.	yes	yes	no	yes	yes	yes	Everyday: 20-30 days	1	1	1	1	1	1	1	1	0	1	1	1	0	1	0	1	1	0	1	0	1	1	1	0	0.5	0.75	0.6	7
0.483022	0	0	0	0	0	No	No	No	No	No	Matched (3)	Upazila HEalth Complex	referral	Govt.	yes	yes	yes	yes	yes	no	Everyday: 20-30 days	1	1	1	1	1	1	0	1	1	1	1	1	0	0	0	1	1	0	1	1	0	0	1	0	0	0.75	0.4	5
0.483022	0	0	0	0	0	No	No	No	No	No	Matched (3)	Upazila HEalth Complex	referral	Govt.	yes	yes	no	yes	yes	yes	Everyday: 20-30 days	1	1	1	1	1	1	1	1	1	1	1	1	0	1	0	1	1	0	1	1	1	1	1	0	0.5	0.75	0.8	8
0.483022	0	0	0	0	0	No	No	No	No	No	Matched (3)	Upazila HEalth Complex	referral	Govt.	yes	no	yes	yes	yes	no	Everyday: 20-30 days	1	1	1	1	1	1	1	1	1	1	1	1	0	0	0	1	1	1	1	1	0	1	1	0	0	1	0.6	7
0.483022	0	0	0	0	0	No	No	No	No	No	Matched (3)	Upazila HEalth Complex	referral	Govt.	yes	yes	yes	yes	yes	yes	Everyday: 20-30 days	1	1	1	1	1	1	0	1	1	1	1	1	0	1	0	1	1	1	1	1	1	1	1	1	0.5	1	1	10
0.483022	1	1	1	1	1	Yes	Yes	Yes	Yes	Yes	Matched (3)	Upazila HEalth Complex	referral	Govt.	yes	yes	yes	yes	yes	yes	Everyday: 20-30 days	1	1	1	1	1	1	1	1	1	1	0	0	0	0	1	1	1	0	0	1	0	0	1	0	0.5	0.5	0.4	5
0.483022	0	0	0	0	0	No	No	No	No	No	Matched (3)	Upazila HEalth Complex	referral	Govt.	no	yes	yes	yes	yes	no	Everyday: 20-30 days	1	1	1	1	1	1	1	1	1	1	1	1	0	1	0	1	1	1	1	1	1	1	1	0	0.5	1	0.8	9
0.483022	0	0	0	0	0	No	No	No	No	No	Matched (3)	Upazila HEalth Complex	referral	Govt.	yes	yes	yes	yes	yes	no	Everyday: 20-30 days	1	1	1	1	1	1	1	1	1	1	0	0	0	1	0	1	1	1	1	1	1	1	1	0	0.5	1	0.8	9
0.483022	0	0	0	0	0	No	No	No	No	No	Matched (3)	Upazila HEalth Complex	referral	Govt.	yes	yes	yes	yes	yes	no	Everyday: 20-30 days	1	1	1	1	1	1	1	1	1	1	1	1	0	1	0	0	1	0	0	1	1	1	1	0	0.5	0.25	0.8	6
0.483022	0	0	0	0	0	No	No	No	No	No	Matched (3)	Upazila HEalth Complex	referral	Govt.	no	yes	yes	yes	yes	no	Everyday: 20-30 days	1	1	1	1	1	1	1	1	1	1	1	1	0	1	0	1	1	1	1	1	1	1	1	0	0.5	1	0.8	9
0.483022	0	0	1	0	0	No	No	Yes	No	No	Matched (3)	Upazila HEalth Complex	referral	Govt.	no	yes	no	yes	yes	no	Everyday: 20-30 days	1	1	1	1	1	1	1	0	1	0	0	0	0	1	0	1	1	0	1	1	1	0	0	0	0.5	0.75	0.4	6
0.483022	0	0	0	0	0	No	No	No	No	No	Matched (3)	Upazila HEalth Complex	referral	Govt.	yes	yes	no	yes	yes	no	Everyday: 20-30 days	1	1	1	1	1	1	1	1	1	1	1	1	0	1	0	1	1	0	1	1	0	1	1	0	0.5	0.75	0.6	7
0.483022	0	0	0	0	0	No	No	No	No	No	Matched (3)	Upazila HEalth Complex	referral	Govt.	yes	yes	yes	yes	yes	no	Everyday: 20-30 days	1	1	1	1	1	1	0	1	1	1	1	1	0	0	0	1	1	1	1	1	1	0	1	1	0	1	0.8	8
0.483022	0	0	0	0	0	No	No	No	No	No	Matched (3)	Upazila HEalth Complex	referral	Govt.	no	yes	no	yes	yes	yes	Everyday: 20-30 days	1	1	1	1	1	1	1	1	1	1	1	1	0	1	0	1	1	1	1	1	1	1	1	0	0.5	1	0.8	9
0.483022	0	0	0	0	0	No	No	No	No	No	Matched (3)	Upazila HEalth Complex	referral	Govt.	yes	yes	yes	yes	yes	no	Everyday: 20-30 days	1	1	1	1	1	1	1	1	1	1	1	1	0	0	0	1	1	0	1	0	1	1	1	1	0	0.75	0.8	7
0.483022	0	0	0	0	0	No	No	No	No	No	Matched (3)	Upazila HEalth Complex	referral	Govt.	yes	yes	yes	yes	yes	yes	Everyday: 20-30 days	1	1	1	1	1	1	1	1	1	1	1	1	0	1	0	1	1	0	1	1	1	1	1	0	0.5	0.75	0.8	8
0.483022	0	0	0	0	0	No	No	No	No	No	Matched (3)	Upazila HEalth Complex	referral	Govt.	yes	yes	no	yes	yes	yes	Everyday: 20-30 days	1	1	1	1	1	1	1	1	1	1	1	1	0	0	0	1	1	1	1	1	1	1	1	0	0	1	0.8	8
2.22979	0	0	0	0	0	No	No	No	No	No	Matched (3)	Union HEalth and Family Welfare Center	primary	Govt.	no	yes	no	no	no	no	Everyday: 20-30 days	1	1	1	1	0	1	1	1	1	0	0	0	0	1	0	1	1	0	1	0	1	1	1	1	0.5	0.75	0.8	8
2.22979	0	0	0	0	0	No	No	No	No	No	Matched (3)	Union HEalth and Family Welfare Center	primary	Govt.		yes	no	no	no	no	Everyday: 20-30 days	1	1	1	1	0	1	1	1	1	1	0	0	0	0	0	0	1	0	1	1	0	1	1	0	0	0.5	0.6	5
2.22979	0	0	0	0	0	No	No	No	No	No	Matched (3)	Union HEalth and Family Welfare Center	primary	Govt.	no	yes	no	yes	no	yes	Not everyday: 1-19 days	1	1	1	1	1	1	0	1	0	0	0	0	0	1	0	1	1	0	1	1	0	0	1	1	0.5	0.75	0.6	7
2.22979	0	0	0	0	0	No	No	No	No	No	Matched (3)	Union HEalth and Family Welfare Center	primary	Govt.	no	yes	no	no	no	no	Everyday: 20-30 days	1	1	1	1	1	1	1	1	1	1	1	1	0	0	0	0	0	0	0	1	0	1	1	1	0	0	0.8	4
2.22979	0	0	0	0	0	No	No	No	No	No	Matched (3)	Union HEalth and Family Welfare Center	primary	Govt.	no	yes	no	no	no	no	Not everyday: 1-19 days	1	1	1	1	0	1	1	1	1	0	0	0	0	0	0	0	0	0	0	0	0	0	0	0	0	0	0	0
2.22979	0	0	0	0	0	No	No	No	No	No	Matched (3)	Union HEalth and Family Welfare Center	primary	Govt.	yes	yes	no	no	no	yes	Not everyday: 1-19 days	1	1	0	0	0	1	1	1	0	0	0	0	0	0	0	1	1	0	0	0	0	1	1	0	0	0.5	0.4	4
2.22979	0	0	0	0	0	No	No	No	No	No	Matched (3)	Union HEalth and Family Welfare Center	primary	Govt.	no	yes	no	no	no	no	Everyday: 20-30 days	1	1	1	1	1	1	1	1	1	0	0	0	0	0	0	1	1	0	0	1	0	1	1	0	0	0.5	0.6	5
2.22979	1	0	0	0	0	Yes	No	No	No	No	Matched (3)	Union HEalth and Family Welfare Center	primary	Govt.	no	yes	no	no	no	no	Everyday: 20-30 days	1	1	1	1	1	1	1	1	1	1	0	1	0	1	1	1	1	1	1	1	1	1	1	1	1	1	1	11
2.22979	0	0	0	0	0	No	No	No	No	No	Matched (3)	Union HEalth and Family Welfare Center	primary	Govt.	no	yes	no	no	no	no	Everyday: 20-30 days	1	1	1	1	0	1	0	1	1	0	0	0	0	0	0	0	1	0	1	1	1	1	1	1	0	0.5	1	7
2.22979	0	0	0	0	0	No	No	No	No	No	Matched (3)	Union HEalth and Family Welfare Center	primary	Govt.	no	yes	no	yes	no	yes	Everyday: 20-30 days	1	1	1	1	0	1	0	1	1	0	0	0	0	1	0	1	1	1	1	1	1	0	1	1	0.5	1	0.8	9
2.22979	0	0	0	0	0	No	No	No	No	No	Matched (3)	Union HEalth and Family Welfare Center	primary	Govt.	no	yes	no	no	no	no	Everyday: 20-30 days	1	1	1	1	1	1	1	1	1	0	0	0	0	0	0	1	1	1	1	1	0	1	1	0	0	1	0.6	7
2.22979	0	0	0	0	0	No	No	No	No	No	Matched (3)	Union HEalth and Family Welfare Center	primary	Govt.	yes	yes	no	no	no	no	Everyday: 20-30 days	1	1	1	1	0	1	1	1	1	0	0	0	0	1	0	1	1	1	1	0	1	1	1	0	0.5	1	0.6	8
1.1911	0	0	0	0	0	No	No	No	No	No	Matched (3)	Union Subcenter/Rural Dispensary	primary	Govt.	no	yes	no	no	no	yes	Not everyday: 1-19 days	1	1	1	1	0	0	1	1	1	0	0	0	0	0	0	0	1	0	0	1	0	1	1	0	0	0.25	0.6	4
1.1911											Master only (1)	Union Subcenter/Rural Dispensary	primary	Govt.	no	yes	no	no	no	no	Everyday: 20-30 days	1	1	1	1	1	1	1	1	0	0	0	0	0	0	1	1	1	0	1	1	0	0	0	0	0.5	0.75	0.2	5
1.1911	0	0	0	0	0	No	No	No	No	No	Matched (3)	Union Subcenter/Rural Dispensary	primary	Govt.		yes	no	yes	yes	no	Everyday: 20-30 days	1	1	1	1	1	1	1	1	1	0	1	0	0	0	0	0	0	0	0	0	1	1	1	0	0	0	0.6	3
1.1911	0	0	0	0	0	No	No	No	No	No	Matched (3)	Union Subcenter/Rural Dispensary	primary	Govt.	no	yes	no	no	no	no	Everyday: 20-30 days	1	1	1	1	1	1	1	1	0	0	0	0	0	0	0	1	1	1	0	1	1	0	1	1	0	0.75	0.8	7
1.1911	0	0	0	0	0	No	No	No	No	No	Matched (3)	Union Subcenter/Rural Dispensary	primary	Govt.	no	yes	no	no	no	yes	Not everyday: 1-19 days	1	1	1	1	0	1	1	1	1	1	0	0	0	1	0	1	1	0	1	1	1	1	1	1	0.5	0.75	1	9
1.1911	0	0	0	0	0	No	No	No	No	No	Matched (3)	Union Subcenter/Rural Dispensary	primary	Govt.	yes	yes	no	yes	no	yes	Everyday: 20-30 days	1	1	1	1	0	1	1	1	1	0	0	0	0	1	0	1	1	0	1	1	1	1	1	0	0.5	0.75	0.8	8
1.1911	0	0	0	0	0	No	No	No	No	No	Matched (3)	Union Subcenter/Rural Dispensary	primary	Govt.	no	yes	no	no	no	yes	Not everyday: 1-19 days	1	1	1	1	0	1	1	1	1	0	0	0	0	0	0	1	1	1	1	1	1	1	1	0	0	1	0.8	8
1.1911	0	0	0	0	0	No	No	No	No	No	Matched (3)	Union Subcenter/Rural Dispensary	primary	Govt.	no	yes	no	no	no	no	Everyday: 20-30 days	1	1	1	1	0	1	1	1	1	1	0	0	0	0	0	1	1	0	0	0	0	0	0	0	0	0.5	0	2
1.1911	1	0	1	0	0	Yes	No	Yes	No	No	Matched (3)	Union Subcenter/Rural Dispensary	primary	Govt.	no	yes	no	no	no	no	Everyday: 20-30 days	1	1	1	1	1	1	1	1	1	0	0	0	0	1	1	1	1	0	1	1	1	1	1	0	1	0.75	0.8	9
1.1911	0	0	0	0	0	No	No	No	No	No	Matched (3)	Union Subcenter/Rural Dispensary	primary	Govt.	yes	yes	yes	no	no	no	Not everyday: 1-19 days	1	1	1	1	0	1	1	1	1	0	0	0	0	0	0	1	1	0	0	1	1	1	1	1	0	0.5	1	7
1.1911	0	0	0	0	0	No	No	No	No	No	Matched (3)	Union Subcenter/Rural Dispensary	primary	Govt.	no	yes	no	no	no	no	Not everyday: 1-19 days	1	1	1	1	1	0	0	0	0	0	0	0	0	0	0	1	1	0	0	0	0	0	0	0	0	0.5	0	2
1.1911	0	0	0	0	0	No	No	No	No	No	Matched (3)	Union Subcenter/Rural Dispensary	primary	Govt.	no	yes	no	no	no	no	Everyday: 20-30 days	1	1	1	1	0	1	0	1	1	0	0	0	0	0	0	1	1	0	1	1	0	0	0	0	0	0.75	0.2	4
1.1911	0	0	0	0	0	No	No	No	No	No	Matched (3)	Union Subcenter/Rural Dispensary	primary	Govt.	no	yes	no	no	no	no	Everyday: 20-30 days	1	1	1	1	0	1	1	1	1	0	0	0	0	0	0	0	0	0	0	1	0	1	1	0	0	0	0.6	3
1.1911	1	0	0	0	0	Yes	No	No	No	No	Matched (3)	Union Subcenter/Rural Dispensary	primary	Govt.	no	yes	yes	no	no	no	Everyday: 20-30 days	1	1	1	1	0	1	1	1	0	0	0	0	0	1	1	1	1	1	1	1	1	1	1	1	1	1	1	11
3.37098	0	0	0	0	0	No	No	No	No	No	Matched (3)	Community Clinic	primary	Govt.	no	yes	no	no	no	no	Everyday: 20-30 days	1	1	1	1	0	1	0	1	0	0	0	0	0	0	0	1	1	0	1	1	0	0	1	0	0	0.75	0.4	5
3.37098	0	0	0	0	0	No	No	No	No	No	Matched (3)	Community Clinic	primary	Govt.	no	yes	no	no	no	no	Everyday: 20-30 days	1	1	1	1	1	0	0	1	0	0	0	0	0	0	0	1	1	1	1	1	0	0	1	0	0	1	0.4	6
3.37098	0	0	0	0	0	No	No	No	No	No	Matched (3)	Community Clinic	primary	Govt.	no	yes	no	no	no	no	Everyday: 20-30 days	1	1	1	1	1	0	0	1	0	0	0	0	0	0	0	1	1	1	1	0	0	0	1	0	0	1	0.2	5
3.37098	0	0	0	0	0	No	No	No	No	No	Matched (3)	Community Clinic	primary	Govt.	no	yes	no	no	no	no	Everyday: 20-30 days	1	1	1	1	1	1	0	0	0	0	0	0	0	0	0	1	1	0	0	1	0	0	1	0	0	0.5	0.4	4
3.37098	0	0	0	0	0	No	No	No	No	No	Matched (3)	Community Clinic	primary	Govt.	no	yes	no	no	no	yes	Not everyday: 1-19 days	1	1	0	0	0	1	1	1	0	0	0	0	0	0	0	0	0	0	1	0	1	1	0	0	0	0.25	0.4	3
3.37098	0	0	0	0	0	No	No	No	No	No	Matched (3)	Community Clinic	primary	Govt.	no	yes	no	no	no	no	Not everyday: 1-19 days	1	1	0	0	0	1	1	1	0	0	0	0	0	1	0	1	1	0	0	0	1	1	1	0	0.5	0.5	0.6	6
3.37098	1	0	0	1	0	Yes	No	No	Yes	No	Matched (3)	Community Clinic	primary	Govt.	no	yes	no	no	no	no	Not everyday: 1-19 days	1	1	0	0	0	1	1	1	0	0	0	0	0	0	1	1	1	0	0	1	0	1	1	0	0.5	0.5	0.6	6
3.37098	0	0	0	0	0	No	No	No	No	No	Matched (3)	Community Clinic	primary	Govt.	no	yes	no	no	no	yes	Everyday: 20-30 days	1	1	1	1	1	1	1	1	0	0	0	0	0	1	0	1	1	0	1	1	0	1	1	0	0.5	0.75	0.6	7
3.37098	0	0	0	0	0	No	No	No	No	No	Matched (3)	Community Clinic	primary	Govt.	no	yes	no	no	no	yes	Not everyday: 1-19 days	1	1	1	1	1	1	1	1	1	0	0	0	0	1	0	0	0	0	1	1	0	1	1	0	0.5	0.25	0.6	5
3.37098	0	0	0	0	0	No	No	No	No	No	Matched (3)	Community Clinic	primary	Govt.	no	yes	no	no	no	no	Everyday: 20-30 days	1	1	0	0	0	1	1	1	0	0	0	0	0	1	0	1	1	0	1	0	1	1	1	0	0.5	0.75	0.6	7
3.37098	1	0	0	1	1	Yes	No	No	Yes	Yes	Matched (3)	Community Clinic	primary	Govt.	no	yes	no	no	no	yes	Not everyday: 1-19 days	1	1	1	1	1	1	1	1	1	0	0	0	0	0	1	1	1	0	0	1	0	1	1	0	0.5	0.5	0.6	6
3.37098	1	0	0	0	0	Yes	No	No	No	No	Matched (3)	Community Clinic	primary	Govt.	no	yes	yes	no	no	yes	Everyday: 20-30 days	1	1	1	1	1	1	1	1	0	0	0	0	0	0	1	1	1	1	0	1	0	1	1	0	0.5	0.75	0.6	7
3.37098	0	0	0	0	0	No	No	No	No	No	Matched (3)	Community Clinic	primary	Govt.	no	yes	no	no	no	no	Everyday: 20-30 days	1	1	0	0	0	1	1	1	0	0	0	0	0	1	0	1	1	1	1	0	1	1	1	0	0.5	1	0.6	8
3.37098	0	0	0	0	0	No	No	No	No	No	Matched (3)	Community Clinic	primary	Govt.	no	yes	no	no	no	no	Everyday: 20-30 days	1	1	0	0	0	1	1	1	0	0	0	0	0	1	0	1	1	1	1	0	1	1	1	0	0.5	1	0.6	8
3.37098	0	0	0	0	0	No	No	No	No	No	Matched (3)	Community Clinic	primary	Govt.	no	yes	no	no	no	yes	Not everyday: 1-19 days	1	1	1	1	1	1	1	1	0	0	0	0	0	0	0	0	1	0	0	1	0	1	1	0	0	0.25	0.6	4
3.37098	0	0	0	0	0	No	No	No	No	No	Matched (3)	Community Clinic	primary	Govt.	yes	yes	no	no	no	yes	Not everyday: 1-19 days	1	1	1	1	1	1	1	1	0	0	0	0	0	0	0	1	1	0	1	1	0	1	1	0	0	0.75	0.6	6
3.37098	0	0	0	0	0	No	No	No	No	No	Matched (3)	Community Clinic	primary	Govt.	no	yes	no	no	no	no	Everyday: 20-30 days	1	1	1	1	1	0	1	1	0	0	0	0	0	0	0	1	1	0	1	0	0	0	0	0	0	0.75	0	3
3.37098	0	0	0	0	0	No	No	No	No	No	Matched (3)	Community Clinic	primary	Govt.	no	yes	no	no	no	no	Everyday: 20-30 days	1	1	0	0	0	1	1	1	0	0	0	0	0	0	0	1	1	0	0	0	1	1	1	0	0	0.5	0.6	5
3.37098	0	0	0	0	0	No	No	No	No	No	Matched (3)	Community Clinic	primary	Govt.	no	yes	no	no	no	no	Everyday: 20-30 days	1	1	0	0	0	1	1	1	0	0	0	0	0	1	0	1	1	0	1	0	1	1	1	0	0.5	0.75	0.6	7
3.37098	0	0	0	0	0	No	No	No	No	No	Matched (3)	Community Clinic	primary	Govt.	no	yes	no	no	no	no	Everyday: 20-30 days	1	1	0	0	0	1	1	1	0	0	0	0	0	1	0	1	1	0	1	0	1	1	1	0	0.5	0.75	0.6	7
3.37098	0	0	0	0	0	No	No	No	No	No	Matched (3)	Community Clinic	primary	Govt.	no	yes	no	no	no	no	Not everyday: 1-19 days	1	1	0	0	0	1	0	1	0	0	0	0	0	0	0	1	1	0	0	0	1	0	1	0	0	0.5	0.4	4
3.37098	0	0	0	0	0	No	No	No	No	No	Matched (3)	Community Clinic	primary	Govt.	yes	yes	no	no	no	no	Not everyday: 1-19 days	1	1	0	0	0	0	1	1	0	0	0	0	0	1	0	1	1	1	1	0	0	0	1	0	0.5	1	0.2	6
3.37098	1	0	0	0	0	Yes	No	No	No	No	Matched (3)	Community Clinic	primary	Govt.	yes	yes	no	no	no	no	Not everyday: 1-19 days	1	1	0	0	0	0	1	1	0	0	0	0	0	1	1	1	1	1	1	1	1	0	1	0	1	1	0.6	9
3.37098	0	0	0	0	0	No	No	No	No	No	Matched (3)	Community Clinic	primary	Govt.	no	yes	no	no	no	no	Not everyday: 1-19 days	1	1	0	0	0	1	1	1	0	0	0	0	0	0	0	1	1	0	1	1	1	1	1	0	0	0.75	0.8	7
3.37098	0	0	0	0	0	No	No	No	No	No	Matched (3)	Community Clinic	primary	Govt.	no	yes	no	no	no	no	Everyday: 20-30 days	1	1	0	0	0	1	1	1	0	0	0	0	0	0	0	0	1	0	0	1	1	1	1	0	0	0.25	0.8	5
3.37098	0	0	0	0	0	No	No	No	No	No	Matched (3)	Community Clinic	primary	Govt.	no	yes	no	no	no	yes	Not everyday: 1-19 days	1	1	0	0	0	1	1	1	0	0	0	0	0	1	0	1	1	0	1	0	0	0	1	0	0.5	0.75	0.2	5
3.37098	0	0	0	0	0	No	No	No	No	No	Matched (3)	Community Clinic	primary	Govt.	no	yes	no	no	no	yes	Not everyday: 1-19 days	1	1	1	1	1	1	1	1	0	0	0	0	0	1	0	1	1	1	1	1	0	1	1	0	0.5	1	0.6	8
3.37098	0	1	1	0	0	No	Yes	Yes	No	No	Matched (3)	Community Clinic	primary	Govt.	no	yes	no	no	no	no	Not everyday: 1-19 days	1	1	0	0	0	1	0	1	0	0	0	0	0	0	0	1	1	0	0	1	0	0	1	0	0	0.5	0.4	4
3.37098	1	0	1	0	0	Yes	No	Yes	No	No	Matched (3)	Community Clinic	primary	Govt.	no	yes	no	no	no	no	Not everyday: 1-19 days	1	1	0	0	0	1	1	1	0	0	0	0	0	0	1	1	1	0	0	1	0	1	1	0	0.5	0.5	0.6	6
3.37098	0	0	0	0	0	No	No	No	No	No	Matched (3)	Community Clinic	primary	Govt.	no	no	no	no	no	no	Everyday: 20-30 days	1	1	1	1	0	0	0	0	0	0	0	0	0	0	0	1	1	0	1	0	0	0	0	0	0	0.75	0	3
3.37098	0	0	0	0	0	No	No	No	No	No	Matched (3)	Community Clinic	primary	Govt.	no	yes	no	no	no	no	Everyday: 20-30 days	1	1	0	0	0	1	0	1	0	0	0	0	0	0	0	1	1	0	0	1	0	0	1	0	0	0.5	0.4	4
3.37098	0	0	0	0	0	No	No	No	No	No	Matched (3)	Community Clinic	primary	Govt.	no	yes	no	no	no	no	Everyday: 20-30 days	1	1	0	1	1	1	1	1	0	0	0	0	0	0	0	1	1	0	0	1	1	1	1	0	0	0.5	0.8	6
3.37098	0	0	0	0	0	No	No	No	No	No	Matched (3)	Community Clinic	primary	Govt.	no	yes	no	no	no	no	Everyday: 20-30 days	1	1	1	1	0	1	1	1	0	0	0	0	0	1	0	1	1	1	1	1	1	1	1	0	0.5	1	0.8	9
3.37098	0	0	0	0	0	No	No	No	No	No	Matched (3)	Community Clinic	primary	Govt.	no	yes	no	no	no	no	Everyday: 20-30 days	1	1	0	0	0	1	1	1	0	0	0	0	0	1	0	1	1	0	1	1	1	1	0	0	0.5	0.75	0.6	7
3.37098	0	0	0	0	0	No	No	No	No	No	Matched (3)	Community Clinic	primary	Govt.	no	yes	no	no	no	no	Everyday: 20-30 days	1	1	1	1	0	1	1	1	0	0	0	0	0	1	0	1	1	0	1	1	1	1	1	0	0.5	0.75	0.8	8
3.37098	0	0	0	0	0	No	No	No	No	No	Matched (3)	Community Clinic	primary	Govt.	no	yes	no	no	no	no	Everyday: 20-30 days	1	1	1	1	0	1	1	1	0	0	0	0	0	1	0	1	1	1	1	1	1	1	1	0	0.5	1	0.8	9
3.37098	0	0	0	0	0	No	No	No	No	No	Matched (3)	Community Clinic	primary	Govt.	no	yes	no	no	no	no	Everyday: 20-30 days	1	1	0	0	0	1	1	1	0	0	0	0	0	0	0	1	1	0	1	1	1	1	1	0	0	0.75	0.8	7
0.082804	0	0	0	0	0	No	No	No	No	No	Matched (3)	District Hospital	referral	Govt.	yes	yes	yes	yes	yes	yes	Everyday: 20-30 days	1	1	1	1	1	1	1	1	1	1	1	1	0	1	0	1	1	1	1	0	1	1	1	0	0.5	1	0.6	8
0.082804	0	0	0	0	0	No	No	No	No	No	Matched (3)	District Hospital	referral	Govt.	yes	yes	yes	yes	yes	yes	Everyday: 20-30 days	1	1	1	1	1	1	1	1	1	0	0	0	0	1	0	1	1	1	1	1	0	1	1	0	0.5	1	0.6	8
0.082804	0	0	0	0	0	No	No	No	No	No	Matched (3)	District Hospital	referral	Govt.	yes	yes	yes	yes	yes	yes	Everyday: 20-30 days	1	1	1	1	1	1	0	1	1	0	0	0	0	1	0	1	1	1	1	1	1	0	1	0	0.5	1	0.6	8
0.082804	0	0	0	0	0	No	No	No	No	No	Matched (3)	District Hospital	referral	Govt.	yes	yes	yes	yes	yes	yes	Everyday: 20-30 days	1	1	1	1	1	1	1	1	1	1	0	0	0	1	0	1	1	1	1	1	1	1	0	1	0.5	1	0.8	9
0.082804	0	0	0	0	0	No	No	No	No	No	Matched (3)	District Hospital	referral	Govt.	yes	yes	yes	yes	yes	no	Everyday: 20-30 days	1	1	1	1	1	1	1	1	1	1	1	1	0	1	0	1	1	1	1	1	1	1	1	1	0.5	1	1	10
0.849505	1	1	1	1	1	Yes	Yes	Yes	Yes	Yes	Matched (3)	Union HEalth and Family Welfare Center	primary	Govt.	yes	yes	no	no	no	no	Everyday: 20-30 days	1	1	1	1	1	1	0	1	0	0	0	0	0	0	1	1	1	1	1	1	1	1	1	0	0.5	1	0.8	9
0.849505	0	0	0	0	0	No	No	No	No	No	Matched (3)	Union HEalth and Family Welfare Center	primary	Govt.	no	yes	no	no	no	no	Everyday: 20-30 days	1	1	1	1	1	1	0	1	0	0	0	0	0	1	0	1	1	1	1	1	0	0	0	1	0.5	1	0.4	7
0.849505	0	0	0	0	0	No	No	No	No	No	Matched (3)	Union HEalth and Family Welfare Center	primary	Govt.	no	yes	yes	no	no	yes	Everyday: 20-30 days	1	1	1	1	1	1	0	1	0	0	0	0	0	0	0	1	1	1	1	1	1	0	1	0	0	1	0.6	7
0.849505	2	2	2	2	2	Yes	Yes	Yes	Yes	Yes	Matched (3)	Union HEalth and Family Welfare Center	primary	Govt.	no	yes	no	no	no	no	Everyday: 20-30 days	1	1	1	1	1	1	1	1	0	0	0	0	0	0	1	1	1	1	1	1	1	1	1	0	0.5	1	0.8	9
0.849505	0	0	0	0	0	No	No	No	No	No	Matched (3)	Union HEalth and Family Welfare Center	primary	Govt.	no	yes	no	no	no	no	Everyday: 20-30 days	1	1	1	1	0	1	1	1	1	0	0	0	0	0	0	1	1	0	0	0	1	1	1	0	0	0.5	0.6	5
0.849505	0	1	1	0	0	No	Yes	Yes	No	No	Matched (3)	Union HEalth and Family Welfare Center	primary	Govt.	no	yes	no	no	no	no	Not everyday: 1-19 days	1	1	0	0	0	1	1	1	0	0	0	0	0	0	0	1	1	1	0	1	1	1	1	0	0	0.75	0.8	7
0.849505	0	0	0	0	0	No	No	No	No	No	Matched (3)	Union HEalth and Family Welfare Center	primary	Govt.	no	yes	no	no	no	no	Everyday: 20-30 days	1	1	1	1	0	1	1	1	1	0	0	0	0	1	0	1	1	1	1	0	1	1	1	0	0.5	1	0.6	8
0.849505	1	1	0	0	0	Yes	Yes	No	No	No	Matched (3)	Union HEalth and Family Welfare Center	primary	Govt.	yes	yes	no	yes	no	yes	Everyday: 20-30 days	1	1	1	1	1	1	0	1	1	0	0	0	0	1	1	1	1	1	1	1	0	0	1	0	1	1	0.4	8
0.849505	0	0	0	0	0	No	No	No	No	No	Matched (3)	Union HEalth and Family Welfare Center	primary	Govt.	no	yes	no	no	no	no	Everyday: 20-30 days	1	1	1	1	0	1	1	1	1	0	0	0	0	1	0	1	1	1	1	0	1	1	1	0	0.5	1	0.6	8
0.849505	1	1	0	0	0	Yes	Yes	No	No	No	Matched (3)	Union HEalth and Family Welfare Center	primary	Govt.	no	yes	no	no	no	no	Everyday: 20-30 days	1	1	1	1	0	1	1	1	1	0	0	0	0	1	1	1	1	1	1	0	1	1	1	0	1	1	0.6	9
0.849505	0	0	0	0	0	No	No	No	No	No	Matched (3)	Union HEalth and Family Welfare Center	primary	Govt.	no	yes	no	no	no	no	Everyday: 20-30 days	1	1	1	1	1	1	1	1	1	0	0	0	0	1	0	0	1	1	1	1	0	1	1	0	0.5	0.75	0.6	7
0.849505	0	1	0	0	0	No	Yes	No	No	No	Matched (3)	Union HEalth and Family Welfare Center	primary	Govt.	yes	yes	no	no	no	yes	Everyday: 20-30 days	1	1	0	0	0	1	1	1	0	0	0	0	0	1	0	1	1	1	1	1	0	1	1	0	0.5	1	0.6	8
0.849505	0	0	0	0	0	No	No	No	No	No	Matched (3)	Union HEalth and Family Welfare Center	primary	Govt.	no	yes	no	no	no	yes	Everyday: 20-30 days	1	1	1	1	0	0	1	1	1	0	0	0	0	1	0	0	0	0	1	0	0	1	1	0	0.5	0.25	0.4	4
0.849505	0	0	0	0	0	No	No	No	No	No	Matched (3)	Union HEalth and Family Welfare Center	primary	Govt.	no	yes	no	no	no	no	Everyday: 20-30 days	1	1	1	1	0	1	1	1	1	0	0	0	0	1	0	1	1	0	1	0	1	1	1	1	0.5	0.75	0.8	8
0.849505	0	0	0	0	0	No	No	No	No	No	Matched (3)	Union HEalth and Family Welfare Center	primary	Govt.	no	yes	no	no	no	no	Everyday: 20-30 days	1	1	1	1	0	1	1	1	1	0	0	0	0	1	0	1	1	0	0	0	1	1	1	0	0.5	0.5	0.6	6
0.849505	0	0	0	0	0	No	No	No	No	No	Matched (3)	Union HEalth and Family Welfare Center	primary	Govt.	no	yes	no	no	yes	no	Everyday: 20-30 days	1	1	1	1	0	1	1	1	1	0	0	0	0	1	0	1	1	1	1	0	1	1	1	0	0.5	1	0.6	8
0.849505	0	0	0	0	0	No	No	No	No	No	Matched (3)	Union HEalth and Family Welfare Center	primary	Govt.	yes	yes	no	no	no	no	Everyday: 20-30 days	1	1	1	1	0	0	1	1	1	0	0	0	0	1	0	1	1	0	1	0	0	1	1	0	0.5	0.75	0.4	6
0.849505	0	0	0	0	0	No	No	No	No	No	Matched (3)	Union HEalth and Family Welfare Center	primary	Govt.	no	yes	no	no	no	no	Not everyday: 1-19 days	1	1	1	1	1	1	1	1	1	0	0	0	0	0	0	1	1	0	1	1	0	1	1	0	0	0.75	0.6	6
0.849505	0	0	0	0	0	No	No	No	No	No	Matched (3)	Union HEalth and Family Welfare Center	primary	Govt.	no	yes	no	no	no	no	Everyday: 20-30 days	1	1	1	1	0	1	1	1	1	0	0	0	0	1	0	1	1	1	1	1	0	1	1	0	0.5	1	0.6	8
0.849505	0	0	0	0	0	No	No	No	No	No	Matched (3)	Union HEalth and Family Welfare Center	primary	Govt.	no	yes	no	no	no	no	Not everyday: 1-19 days	1	1	0	0	0	1	1	1	0	0	0	0	0	0	0	1	1	0	0	1	1	1	1	0	0	0.5	0.8	6
0.849505	0	0	0	0	0	No	No	No	No	No	Matched (3)	Union HEalth and Family Welfare Center	primary	Govt.	no	yes	no	no	no	no	Everyday: 20-30 days	1	1	0	0	0	1	0	1	0	0	0	0	0	0	0	1	1	0	0	1	0	0	1	0	0	0.5	0.4	4
0.849505	0	0	0	0	0	No	No	No	No	No	Matched (3)	Union HEalth and Family Welfare Center	primary	Govt.	no	yes	no	no	no	no	Everyday: 20-30 days	1	1	1	1	0	1	1	1	0	0	0	0	0	0	0	1	1	0	1	1	1	1	0	0	0	0.75	0.6	6
0.849505	0	0	0	0	0	No	No	No	No	No	Matched (3)	Union HEalth and Family Welfare Center	primary	Govt.	no	yes	no	no	no	no	Everyday: 20-30 days	1	1	1	1	0	1	1	1	0	0	0	0	0	1	0	1	1	1	1	1	1	1	1	0	0.5	1	0.8	9
0.849505	0	0	0	0	0	No	No	No	No	No	Matched (3)	Union HEalth and Family Welfare Center	primary	Govt.	no	yes	no	no	no	no	Everyday: 20-30 days	1	1	1	1	0	1	1	1	0	0	0	0	0	1	0	1	1	1	1	1	1	1	1	0	0.5	1	0.8	9
0.849505	0	0	0	0	0	No	No	No	No	No	Matched (3)	Union HEalth and Family Welfare Center	primary	Govt.	no	yes	no	no	no	no	Everyday: 20-30 days	1	1	1	1	0	1	1	1	1	1	0	0	0	1	0	1	1	1	1	1	1	1	1	0	0.5	1	0.8	9
0.082804	2	2	2	2	2	Yes	Yes	Yes	Yes	Yes	Matched (3)	Maternal and Child Welfare Center	referral	Govt.	yes	yes	no	yes	yes	yes	Everyday: 20-30 days	1	1	1	1	1	1	1	1	0	0	0	0	0	1	1	1	1	1	1	1	1	1	1	1	1	1	1	11
0.082804	1	1	1	1	1	Yes	Yes	Yes	Yes	Yes	Matched (3)	Maternal and Child Welfare Center	referral	Govt.	yes	yes	no	yes	yes	no	Not everyday: 1-19 days	1	1	1	1	1	1	1	1	1	1	1	1	0	0	1	1	1	0	1	1	1	1	1	0	0.5	0.75	0.8	8
0.082804	0	0	0	0	0	No	No	No	No	No	Matched (3)	Maternal and Child Welfare Center	referral	Govt.	yes	yes	no	yes	yes	yes	Everyday: 20-30 days	1	1	1	1	1	1	1	1	1	1	1	1	0	1	0	1	1	1	1	1	0	1	1	0	0.5	1	0.6	8
0.082804	0	0	0	0	0	No	No	No	No	No	Matched (3)	Maternal and Child Welfare Center	referral	Govt.	yes	yes	no	yes	yes	yes	Everyday: 20-30 days	1	1	1	1	1	1	1	1	1	1	1	1	0	1	0	1	1	1	1	1	0	1	1	0	0.5	1	0.6	8
0.082804	1	2	1	1	1	Yes	Yes	Yes	Yes	Yes	Matched (3)	Maternal and Child Welfare Center	referral	Govt.	no	yes	no	yes	yes	yes	Everyday: 20-30 days	1	1	1	1	1	1	1	1	1	1	1	1	0	1	1	1	1	1	0	0	1	1	1	0	1	0.75	0.6	8
0.082804	0	0	0	0	0	No	No	No	No	No	Matched (3)	Maternal and Child Welfare Center	referral	Govt.	no	yes	no	no	no	no	Everyday: 20-30 days	1	1	1	1	0	1	1	1	1	0	0	0	0	1	0	1	1	1	1	0	1	1	1	0	0.5	1	0.6	8
0.082804	2	2	2	2	2	Yes	Yes	Yes	Yes	Yes	Matched (3)	Maternal and Child Welfare Center	referral	Govt.	yes	yes	no	yes	no	no	Everyday: 20-30 days	1	1	1	1	1	1	1	1	1	1	0	0	0	0	1	1	1	1	1	1	1	1	1	1	0.5	1	1	10
0.082804	0	0	1	0	0	No	No	Yes	No	No	Matched (3)	Maternal and Child Welfare Center	referral	Govt.	no	yes	no	yes	yes	yes	Everyday: 20-30 days	1	1	1	1	1	1	1	1	1	1	1	1	0	1	0	1	1	1	1	1	1	1	1	1	0.5	1	1	10
0.082804	1	0	0	0	0	Yes	No	No	No	No	Matched (3)	Maternal and Child Welfare Center	referral	Govt.	yes	yes	no	yes	no	yes	Everyday: 20-30 days	1	1	1	1	1	1	1	1	1	1	1	1	0	0	1	1	1	1	1	1	0	1	1	0	0.5	1	0.6	8
0.082804	0	0	1	0	0	No	No	Yes	No	No	Matched (3)	Maternal and Child Welfare Center	referral	Govt.	no	yes	no	yes	no	yes	Everyday: 20-30 days	1	1	1	1	0	1	1	1	1	1	0	0	0	1	0	1	1	0	1	1	1	1	1	0	0.5	0.75	0.8	8
0.082804	0	0	0	0	0	No	No	No	No	No	Matched (3)	Maternal and Child Welfare Center	referral	Govt.	no	yes	no	yes	yes	yes	Everyday: 20-30 days	1	1	1	1	1	1	1	1	0	0	0	0	0	0	0	1	1	0	0	1	1	1	1	0	0	0.5	0.8	6
0.082804	1	1	1	1	1	Yes	Yes	Yes	Yes	Yes	Matched (3)	Maternal and Child Welfare Center	referral	Govt.	no	yes	no	yes	yes	no	Everyday: 20-30 days	1	1	1	1	0	1	1	1	1	1	0	0	0	1	1	1	1	1	1	1	1	1	1	1	1	1	1	11
0.082804	4	4	4	4	4	Yes	Yes	Yes	Yes	Yes	Matched (3)	Maternal and Child Welfare Center	referral	Govt.	no	yes	no	yes	yes	no	Everyday: 20-30 days	1	1	1	1	0	1	1	1	1	0	0	0	0	1	1	1	1	1	1	1	1	1	1	1	1	1	1	11
0.560143	0	0	0	0	0	No	No	No	No	No	Matched (3)	NGO Clinic/Hospital	primary	Govt.	yes	yes	yes	no	no	yes	Everyday: 20-30 days	1	1	1	1	0	1	1	1	1	0	0	0	0	0	0	1	1	0	0	0	1	0	1	0	0	0.5	0.4	4
0.560143	0	0	0	0	0	No	No	No	No	No	Matched (3)	NGO Clinic/Hospital	primary	Govt.	no	yes	yes	no	no	yes	Everyday: 20-30 days	1	1	0	0	0	1	1	1	0	0	0	0	0	1	0	1	1	0	0	0	1	1	1	0	0.5	0.5	0.6	6
0.560143	3	3	3	3	3	Yes	Yes	Yes	Yes	Yes	Matched (3)	NGO Clinic/Hospital	primary	Private	no	yes	yes	no	no	yes	Everyday: 20-30 days	1	1	1	1	1	1	1	1	1	0	1	1	0	1	1	1	1	1	1	1	0	1	1	1	1	1	0.8	10
0.560143	0	0	0	0	0	No	No	No	No	No	Matched (3)	NGO Clinic/Hospital	primary	Private	no	yes	yes	no	no	yes	Everyday: 20-30 days	1	1	1	1	0	1	1	1	1	1	0	0	0	0	0	1	1	1	1	1	1	1	1	1	0	1	1	9
0.560143	0	0	0	0	0	No	No	No	No	No	Matched (3)	NGO Clinic/Hospital	primary	Private	no	yes	yes	no	no	yes	Everyday: 20-30 days	1	1	1	1	0	1	1	1	0	0	0	0	0	0	0	1	1	1	0	1	0	1	1	0	0	0.75	0.6	6
0.560143	0	0	0	0	0	No	No	No	No	No	Matched (3)	NGO Clinic/Hospital	primary	Private	yes	yes	yes	no	no	yes	Everyday: 20-30 days	1	1	1	1	1	1	1	1	1	0	0	0	0	1	0	1	1	1	1	1	0	1	1	1	0.5	1	0.8	9
0.560143	2	2	1	1	1	Yes	Yes	Yes	Yes	Yes	Matched (3)	NGO Clinic/Hospital	primary	Private	yes	yes	yes	yes	yes	yes	Everyday: 20-30 days	1	1	1	1	1	1	1	1	1	1	1	1	0	1	1	1	1	1	1	1	1	1	1	0	1	1	0.8	10
0.560143	0	0	0	0	0	No	No	No	No	No	Matched (3)	NGO Clinic/Hospital	primary	Private	no	yes	yes	no	no	yes	Not everyday: 1-19 days	1	1	1	1	0	1	1	1	0	0	0	0	0	0	0	1	1	0	0	1	1	1	1	1	0	0.5	1	7
0.560143	0	0	0	0	0	No	No	No	No	No	Matched (3)	NGO Clinic/Hospital	primary	Private	yes	yes	yes	no	no	yes	Everyday: 20-30 days	1	1	0	0	0	1	1	1	0	0	0	0	0	0	0	1	1	0	1	0	1	1	1	0	0	0.75	0.6	6
0.560143	1	1	0	0	0	Yes	Yes	No	No	No	Matched (3)	NGO Clinic/Hospital	primary	Private	no	yes	yes	no	no	yes	Everyday: 20-30 days	1	1	1	1	0	1	1	1	1	0	0	0	0	0	1	1	1	1	0	0	1	1	1	0	0.5	0.75	0.6	7
0.560143	0	0	1	0	0	No	No	Yes	No	No	Matched (3)	NGO Clinic/Hospital	primary	Private	yes	yes	yes	no	no	yes	Everyday: 20-30 days	1	1	1	1	0	1	1	1	1	1	0	0	0	1	0	1	1	1	1	0	1	1	1	0	0.5	1	0.6	8
0.560143	0	1	0	0	0	No	Yes	No	No	No	Matched (3)	NGO Clinic/Hospital	primary	Private	yes	yes	yes	no	no	yes	Everyday: 20-30 days	1	1	1	1	0	1	1	1	1	0	0	0	0	1	0	1	1	1	0	0	1	1	1	0	0.5	0.75	0.6	7
0.560143	0	1	0	0	0	No	Yes	No	No	No	Matched (3)	NGO Clinic/Hospital	primary	Private	no	yes	yes	no	no	yes	Everyday: 20-30 days	1	1	1	1	1	1	1	1	1	1	1	1	0	0	0	1	1	1	1	1	1	1	1	1	0	1	1	9
0.560143	0	0	0	0	0	No	No	No	No	No	Matched (3)	NGO Clinic/Hospital	primary	Private	yes	yes	yes	yes	yes	yes	Everyday: 20-30 days	1	1	1	1	1	1	1	1	1	1	1	1	0	1	0	1	1	1	1	1	1	1	1	1	0.5	1	1	10
0.560143	0	0	0	0	0	No	No	No	No	No	Matched (3)	NGO Clinic/Hospital	primary	Private	no	yes	yes	no	no	no	Everyday: 20-30 days	1	1	1	1	0	1	1	1	0	0	0	0	0	1	0	1	1	1	1	1	1	1	1	1	0.5	1	1	10
0.368017	0	0	0	0	0	No	No	No	No	No	Matched (3)	Private Hospital	referral	Private	no	yes	yes	yes	yes	no	Not everyday: 1-19 days	1	1	1	1	1	0	0	0	0	0	0	0	0	1	0	1	1	0	0	0	0	0	0	0	0.5	0.5	0	3
0.368017	0	0	0	0	0	No	No	No	No	No	Matched (3)	Private Hospital	referral	Private	no	yes	no	yes	yes	yes	Everyday: 20-30 days	1	0	0	1	1	0	0	0	0	0	1	1	0	0	0	1	1	0	1	0	0	0	0	0	0	0.75	0	3
0.368017	0	0	0	0	0	No	No	No	No	No	Matched (3)	Private Hospital	referral	Private	yes	yes	yes	yes	yes	yes	Everyday: 20-30 days	1	1	1	1	0	1	1	1	1	1	0	0	0	1	0	1	1	1	1	0	1	1	1	0	0.5	1	0.6	8
0.295728	0	0	0	0	0	No	No	No	No	No	Matched (3)	Upazila HEalth Complex	referral	Govt.	yes	yes	yes	yes	yes	yes	Everyday: 20-30 days	1	1	1	1	1	1	1	1	0	0	0	0	0	0	0	1	1	1	1	1	1	0	1	0	0	1	0.6	7
0.295728	0	0	0	0	0	No	No	No	No	No	Matched (3)	Upazila HEalth Complex	referral	Govt.	yes	yes	yes	yes	yes	no	Everyday: 20-30 days	1	1	1	1	1	1	1	1	1	0	0	0	0	0	0	1	1	0	1	1	1	1	1	1	0	0.75	1	8
0.295728	1	1	1	1	1	Yes	Yes	Yes	Yes	Yes	Matched (3)	Upazila HEalth Complex	referral	Govt.	yes	yes	yes	yes	yes	yes	Everyday: 20-30 days	1	1	1	1	1	0	0	0	0	0	0	0	0	1	1	1	1	1	1	0	0	0	0	0	1	1	0	6
0.295728	0	0	0	0	0	No	No	No	No	No	Matched (3)	Upazila HEalth Complex	referral	Govt.	yes	yes	yes	yes	yes	yes	Everyday: 20-30 days	1	1	1	1	1	1	1	1	1	1	1	1	0	1	0	1	1	1	1	1	0	1	1	0	0.5	1	0.6	8
0.295728	0	0	0	0	0	No	No	No	No	No	Matched (3)	Upazila HEalth Complex	referral	Govt.	yes	yes	no	yes	yes	yes	Everyday: 20-30 days	1	1	1	1	1	1	1	1	1	1	1	1	0	1	0	1	1	1	1	0	1	1	1	1	0.5	1	0.8	9
0.295728	0	0	0	0	0	No	No	No	No	No	Matched (3)	Upazila HEalth Complex	referral	Govt.	yes	yes	no	yes	yes	yes	Everyday: 20-30 days	1	1	1	1	1	1	1	1	1	1	1	1	0	1	0	1	1	1	1	0	1	1	1	0	0.5	1	0.6	8
0.295728	0	0	0	0	0	No	No	No	No	No	Matched (3)	Upazila HEalth Complex	referral	Govt.	no	yes	yes	yes	yes	no	Everyday: 20-30 days	1	1	1	1	1	1	1	1	1	1	1	1	0	0	0	1	1	1	1	0	1	1	1	1	0	1	0.8	8
0.295728	0	0	0	0	0	No	No	No	No	No	Matched (3)	Upazila HEalth Complex	referral	Govt.	yes	yes	no	yes	yes	yes	Everyday: 20-30 days	1	1	1	1	1	1	1	1	1	1	1	1	0	1	0	1	1	1	1	0	1	1	1	0	0.5	1	0.6	8
0.295728	0	0	0	0	0	No	No	No	No	No	Matched (3)	Upazila HEalth Complex	referral	Govt.	no	yes	yes	yes	yes	no	Everyday: 20-30 days	1	1	1	1	1	1	1	1	1	1	1	1	0	1	0	0	1	1	0	0	1	1	1	0	0.5	0.5	0.6	6
0.295728	0	0	0	0	0	No	No	No	No	No	Matched (3)	Upazila HEalth Complex	referral	Govt.	yes	yes	yes	yes	yes	yes	Everyday: 20-30 days	1	1	1	1	1	0	1	1	1	1	1	1	0	1	0	1	1	1	1	1	0	0	1	0	0.5	1	0.4	7
0.295728	0	0	0	0	0	No	No	No	No	No	Matched (3)	Upazila HEalth Complex	referral	Govt.	yes	yes	yes	yes	yes	yes	Everyday: 20-30 days	1	1	1	1	1	0	1	1	1	1	1	1	0	1	0	1	1	1	1	0	0	1	1	0	0.5	1	0.4	7
0.295728	0	0	0	0	1	No	No	No	No	Yes	Matched (3)	Upazila HEalth Complex	referral	Govt.	no	yes	no	yes	yes	yes	Everyday: 20-30 days	1	1	1	1	1	1	1	1	1	1	1	1	0	1	0	1	1	1	1	1	0	1	1	0	0.5	1	0.6	8
0.295728	0	0	0	0	0	No	No	No	No	No	Matched (3)	Upazila HEalth Complex	referral	Govt.	yes	yes	no	yes	yes	yes	Everyday: 20-30 days	1	1	1	1	0	1	1	1	0	1	0	0	0	0	0	1	1	1	0	1	1	1	1	0	0	0.75	0.8	7
0.295728	1	1	1	1	1	Yes	Yes	Yes	Yes	Yes	Matched (3)	Upazila HEalth Complex	referral	Govt.	yes	yes	yes	yes	yes	yes	Everyday: 20-30 days	1	1	1	1	1	1	1	1	1	1	1	1	0	1	1	1	1	1	1	1	1	1	1	0	1	1	0.8	10
1.41519	0	0	0	0	0	No	No	No	No	No	Matched (3)	Union HEalth and Family Welfare Center	primary	Govt.	no	yes	no	no	no	no	Everyday: 20-30 days	1	1	1	1	1	1	1	1	0	0	0	0	0	0	0	1	1	1	1	1	1	1	1	1	0	1	1	9
1.41519	0	1	0	0	0	No	Yes	No	No	No	Matched (3)	Union HEalth and Family Welfare Center	primary	Govt.	no	yes	no	no	no	yes	Not everyday: 1-19 days	1	1	1	1	0	1	1	1	1	0	0	0	0	0	0	1	1	0	1	0	1	1	1	0	0	0.75	0.6	6
1.41519	0	0	0	0	0	No	No	No	No	No	Matched (3)	Union HEalth and Family Welfare Center	primary	Govt.	no	yes	no	no	no	yes	Not everyday: 1-19 days	1	1	1	1	1	1	1	1	1	0	0	0	0	1	0	1	1	1	1	1	0	1	1	0	0.5	1	0.6	8
1.41519	1	1	0	0	0	Yes	Yes	No	No	No	Matched (3)	Union HEalth and Family Welfare Center	primary	Govt.	no	yes	no	no	yes	yes	Everyday: 20-30 days	1	1	1	1	0	1	1	1	1	0	0	0	0	1	1	1	1	1	1	0	1	1	1	0	1	1	0.6	9
1.41519	0	0	0	0	0	No	No	No	No	No	Matched (3)	Union HEalth and Family Welfare Center	primary	Govt.	no	yes	no	yes	no	yes	Everyday: 20-30 days	1	1	1	1	0	1	1	1	1	0	0	0	0	1	0	1	1	1	1	1	0	1	1	0	0.5	1	0.6	8
1.41519	0	0	0	0	0	No	No	No	No	No	Matched (3)	Union HEalth and Family Welfare Center	primary	Govt.	no	yes	no	no	no	no	Everyday: 20-30 days	1	1	0	0	0	1	1	1	0	0	0	0	0	0	0	1	1	0	0	0	1	1	1	0	0	0.5	0.6	5
1.41519	0	0	0	0	0	No	No	No	No	No	Matched (3)	Union HEalth and Family Welfare Center	primary	Govt.	no	yes	no	no	no	no	Everyday: 20-30 days	1	1	1	1	0	1	1	1	1	0	0	0	0	1	0	0	1	0	0	0	1	1	1	0	0.5	0.25	0.6	5
1.41519	0	0	0	0	0	No	No	No	No	No	Matched (3)	Union HEalth and Family Welfare Center	primary	Govt.	no	yes	no	no	no	no	Not everyday: 1-19 days	1	1	1	1	0	1	1	1	1	0	0	0	0	0	0	1	1	0	1	1	1	1	1	0	0	0.75	0.8	7
1.41519	0	0	0	0	0	No	No	No	No	No	Matched (3)	Union HEalth and Family Welfare Center	primary	Govt.	no	yes	no	no	no	no	Not everyday: 1-19 days	1	1	1	1	0	1	1	1	1	0	0	0	0	1	0	1	1	1	1	1	1	1	1	0	0.5	1	0.8	9
1.41519	0	0	0	0	0	No	No	No	No	No	Matched (3)	Union HEalth and Family Welfare Center	primary	Govt.	no	yes	no	no	no	no	Not everyday: 1-19 days	1	1	0	0	0	1	1	1	0	0	0	0	0	0	0	1	1	0	0	1	0	1	1	0	0	0.5	0.6	5
1.41519	1	1	1	1	1	Yes	Yes	Yes	Yes	Yes	Matched (3)	Union HEalth and Family Welfare Center	primary	Govt.	no	yes	no	no	no	no	Everyday: 20-30 days	1	1	1	1	0	1	1	1	1	0	0	0	0	1	1	1	1	0	1	1	1	1	1	0	1	0.75	0.8	9
0.612748	0	0	0	0	0	No	No	No	No	No	Matched (3)	Union Subcenter/Rural Dispensary	primary	Govt.	no	yes	no	no	no	no	Everyday: 20-30 days	1	1	1	1	1	1	0	1	0	0	0	0	0	0	0	1	1	1	1	1	1	0	1	0	0	1	0.6	7
0.612748	0	0	0	0	0	No	No	No	No	No	Matched (3)	Union Subcenter/Rural Dispensary	primary	Govt.	no	yes	no	no	no	no	Everyday: 20-30 days	1	1	1	1	1	1	1	1	1	1	1	1	0	1	0	1	1	0	0	0	1	1	1	0	0.5	0.5	0.6	6
0.612748	0	0	0	0	0	No	No	No	No	No	Matched (3)	Union Subcenter/Rural Dispensary	primary	Govt.	no	no	no	no	no	no	Everyday: 20-30 days	1	1	1	1	0	1	1	1	1	0	0	0	0	1	0	1	1	1	1	1	1	1	1	1	0.5	1	1	10
0.612748	0	0	0	0	0	No	No	No	No	No	Matched (3)	Union Subcenter/Rural Dispensary	primary	Govt.	no	yes	no	no	no	no	Not everyday: 1-19 days	1	1	1	1	0	1	1	1	1	0	0	0	0	1	0	1	1	0	1	1	0	1	1	0	0.5	0.75	0.6	7
0.612748	0	0	0	0	0	No	No	No	No	No	Matched (3)	Union Subcenter/Rural Dispensary	primary	Govt.	no	yes	no	no	no	no	Everyday: 20-30 days	1	1	1	1	0	1	1	1	1	0	0	0	0	0	0	1	1	0	0	0	1	1	1	0	0	0.5	0.6	5
0.612748	0	0	0	0	0	No	No	No	No	No	Matched (3)	Union Subcenter/Rural Dispensary	primary	Govt.	no	yes	no	no	no	no	Not everyday: 1-19 days	1	1	1	1	0	1	1	1	1	0	0	0	0	1	0	1	1	1	1	0	1	1	1	0	0.5	1	0.6	8
0.612748	0	0	0	0	0	No	No	No	No	No	Matched (3)	Union Subcenter/Rural Dispensary	primary	Govt.	no	yes	no	no	no	no	Everyday: 20-30 days	1	1	1	1	1	1	1	1	1	0	0	0	0	1	0	1	1	0	1	0	1	1	1	0	0.5	0.75	0.6	7
0.612748	0	0	0	0	0	No	No	No	No	No	Matched (3)	Union Subcenter/Rural Dispensary	primary	Govt.	no	yes	no	no	no	yes	Everyday: 20-30 days	1	1	0	0	0	0	0	1	0	0	0	0	0	1	0	1	1	0	0	0	0	0	1	0	0.5	0.5	0.2	4
0.612748	0	0	0	0	0	No	No	No	No	No	Matched (3)	Union Subcenter/Rural Dispensary	primary	Govt.	no	yes	no	no	no	no	Everyday: 20-30 days	1	1	0	0	0	1	1	1	0	0	0	0	0	1	0	1	1	0	0	1	1	1	1	0	0.5	0.5	0.8	7
0.612748	0	0	0	0	0	No	No	No	No	No	Matched (3)	Union Subcenter/Rural Dispensary	primary	Govt.	no	yes	no	no	no	no	Everyday: 20-30 days	1	1	0	0	0	1	1	1	0	0	0	0	0	1	0	1	1	1	1	1	0	1	1	0	0.5	1	0.6	8
0.612748	0	0	0	0	0	No	No	No	No	No	Matched (3)	Union Subcenter/Rural Dispensary	primary	Govt.	no	yes	no	no	no	no	Everyday: 20-30 days	1	1	1	1	1	1	1	1	1	1	1	1	0	1	0	1	1	1	0	1	0	1	1	1	0.5	0.75	0.8	8
0.612748	0	0	0	0	0	No	No	No	No	No	Matched (3)	Union Subcenter/Rural Dispensary	primary	Govt.	no	yes	no	no	no	no	Not everyday: 1-19 days	1	1	1	1	1	1	0	1	1	1	0	0	0	1	0	1	1	0	0	1	0	0	1	0	0.5	0.5	0.4	5
0.612748	1	1	1	1	1	Yes	Yes	Yes	Yes	Yes	Matched (3)	Union Subcenter/Rural Dispensary	primary	Govt.	no	yes	no	no	no	no	Everyday: 20-30 days	1	1	1	1	0	1	1	1	0	0	0	0	0	1	1	1	1	1	1	1	1	1	1	0	1	1	0.8	10
3.84734	0	0	0	0	0	No	No	No	No	No	Matched (3)	Community Clinic	primary	Govt.	no	yes	no	no	no	no	Everyday: 20-30 days	1	1	1	1	0	1	1	1	0	0	0	0	0	1	0	1	1	1	1	1	0	1	1	0	0.5	1	0.6	8
3.84734	1	0	0	0	0	Yes	No	No	No	No	Matched (3)	Community Clinic	primary	Govt.	no	yes	no	no	no	no	Everyday: 20-30 days	1	1	0	0	0	1	1	1	0	0	0	0	0	1	1	1	1	1	1	1	0	1	1	1	1	1	0.8	10
3.84734	0	0	0	0	0	No	No	No	No	No	Matched (3)	Community Clinic	primary	Govt.	no	no	no	no	no	yes	Everyday: 20-30 days	1	1	0	0	0	1	1	1	0	0	0	0	0	1	0	1	1	1	0	0	0	0	1	0	0.5	0.75	0.2	5
3.84734	0	0	0	0	0	No	No	No	No	No	Matched (3)	Community Clinic	primary	Govt.	yes	yes	no	no	no	yes	Not everyday: 1-19 days	1	1	0	0	0	1	0	1	0	0	0	0	0	1	0	1	1	0	1	1	1	0	1	0	0.5	0.75	0.6	7
3.84734	0	0	0	0	0	No	No	No	No	No	Matched (3)	Community Clinic	primary	Govt.	no	yes	no	no	no	no	Not everyday: 1-19 days	1	1	0	0	0	1	0	1	0	0	0	0	0	1	0	0	1	0	0	1	0	0	1	0	0.5	0.25	0.4	4
3.84734	0	0	0	0	0	No	No	No	No	No	Matched (3)	Community Clinic	primary	Govt.	no	yes	no	no	no	no	Everyday: 20-30 days	1	1	0	1	1	0	0	1	0	0	0	0	0	0	0	1	1	0	0	0	0	0	1	0	0	0.5	0.2	3
3.84734	0	0	0	0	0	No	No	No	No	No	Matched (3)	Community Clinic	primary	Govt.	no	yes	no	no	no	no	Everyday: 20-30 days	1	1	0	0	0	1	1	1	0	0	0	0	0	1	0	0	0	0	0	1	1	1	1	0	0.5	0	0.8	5
3.84734	1	1	1	0	0	Yes	Yes	Yes	No	No	Matched (3)	Community Clinic	primary	Govt.	no	yes	no	no	no	no	Everyday: 20-30 days	1	1	1	1	1	1	1	1	0	0	0	0	0	0	1	1	1	0	0	1	0	1	1	0	0.5	0.5	0.6	6
3.84734	0	0	0	0	0	No	No	No	No	No	Matched (3)	Community Clinic	primary	Govt.	no	yes	no	no	no	no	Everyday: 20-30 days	1	1	1	1	1	1	1	1	0	0	0	0	0	0	0	1	1	0	1	1	1	1	1	0	0	0.75	0.8	7
3.84734	0	0	0	0	0	No	No	No	No	No	Matched (3)	Community Clinic	primary	Govt.	no	yes	no	no	no	no	Everyday: 20-30 days	1	1	1	1	1	1	1	1	0	0	0	0	0	0	0	1	1	0	0	1	0	1	1	0	0	0.5	0.6	5
3.84734	0	0	0	0	0	No	No	No	No	No	Matched (3)	Community Clinic	primary	Govt.	no	yes	no	no	no	no	Everyday: 20-30 days	1	1	0	1	1	1	1	1	0	0	0	0	0	0	0	1	1	0	1	1	0	1	1	1	0	0.75	0.8	7
3.84734	0	0	0	0	0	No	No	No	No	No	Matched (3)	Community Clinic	primary	Govt.	no	yes	no	no	no	no	Everyday: 20-30 days	1	1	1	1	1	1	1	1	0	0	0	0	0	0	0	1	1	0	0	1	1	1	1	1	0	0.5	1	7
3.84734	0	0	0	0	0	No	No	No	No	No	Matched (3)	Community Clinic	primary	Govt.	no	yes	no	no	no	no	Everyday: 20-30 days	1	1	1	1	0	1	1	1	1	0	0	0	0	1	0	1	1	0	0	0	1	0	1	1	0.5	0.5	0.6	6
3.84734	0	0	0	0	0	No	No	No	No	No	Matched (3)	Community Clinic	primary	Govt.	no	yes	no	no	no	no	Not everyday: 1-19 days	1	1	1	1	0	1	1	1	0	0	0	0	0	1	0	1	1	1	1	0	1	0	1	0	0.5	1	0.4	7
3.84734	0	0	0	0	0	No	No	No	No	No	Matched (3)	Community Clinic	primary	Govt.	no	yes	no	no	no	no	Everyday: 20-30 days	1	1	1	1	0	1	1	1	1	0	0	0	0	0	0	1	1	0	1	0	1	1	1	0	0	0.75	0.6	6
3.84734	0	0	0	0	0	No	No	No	No	No	Matched (3)	Community Clinic	primary	Govt.	no	yes	no	no	no	no	Not everyday: 1-19 days	1	1	1	1	0	1	0	1	0	0	0	0	0	1	0	1	1	1	0	0	1	0	1	0	0.5	0.75	0.4	6
3.84734	0	0	0	0	0	No	No	No	No	No	Matched (3)	Community Clinic	primary	Govt.	no	yes	no	no	no	no	Everyday: 20-30 days	1	1	1	1	0	1	1	1	1	0	0	0	0	0	0	0	0	0	1	1	1	1	1	0	0	0.25	0.8	5
3.84734	1	1	0	0	0	Yes	Yes	No	No	No	Matched (3)	Community Clinic	primary	Govt.	no	yes	no	no	no	no	Everyday: 20-30 days	1	1	1	1	0	1	1	1	1	0	0	0	0	1	1	1	1	1	1	1	1	1	1	0	1	1	0.8	10
3.84734	0	0	0	0	0	No	No	No	No	No	Matched (3)	Community Clinic	primary	Govt.	no	yes	no	no	no	no	Everyday: 20-30 days	1	1	0	0	0	1	1	1	0	0	0	0	0	0	0	1	1	0	1	1	1	1	1	0	0	0.75	0.8	7
3.84734	0	0	0	0	0	No	No	No	No	No	Matched (3)	Community Clinic	primary	Govt.	no	yes	no	no	no	no	Not everyday: 1-19 days	1	0	1	1	0	0	0	0	0	0	0	0	0	0	0	1	1	0	1	0	0	0	0	0	0	0.75	0	3
3.84734	0	0	0	0	0	No	No	No	No	No	Matched (3)	Community Clinic	primary	Govt.	no	yes	no	no	no	yes	Not everyday: 1-19 days	1	1	0	0	0	1	1	1	0	0	0	0	0	0	0	1	1	0	1	1	1	1	1	1	0	0.75	1	8
3.84734	0	0	0	0	0	No	No	No	No	No	Matched (3)	Community Clinic	primary	Govt.	no	yes	no	no	no	yes	Everyday: 20-30 days	1	1	1	1	1	1	1	1	0	0	0	0	0	0	0	1	1	0	0	1	0	1	1	0	0	0.5	0.6	5
3.84734	0	0	0	0	0	No	No	No	No	No	Matched (3)	Community Clinic	primary	Govt.	no	yes	no	no	no	yes	Everyday: 20-30 days	1	1	1	1	1	1	1	1	0	0	0	0	0	1	0	0	1	0	1	1	0	1	1	0	0.5	0.5	0.6	6
3.84734	0	0	0	0	0	No	No	No	No	No	Matched (3)	Community Clinic	primary	Govt.	no	yes	no	no	no	no	Everyday: 20-30 days	1	1	1	1	0	1	1	1	1	0	0	0	0	0	0	0	1	0	1	1	1	1	1	0	0	0.5	0.8	6
3.84734	0	0	0	0	0	No	No	No	No	No	Matched (3)	Community Clinic	primary	Govt.	yes	yes	no	no	no	no	Everyday: 20-30 days	1	1	0	0	0	1	1	1	0	0	0	0	0	0	0	1	1	0	1	0	1	1	1	0	0	0.75	0.6	6
3.84734	0	0	0	0	0	No	No	No	No	No	Matched (3)	Community Clinic	primary	Govt.	no	yes	no	no	no	no	Everyday: 20-30 days	1	1	1	1	0	1	1	1	1	0	0	0	0	1	0	1	1	1	1	1	1	1	1	0	0.5	1	0.8	9
3.84734	0	0	0	0	0	No	No	No	No	No	Matched (3)	Community Clinic	primary	Govt.	no	yes	no	no	no	no	Not everyday: 1-19 days	1	1	1	1	1	0	0	0	0	0	0	0	0	0	0	0	0	0	0	0	0	0	0	0	0	0	0	0
3.84734	0	0	0	0	0	No	No	No	No	No	Matched (3)	Community Clinic	primary	Govt.	no	yes	no	no	no	no	Not everyday: 1-19 days	1	1	0	0	0	0	1	1	0	0	0	0	0	0	0	1	1	0	0	1	0	1	1	0	0	0.5	0.6	5
3.84734	0	0	0	0	0	No	No	No	No	No	Matched (3)	Community Clinic	primary	Govt.	no	yes	no	no	no	no	Everyday: 20-30 days	1	1	0	0	0	1	0	1	0	0	0	0	0	1	0	1	1	1	1	1	0	0	1	0	0.5	1	0.4	7
3.84734	0	0	0	0	0	No	No	No	No	No	Matched (3)	Community Clinic	primary	Govt.	no	yes	no	no	no	yes	Everyday: 20-30 days	1	1	1	1	0	1	1	1	1	0	0	0	0	1	0	1	1	1	1	1	1	1	1	1	0.5	1	1	10
3.84734	0	0	0	0	0	No	No	No	No	No	Matched (3)	Community Clinic	primary	Govt.	no	yes	no	no	no	no	Not everyday: 1-19 days	1	1	0	0	0	1	1	1	0	0	0	0	0	0	0	1	1	0	1	1	0	1	1	0	0	0.75	0.6	6
0.082804	0	0	0	0	0	No	No	No	No	No	Matched (3)	District Hospital	referral	Govt.	no	yes	no	yes	yes	yes	Everyday: 20-30 days	1	1	1	1	1	1	1	1	1	1	1	1	0	1	0	1	1	1	1	1	0	1	1	0	0.5	1	0.6	8
0.082804	0	1	1	1	0	No	Yes	Yes	Yes	No	Matched (3)	District Hospital	referral	Govt.	yes	yes	no	yes	yes	yes	Everyday: 20-30 days	1	1	1	1	1	1	1	1	1	1	1	1	0	1	0	1	1	1	1	0	1	1	1	0	0.5	1	0.6	8
0.082804	0	0	0	0	0	No	No	No	No	No	Matched (3)	District Hospital	referral	Govt.	yes	yes	no	yes	yes	yes	Everyday: 20-30 days	1	1	1	1	0	1	1	1	1	1	0	0	0	1	0	1	1	1	1	1	1	1	1	0	0.5	1	0.8	9
0.082804	0	0	0	0	0	No	No	No	No	No	Matched (3)	District Hospital	referral	Govt.	yes	yes	yes	yes	yes	yes	Everyday: 20-30 days	1	1	1	1	0	1	1	1	1	0	0	0	0	1	0	1	1	1	1	1	1	1	1	0	0.5	1	0.8	9
0.541409	1	1	0	1	0	Yes	Yes	No	Yes	No	Matched (3)	Union HEalth and Family Welfare Center	primary	Govt.	no	yes	no	no	no	yes	Everyday: 20-30 days	1	1	1	1	1	1	1	1	1	0	0	0	0	1	1	1	1	1	1	1	1	1	1	1	1	1	1	11
0.541409	0	1	1	0	0	No	Yes	Yes	No	No	Matched (3)	Union HEalth and Family Welfare Center	primary	Govt.	no	yes	no	no	no	no	Everyday: 20-30 days	1	1	1	1	0	1	0	1	1	0	0	0	0	1	0	1	1	0	1	1	0	1	1	0	0.5	0.75	0.6	7
0.541409	0	0	0	0	0	No	No	No	No	No	Matched (3)	Union HEalth and Family Welfare Center	primary	Govt.	no	yes	no	no	no	no	Everyday: 20-30 days	1	1	0	0	0	1	0	1	0	0	0	0	0	1	0	1	1	0	1	1	0	0	1	0	0.5	0.75	0.4	6
0.541409	1	0	0	0	0	Yes	No	No	No	No	Matched (3)	Union HEalth and Family Welfare Center	primary	Govt.	no	yes	no	no	no	no	Everyday: 20-30 days	1	1	0	0	0	1	0	1	0	0	0	0	0	1	1	1	1	1	1	1	1	0	1	0	1	1	0.6	9
0.541409	0	0	0	0	0	No	No	No	No	No	Matched (3)	Union HEalth and Family Welfare Center	primary	Govt.	no	yes	no	no	no	yes	Everyday: 20-30 days	1	1	1	1	0	1	1	1	1	0	0	0	0	1	0	1	1	0	1	1	0	1	1	0	0.5	0.75	0.6	7
0.541409	0	0	0	0	0	No	No	No	No	No	Matched (3)	Union HEalth and Family Welfare Center	primary	Govt.	no	yes	no	no	no	no	Everyday: 20-30 days	1	1	0	0	0	1	1	1	0	0	0	0	0	0	0	1	1	0	1	1	1	1	1	1	0	0.75	1	8
0.541409	0	0	0	0	0	No	No	No	No	No	Matched (3)	Union HEalth and Family Welfare Center	primary	Govt.	no	yes	no	no	no	no	Not everyday: 1-19 days	1	1	0	0	0	1	1	1	0	0	0	0	0	1	0	1	1	0	0	1	1	1	1	0	0.5	0.5	0.8	7
0.541409	0	0	0	0	0	No	No	No	No	No	Matched (3)	Union HEalth and Family Welfare Center	primary	Govt.	no	yes	no	no	no	no	Everyday: 20-30 days	1	1	1	1	0	1	1	1	1	0	0	0	0	0	0	1	1	0	0	1	0	1	1	1	0	0.5	0.8	6
0.541409	0	0	0	0	0	No	No	No	No	No	Matched (3)	Union HEalth and Family Welfare Center	primary	Govt.	no	yes	no	no	no	no	Everyday: 20-30 days	1	1	1	1	1	1	1	0	0	0	0	0	0	0	0	1	1	0	1	0	0	0	0	0	0	0.75	0	3
0.541409	0	0	0	0	0	No	No	No	No	No	Matched (3)	Union HEalth and Family Welfare Center	primary	Govt.	no	yes	no	no	no	no	Everyday: 20-30 days	1	1	1	1	1	1	1	1	0	0	0	0	0	0	0	1	1	0	0	1	0	1	1	0	0	0.5	0.6	5
0.541409	0	0	0	0	0	No	No	No	No	No	Matched (3)	Union HEalth and Family Welfare Center	primary	Govt.	no	yes	no	no	no	no	Everyday: 20-30 days	1	1	1	1	0	1	0	1	0	0	0	0	0	0	0	1	1	0	1	0	1	0	1	0	0	0.75	0.4	5
0.541409	0	0	0	0	0	No	No	No	No	No	Matched (3)	Union HEalth and Family Welfare Center	primary	Govt.	no	yes	no	no	no	no	Everyday: 20-30 days	1	1	1	1	0	1	1	1	0	0	0	0	0	0	0	1	1	1	1	0	1	1	1	0	0	1	0.6	7
0.541409	0	0	0	0	0	No	No	No	No	No	Matched (3)	Union HEalth and Family Welfare Center	primary	Govt.	no	yes	no	no	no	no	Everyday: 20-30 days	1	1	1	1	0	1	1	1	1	0	0	0	0	1	0	1	1	0	1	1	1	1	1	0	0.5	0.75	0.8	8
0.541409	0	0	0	0	0	No	No	No	No	No	Matched (3)	Union HEalth and Family Welfare Center	primary	Govt.	no	yes	no	no	no	no	Everyday: 20-30 days	1	1	0	0	0	1	1	1	0	0	0	0	0	1	0	1	1	0	1	1	1	1	1	0	0.5	0.75	0.8	8
0.541409	0	0	0	0	0	No	No	No	No	No	Matched (3)	Union HEalth and Family Welfare Center	primary	Govt.	no	yes	no	no	no	no	Everyday: 20-30 days	1	1	1	1	0	1	1	1	1	0	0	0	0	1	0	1	1	1	1	1	0	1	1	0	0.5	1	0.6	8
0.541409	0	0	0	0	0	No	No	No	No	No	Matched (3)	Union HEalth and Family Welfare Center	primary	Govt.	no	yes	no	no	no	no	Everyday: 20-30 days	1	1	1	1	0	1	1	1	1	0	0	0	0	1	0	1	1	1	1	1	1	1	1	0	0.5	1	0.8	9
0.541409	0	0	0	0	0	No	No	No	No	No	Matched (3)	Union HEalth and Family Welfare Center	primary	Govt.	no	yes	no	no	no	no	Not everyday: 1-19 days	1	1	1	1	0	1	1	1	1	0	0	0	0	0	0	1	1	1	1	1	0	1	1	0	0	1	0.6	7
0.541409	0	0	0	0	0	No	No	No	No	No	Matched (3)	Union HEalth and Family Welfare Center	primary	Govt.	no	yes	no	no	no	no	Everyday: 20-30 days	1	1	1	1	0	1	1	1	1	0	0	0	0	1	0	1	1	1	1	1	1	1	1	0	0.5	1	0.8	9
0.541409	0	0	0	0	0	No	No	No	No	No	Matched (3)	Union HEalth and Family Welfare Center	primary	Govt.	no	yes	no	no	no	yes	Everyday: 20-30 days	1	1	1	1	1	1	1	1	1	1	1	1	0	1	0	1	1	1	0	1	0	1	1	0	0.5	0.75	0.6	7
0.541409	0	0	0	0	0	No	No	No	No	No	Matched (3)	Union HEalth and Family Welfare Center	primary	Govt.	no	yes	no	no	no	yes	Everyday: 20-30 days	1	1	1	1	1	1	1	1	0	0	0	0	0	0	0	1	1	0	1	1	0	1	1	0	0	0.75	0.6	6
0.541409	0	0	0	0	0	No	No	No	No	No	Matched (3)	Union HEalth and Family Welfare Center	primary	Govt.	no	yes	no	no	no	no	Not everyday: 1-19 days	1	1	1	1	1	0	1	1	0	0	0	0	0	0	0	1	1	0	0	0	0	1	1	0	0	0.5	0.4	4
0.541409	0	0	0	0	0	No	No	No	No	No	Matched (3)	Union HEalth and Family Welfare Center	primary	Govt.	no	yes	no	no	no	no	Not everyday: 1-19 days	1	1	1	1	0	1	1	1	0	0	0	0	0	0	0	0	0	0	0	1	0	1	1	0	0	0	0.6	3
0.541409	1	1	0	0	0	Yes	Yes	No	No	No	Matched (3)	Union HEalth and Family Welfare Center	primary	Govt.	yes	yes	no	no	no	yes	Everyday: 20-30 days	1	1	1	1	0	1	1	1	1	0	0	0	0	1	1	1	1	1	1	1	1	1	1	1	1	1	1	11
0.541409	0	0	0	0	0	No	No	No	No	No	Matched (3)	Union HEalth and Family Welfare Center	primary	Govt.	no	yes	no	no	no	no	Everyday: 20-30 days	1	1	1	1	0	1	1	1	1	0	0	0	0	1	0	1	1	0	0	1	0	1	1	1	0.5	0.5	0.8	7
0.082804	1	1	1	0	0	Yes	Yes	Yes	No	No	Matched (3)	Maternal and Child Welfare Center	referral	Govt.		yes	no	yes	yes	no	Everyday: 20-30 days	1	1	1	1	1	1	1	1	1	1	1	1	0	1	1	1	1	1	1	1	0	1	1	0	1	1	0.6	9
0.082804	0	0	0	0	0	No	No	No	No	No	Matched (3)	Maternal and Child Welfare Center	referral	Govt.	no	yes	no	yes	yes	no	Everyday: 20-30 days	1	1	1	1	1	1	0	1	1	1	1	1	0	1	0	1	1	1	1	1	0	1	1	0	0.5	1	0.6	8
0.082804	0	0	0	0	0	No	No	No	No	No	Matched (3)	Maternal and Child Welfare Center	referral	Govt.	no	yes	no	no	no	yes	Everyday: 20-30 days	1	1	1	1	1	1	1	1	1	0	0	0	0	1	0	1	1	1	1	1	1	1	1	1	0.5	1	1	10
0.082804	1	1	0	0	0	Yes	Yes	No	No	No	Matched (3)	Maternal and Child Welfare Center	referral	Govt.	yes	yes	no	yes	yes	no	Everyday: 20-30 days	1	1	1	1	1	1	1	1	1	1	0	0	0	1	1	1	1	0	1	1	1	1	1	0	1	0.75	0.8	9
0.082804	0	0	0	0	0	No	No	No	No	No	Matched (3)	Maternal and Child Welfare Center	referral	Govt.	yes	yes	no	yes	yes	no	Everyday: 20-30 days	1	1	1	1	1	1	1	1	1	1	0	0	0	1	0	1	1	1	1	1	1	1	1	1	0.5	1	1	10
0.082804	0	0	0	0	0	No	No	No	No	No	Matched (3)	Maternal and Child Welfare Center	referral	Govt.	yes	yes	no	yes	yes	no	Everyday: 20-30 days	1	1	1	1	1	1	1	1	1	1	0	0	0	1	0	1	1	1	1	1	1	1	1	1	0.5	1	1	10
0.082804	0	0	0	0	0	No	No	No	No	No	Matched (3)	Maternal and Child Welfare Center	referral	Govt.	yes	yes	no	yes	yes	no	Everyday: 20-30 days	1	1	1	1	0	1	1	1	1	1	0	0	0	0	0	1	1	1	1	0	1	0	1	0	0	1	0.4	6
0.082804	0	0	0	0	0	No	No	No	No	No	Matched (3)	Maternal and Child Welfare Center	referral	Govt.	yes	yes	no	yes	yes	no	Everyday: 20-30 days	1	1	1	1	1	1	1	1	1	1	0	0	0	0	0	1	1	1	1	0	1	1	1	0	0	1	0.6	7
0.082804	0	0	0	0	0	No	No	No	No	No	Matched (3)	Maternal and Child Welfare Center	referral	Govt.	yes	yes	no	yes	yes	yes	Everyday: 20-30 days	1	1	1	1	1	1	1	1	1	1	1	1	0	1	0	1	1	1	1	1	1	1	1	1	0.5	1	1	10
0.082804	1	1	0	0	0	Yes	Yes	No	No	No	Matched (3)	Maternal and Child Welfare Center	referral	Govt.	yes	yes	yes	yes	yes	yes	Everyday: 20-30 days	1	1	1	1	1	1	1	1	1	1	1	1	0	1	1	1	1	1	1	1	1	1	1	1	1	1	1	11
0.082804	0	0	0	0	0	No	No	No	No	No	Matched (3)	Maternal and Child Welfare Center	referral	Govt.	yes	yes	no	yes	yes	yes	Everyday: 20-30 days	1	1	1	1	1	1	1	1	1	1	1	1	0	1	0	1	1	1	1	1	0	1	1	0	0.5	1	0.6	8
0.082804	1	0	0	0	0	Yes	No	No	No	No	Matched (3)	Maternal and Child Welfare Center	referral	Govt.	yes	yes	no	yes	yes	yes	Everyday: 20-30 days	1	1	1	1	1	1	1	1	1	1	1	1	0	1	1	1	1	1	1	1	1	1	1	1	1	1	1	11
0.082804	1	1	0	0	0	Yes	Yes	No	No	No	Matched (3)	Maternal and Child Welfare Center	referral	Govt.	yes	yes	no	yes	no	yes	Everyday: 20-30 days	1	1	1	1	1	1	1	1	1	1	0	0	0	1	1	1	1	1	1	1	1	1	1	1	1	1	1	11
0.560143	0	0	0	0	0	No	No	No	No	No	Matched (3)	NGO Clinic/Hospital	primary	Govt.	yes	yes	yes	no	no	yes	Everyday: 20-30 days	1	1	1	1	1	1	1	1	0	0	0	0	0	1	0	1	1	1	1	1	0	1	1	0	0.5	1	0.6	8
0.560143	0	0	0	0	0	No	No	No	No	No	Matched (3)	NGO Clinic/Hospital	primary	Govt.	no	yes	yes	no	no	yes	Everyday: 20-30 days	1	1	1	1	1	1	1	1	0	0	0	0	0	1	0	1	1	0	1	1	0	1	1	0	0.5	0.75	0.6	7
0.560143	0	0	0	0	0	No	No	No	No	No	Matched (3)	NGO Clinic/Hospital	primary	Private	no	yes	yes	no	no	yes	Everyday: 20-30 days	1	1	1	1	1	1	0	1	1	0	0	0	0	1	0	1	1	0	1	1	0	0	1	0	0.5	0.75	0.4	6
0.560143	0	0	0	0	0	No	No	No	No	No	Matched (3)	NGO Clinic/Hospital	primary	Private	yes	yes	yes	no	no	no	Everyday: 20-30 days	1	1	1	1	0	1	1	0	1	1	0	0	0	1	0	1	1	0	1	1	1	1	0	1	0.5	0.75	0.8	8
0.560143	0	0	0	0	0	No	No	No	No	No	Matched (3)	NGO Clinic/Hospital	primary	Private	no	yes	no	no	no	no	Everyday: 20-30 days	1	1	1	1	0	1	1	1	1	0	0	0	0	1	0	1	1	1	1	1	1	1	1	1	0.5	1	1	10
0.560143	1	1	0	0	0	Yes	Yes	No	No	No	Matched (3)	NGO Clinic/Hospital	primary	Private	no	yes	yes	no	no	yes	Everyday: 20-30 days	1	1	1	1	0	1	1	1	1	0	0	0	0	0	1	1	1	1	1	1	1	1	1	1	0.5	1	1	10
0.560143	0	0	0	0	0	No	No	No	No	No	Matched (3)	NGO Clinic/Hospital	primary	Private	no	yes	yes	no	no	no	Everyday: 20-30 days	1	1	1	1	0	1	1	1	1	0	0	0	0	1	0	1	1	1	1	1	0	1	1	1	0.5	1	0.8	9
0.560143	1	1	1	0	0	Yes	Yes	Yes	No	No	Matched (3)	NGO Clinic/Hospital	primary	Private	no	yes	yes	no	no	yes	Everyday: 20-30 days	1	1	1	1	1	1	1	1	1	1	1	1	0	1	1	1	1	1	1	1	1	1	1	1	1	1	1	11
0.560143	0	0	0	0	0	No	No	No	No	No	Matched (3)	NGO Clinic/Hospital	primary	Private	no	yes	yes	no	no	yes	Everyday: 20-30 days	1	1	1	1	1	1	1	1	0	0	0	0	0	1	0	1	1	0	0	1	0	1	1	0	0.5	0.5	0.6	6
0.560143	0	0	0	0	0	No	No	No	No	No	Matched (3)	NGO Clinic/Hospital	primary	Private	no	yes	yes	no	no	yes	Everyday: 20-30 days	1	1	1	1	1	1	1	1	1	0	0	0	0	1	0	1	1	1	1	1	0	1	1	0	0.5	1	0.6	8
0.560143	0	0	0	0	0	No	No	No	No	No	Matched (3)	NGO Clinic/Hospital	primary	Private	no	yes	yes	no	no	yes	Everyday: 20-30 days	1	1	1	1	1	1	1	1	0	0	0	0	0	1	0	1	1	0	1	1	0	1	1	0	0.5	0.75	0.6	7
0.560143	0	0	0	0	0	No	No	No	No	No	Matched (3)	NGO Clinic/Hospital	primary	Private	yes	yes	yes	no	no	yes	Not everyday: 1-19 days	1	1	1	1	0	1	1	1	1	0	0	0	0	1	0	1	1	1	1	1	1	1	1	1	0.5	1	1	10
0.560143	0	0	0	0	0	No	No	No	No	No	Matched (3)	NGO Clinic/Hospital	primary	Private	no	yes	yes	no	no	yes	Not everyday: 1-19 days	1	1	1	1	1	1	1	1	1	0	0	0	0	1	0	1	1	1	1	1	1	1	1	1	0.5	1	1	10
0.082804	0	0	0	0	0	No	No	No	No	No	Matched (3)	NGO Clinic/Hospital	referral	Govt.	no	yes	yes	yes	yes	yes	Everyday: 20-30 days	1	1	1	1	1	1	1	1	0	0	0	0	0	0	0	1	1	0	1	1	0	1	1	0	0	0.75	0.6	6
0.354873	0	0	0	0	0	No	No	No	No	No	Matched (3)	Private Hospital	referral	Private	yes	yes	yes	yes	yes	yes	Not everyday: 1-19 days	1	1	1	1	0	1	1	1	1	0	0	0	0	1	0	1	1	1	1	0	1	1	1	1	0.5	1	0.8	9
0.354873	0	0	0	0	0	No	No	No	No	No	Matched (3)	Private Hospital	referral	Private	yes	yes	yes	yes	yes	yes	Everyday: 20-30 days	1	1	1	1	0	0	0	0	0	0	0	0	0	0	0	1	1	0	0	1	1	1	1	1	0	0.5	1	7
0.325695	0	0	0	0	0	No	No	No	No	No	Matched (3)	Upazila HEalth Complex	referral	Govt.	yes	yes	yes	yes	yes	yes	Everyday: 20-30 days	1	1	1	1	1	1	1	1	1	1	1	1	0	0	0	1	1	0	1	1	0	1	1	0	0	0.75	0.6	6
0.325695	0	0	0	0	0	No	No	No	No	No	Matched (3)	Upazila HEalth Complex	referral	Govt.	yes	yes	no	yes	yes	yes	Everyday: 20-30 days	1	1	1	1	1	1	1	1	0	1	1	1	0	1	0	1	1	1	1	1	0	1	1	1	0.5	1	0.8	9
0.325695	0	0	0	0	0	No	No	No	No	No	Matched (3)	Upazila HEalth Complex	referral	Govt.	yes	yes	yes	yes	yes	yes	Everyday: 20-30 days	1	1	1	1	1	1	1	1	1	1	1	1	0	1	0	1	1	0	1	1	0	1	1	0	0.5	0.75	0.6	7
0.325695	0	0	0	0	0	No	No	No	No	No	Matched (3)	Upazila HEalth Complex	referral	Govt.	yes	yes	yes	yes	yes	yes	Everyday: 20-30 days	1	1	1	1	1	1	1	1	1	1	1	1	0	1	0	1	1	1	1	1	1	1	1	1	0.5	1	1	10
0.325695	0	0	0	0	0	No	No	No	No	No	Matched (3)	Upazila HEalth Complex	referral	Govt.	yes	yes	no	yes	yes	yes	Everyday: 20-30 days	1	1	1	1	1	1	1	1	1	1	0	0	0	1	0	1	1	0	1	1	1	1	1	1	0.5	0.75	1	9
0.325695	0	0	0	0	0	No	No	No	No	No	Matched (3)	Upazila HEalth Complex	referral	Govt.	yes	yes	yes	yes	yes	no	Everyday: 20-30 days	1	1	1	1	1	1	1	1	1	0	0	0	0	1	0	1	1	1	1	1	0	1	1	0	0.5	1	0.6	8
0.325695	0	0	0	0	0	No	No	No	No	No	Matched (3)	Upazila HEalth Complex	referral	Govt.	yes	yes	no	yes	yes	yes	Everyday: 20-30 days	1	1	1	1	1	1	1	1	1	1	1	1	0	1	0	1	1	0	0	0	1	1	1	0	0.5	0.5	0.6	6
0.325695	0	0	0	0	0	No	No	No	No	No	Matched (3)	Upazila HEalth Complex	referral	Govt.	yes	yes	no	yes	yes	no	Everyday: 20-30 days	1	1	1	1	1	1	1	1	1	1	1	1	0	1	0	1	1	1	1	0	1	1	1	1	0.5	1	0.8	9
0.325695	0	0	0	1	0	No	No	No	Yes	No	Matched (3)	Upazila HEalth Complex	referral	Govt.	yes	yes	yes	yes	yes	no	Everyday: 20-30 days	1	1	1	1	1	1	1	1	1	1	1	1	0	1	0	1	1	1	1	1	1	1	1	0	0.5	1	0.8	9
0.325695	1	1	0	0	0	Yes	Yes	No	No	No	Matched (3)	Upazila HEalth Complex	referral	Govt.	yes	yes	no	yes	yes	yes	Everyday: 20-30 days	1	1	1	1	1	1	1	0	1	1	1	0	0	1	1	1	1	1	1	1	1	1	1	1	1	1	1	11
0.325695	0	0	1	0	0	No	No	Yes	No	No	Matched (3)	Upazila HEalth Complex	referral	Govt.	yes	yes	yes	yes	yes	yes	Everyday: 20-30 days	1	1	1	1	1	1	1	1	1	1	0	0	0	1	0	1	1	1	1	1	0	1	1	0	0.5	1	0.6	8
0.325695	0	0	0	0	0	No	No	No	No	No	Matched (3)	Upazila HEalth Complex	referral	Govt.	no	yes	no	yes	yes	yes	Everyday: 20-30 days	1	1	1	1	1	1	1	1	1	1	1	1	0	1	0	1	1	0	1	1	0	1	1	0	0.5	0.75	0.6	7
0.325695	0	0	0	0	0	No	No	No	No	No	Matched (3)	Upazila HEalth Complex	referral	Govt.	no	yes	no	yes	yes	yes	Everyday: 20-30 days	1	1	1	1	1	1	1	1	0	1	1	1	0	1	0	1	1	1	1	1	0	1	1	0	0.5	1	0.6	8
0.325695	0	0	0	0	0	No	No	No	No	No	Matched (3)	Upazila HEalth Complex	referral	Govt.	yes	yes	no	yes	yes	yes	Not everyday: 1-19 days	1	1	1	1	1	1	1	1	1	1	0	0	0	1	0	1	1	0	1	1	1	1	1	0	0.5	0.75	0.8	8
0.325695	0	0	0	0	0	No	No	No	No	No	Matched (3)	Upazila HEalth Complex	referral	Govt.	yes	yes	no	yes	yes	no	Everyday: 20-30 days	1	1	1	1	1	1	1	1	1	1	1	1	0	0	0	1	1	1	1	1	1	0	1	0	0	1	0.6	7
1.21998	0	0	0	0	0	No	No	No	No	No	Matched (3)	Union HEalth and Family Welfare Center	primary	Govt.	no	yes	no	no	no	no	Everyday: 20-30 days	1	1	1	1	0	1	0	1	1	0	0	0	0	1	0	1	1	1	1	1	0	0	1	1	0.5	1	0.6	8
1.21998	1	1	1	0	0	Yes	Yes	Yes	No	No	Matched (3)	Union HEalth and Family Welfare Center	primary	Govt.	no	yes	no	no	no	no	Everyday: 20-30 days	1	1	0	0	0	1	1	1	0	0	0	0	0	1	1	1	1	0	0	1	1	1	1	0	1	0.5	0.8	8
1.21998	0	0	0	0	0	No	No	No	No	No	Matched (3)	Union HEalth and Family Welfare Center	primary	Govt.	no	yes	no	no	no	no	Not everyday: 1-19 days	1	1	0	0	0	1	1	1	0	0	0	0	0	1	0	1	1	0	1	1	1	1	1	0	0.5	0.75	0.8	8
1.21998	0	0	0	0	0	No	No	No	No	No	Matched (3)	Union HEalth and Family Welfare Center	primary	Govt.	no	yes	no	yes	no	no	Everyday: 20-30 days	1	1	1	1	1	1	1	1	0	0	0	0	0	1	0	1	1	0	1	1	0	1	1	0	0.5	0.75	0.6	7
1.21998	0	0	0	0	0	No	No	No	No	No	Matched (3)	Union HEalth and Family Welfare Center	primary	Govt.	no	yes	no	no	no	no	Not everyday: 1-19 days	1	1	1	1	1	1	1	1	1	0	0	0	0	0	0	1	1	0	0	1	0	1	1	0	0	0.5	0.6	5
1.21998	0	0	0	0	0	No	No	No	No	No	Matched (3)	Union HEalth and Family Welfare Center	primary	Govt.	no	yes	no	no	no	no	Everyday: 20-30 days	1	1	1	1	0	1	1	1	1	0	0	0	0	1	0	1	1	1	1	0	1	1	1	0	0.5	1	0.6	8
1.21998	0	0	0	0	0	No	No	No	No	No	Matched (3)	Union HEalth and Family Welfare Center	primary	Govt.	no	yes	no	no	no	no	Everyday: 20-30 days	1	1	1	1	0	1	1	1	1	0	0	0	0	1	0	1	1	1	1	1	1	1	1	0	0.5	1	0.8	9
1.21998	0	0	0	0	0	No	No	No	No	No	Matched (3)	Union HEalth and Family Welfare Center	primary	Govt.	no	yes	no	no	no	no	Everyday: 20-30 days	1	1	1	1	0	1	1	1	1	0	0	0	0	1	0	1	1	1	1	1	1	1	1	0	0.5	1	0.8	9
1.21998	0	0	0	0	0	No	No	No	No	No	Matched (3)	Union HEalth and Family Welfare Center	primary	Govt.	yes	no	no	no	no	yes	Everyday: 20-30 days	1	1	1	1	0	1	1	1	1	0	0	0	0	0	0	1	1	1	1	1	1	1	1	1	0	1	1	9
1.21998	0	0	0	0	0	No	No	No	No	No	Matched (3)	Union HEalth and Family Welfare Center	primary	Govt.	no	yes	no	no	no	yes	Everyday: 20-30 days	1	1	1	1	1	1	1	1	0	0	0	0	0	1	0	1	1	0	1	1	0	1	1	0	0.5	0.75	0.6	7
1.21998	0	0	0	0	0	No	No	No	No	No	Matched (3)	Union HEalth and Family Welfare Center	primary	Govt.	no	yes	no	no	no	no	Everyday: 20-30 days	1	1	1	1	1	1	1	1	1	0	0	0	0	0	0	1	1	1	0	1	0	1	1	0	0	0.75	0.6	6
1.21998	1	0	0	0	0	Yes	No	No	No	No	Matched (3)	Union HEalth and Family Welfare Center	primary	Govt.	no	yes	no	yes	no	no	Everyday: 20-30 days	1	1	1	1	1	0	1	1	1	0	0	0	0	1	1	1	1	0	0	0	0	1	1	0	1	0.5	0.4	6
1.21998	0	0	0	0	0	No	No	No	No	No	Matched (3)	Union HEalth and Family Welfare Center	primary	Govt.	no	yes	no	yes	no	no	Everyday: 20-30 days	1	1	1	1	0	1	1	1	1	0	0	0	0	1	0	0	0	0	0	0	1	1	1	0	0.5	0	0.6	4
0.726414	0	0	0	0	0	No	No	No	No	No	Matched (3)	Union Subcenter/Rural Dispensary	primary	Govt.	no	yes	no	no	no	no	Everyday: 20-30 days	1	1	1	1	0	1	0	1	0	0	0	0	0	1	0	1	1	0	1	1	1	0	1	1	0.5	0.75	0.8	8
0.726414	0	0	0	0	0	No	No	No	No	No	Matched (3)	Union Subcenter/Rural Dispensary	primary	Govt.	no	yes	no	no	no	no	Everyday: 20-30 days	1	1	0	1	1	1	1	1	0	0	0	0	0	0	0	1	1	0	0	1	1	1	1	0	0	0.5	0.8	6
0.726414	0	0	0	0	0	No	No	No	No	No	Matched (3)	Union Subcenter/Rural Dispensary	primary	Govt.	no	yes	no	no	no	no	Everyday: 20-30 days	1	1	1	1	0	1	1	1	0	0	0	0	0	1	0	1	1	0	1	0	1	0	1	0	0.5	0.75	0.4	6
0.726414	0	0	0	0	0	No	No	No	No	No	Matched (3)	Union Subcenter/Rural Dispensary	primary	Govt.	no	yes	no	no	no	no	Everyday: 20-30 days	1	1	1	1	0	1	1	1	1	0	0	0	0	1	0	0	1	1	1	1	1	1	1	0	0.5	0.75	0.8	8
0.726414	0	0	0	0	0	No	No	No	No	No	Matched (3)	Union Subcenter/Rural Dispensary	primary	Govt.	no	yes	no	no	no	no	Everyday: 20-30 days	1	1	1	1	0	1	1	1	1	0	0	0	0	1	0	1	1	1	1	1	1	1	1	1	0.5	1	1	10
0.726414	0	0	0	0	0	No	No	No	No	No	Matched (3)	Union Subcenter/Rural Dispensary	primary	Govt.	no	yes	no	no	no	yes	Everyday: 20-30 days	1	1	1	1	1	1	1	1	0	0	0	0	0	0	0	1	1	0	0	1	0	1	1	0	0	0.5	0.6	5
0.726414	0	0	0	0	0	No	No	No	No	No	Matched (3)	Union Subcenter/Rural Dispensary	primary	Govt.	no	yes	no	no	no	no	Everyday: 20-30 days	1	1	1	1	1	1	1	1	0	0	0	0	0	1	0	1	1	1	0	1	0	1	1	0	0.5	0.75	0.6	7
0.726414	0	0	0	0	0	No	No	No	No	No	Matched (3)	Union Subcenter/Rural Dispensary	primary	Govt.	no	yes	no	no	no	no	Everyday: 20-30 days	1	1	1	1	0	1	1	1	1	0	0	0	0	0	0	1	1	1	1	1	1	0	1	0	0	1	0.6	7
0.726414	0	0	0	0	0	No	No	No	No	No	Matched (3)	Union Subcenter/Rural Dispensary	primary	Govt.	yes	yes	no	no	no	yes	Everyday: 20-30 days	1	1	1	1	0	1	1	1	1	0	0	0	0	1	0	1	1	1	1	1	1	1	1	1	0.5	1	1	10
3.6285	0	0	0	0	0	No	No	No	No	No	Matched (3)	Community Clinic	primary	Govt.	no	yes	no	no	no	no	Everyday: 20-30 days	1	1	1	1	1	1	1	1	1	0	0	0	0	1	0	1	1	0	1	1	0	1	1	0	0.5	0.75	0.6	7
3.6285	0	0	0	0	0	No	No	No	No	No	Matched (3)	Community Clinic	primary	Govt.	no	yes	no	no	no	no	Everyday: 20-30 days	1	1	1	1	1	0	1	1	0	0	0	0	0	1	0	1	1	0	1	0	0	1	1	1	0.5	0.75	0.6	7
3.6285	1	1	0	0	0	Yes	Yes	No	No	No	Matched (3)	Community Clinic	primary	Govt.	no	yes	no	no	no	no	Everyday: 20-30 days	1	1	1	1	1	0	1	1	0	0	0	0	0	1	1	1	1	0	1	0	0	1	1	0	1	0.75	0.4	7
3.6285	0	0	0	0	0	No	No	No	No	No	Matched (3)	Community Clinic	primary	Govt.	yes	yes	no	no	no	yes	Everyday: 20-30 days	1	1	1	1	1	1	1	1	1	1	1	0	0	1	0	1	1	1	1	1	1	1	1	0	0.5	1	0.8	9
3.6285	0	0	0	0	0	No	No	No	No	No	Matched (3)	Community Clinic	primary	Govt.	no	yes	no	yes	yes	yes	Everyday: 20-30 days	1	1	1	1	0	0	1	1	0	0	0	0	0	1	0	1	1	0	1	0	0	1	1	0	0.5	0.75	0.4	6
3.6285	1	0	1	0	0	Yes	No	Yes	No	No	Matched (3)	Community Clinic	primary	Govt.	yes	no	no	no	no	yes	Not everyday: 1-19 days	1	1	0	0	0	1	1	1	0	0	0	0	0	0	1	1	1	0	1	1	0	1	1	0	0.5	0.75	0.6	7
3.6285	0	0	0	0	0	No	No	No	No	No	Matched (3)	Community Clinic	primary	Govt.	no	yes	no	no	no	yes	Everyday: 20-30 days	1	1	0	0	0	1	1	1	0	0	0	0	0	0	0	1	1	1	1	0	1	1	1	0	0	1	0.6	7
3.6285	0	0	0	0	0	No	No	No	No	No	Matched (3)	Community Clinic	primary	Govt.	no	no	no	no	no	no	Everyday: 20-30 days	1	1	0	0	0	1	1	1	0	0	0	0	0	1	0	1	1	1	1	1	0	1	1	0	0.5	1	0.6	8
3.6285	0	1	1	0	0	No	Yes	Yes	No	No	Matched (3)	Community Clinic	primary	Govt.	no	yes	no	no	no	no	Everyday: 20-30 days	1	1	1	1	1	1	1	1	0	0	0	0	0	1	0	1	1	1	1	1	0	1	1	0	0.5	1	0.6	8
3.6285	0	0	0	0	0	No	No	No	No	No	Matched (3)	Community Clinic	primary	Govt.	no	yes	no	no	no	no	Everyday: 20-30 days	1	1	0	1	1	1	1	1	0	0	0	0	0	1	0	1	1	1	1	1	0	1	1	0	0.5	1	0.6	8
3.6285	0	0	0	0	0	No	No	No	No	No	Matched (3)	Community Clinic	primary	Govt.	yes	yes	no	no	no	yes	Everyday: 20-30 days	1	1	1	1	1	1	1	1	1	0	0	0	0	1	0	1	1	1	1	1	1	1	1	1	0.5	1	1	10
3.6285	0	0	0	0	0	No	No	No	No	No	Matched (3)	Community Clinic	primary	Govt.	no	yes	no	no	no	no	Everyday: 20-30 days	1	1	0	1	1	1	1	1	0	0	0	0	0	1	0	1	1	1	1	1	0	1	1	0	0.5	1	0.6	8
3.6285	0	0	0	0	0	No	No	No	No	No	Matched (3)	Community Clinic	primary	Govt.	no	yes	no	no	no	no	Everyday: 20-30 days	1	1	0	0	0	1	1	1	0	0	0	0	0	1	0	1	1	1	1	1	0	1	1	0	0.5	1	0.6	8
3.6285	1	0	1	0	0	Yes	No	Yes	No	No	Matched (3)	Community Clinic	primary	Govt.	no	yes	no	no	no	no	Everyday: 20-30 days	1	1	0	1	1	1	1	1	0	0	0	0	0	1	1	1	1	1	1	1	0	1	1	0	1	1	0.6	9
3.6285	0	0	0	0	0	No	No	No	No	No	Matched (3)	Community Clinic	primary	Govt.	no	yes	no	no	no	no	Everyday: 20-30 days	1	1	0	0	0	1	1	1	0	0	0	0	0	0	0	1	1	0	1	1	0	1	1	0	0	0.75	0.6	6
3.6285	0	0	0	0	0	No	No	No	No	No	Matched (3)	Community Clinic	primary	Govt.	no	yes	no	no	no	no	Everyday: 20-30 days	1	1	0	0	0	1	1	1	0	0	0	0	0	0	0	1	1	0	1	1	0	1	1	0	0	0.75	0.6	6
3.6285	0	0	0	0	0	No	No	No	No	No	Matched (3)	Community Clinic	primary	Govt.	no	yes	no	no	no	no	Everyday: 20-30 days	1	1	0	0	0	1	1	1	0	0	0	0	0	0	0	1	1	0	1	0	1	1	1	0	0	0.75	0.6	6
3.6285	1	0	0	0	0	Yes	No	No	No	No	Matched (3)	Community Clinic	primary	Govt.	no	yes	no	no	no	no	Everyday: 20-30 days	1	1	0	0	0	1	1	1	0	0	0	0	0	0	1	1	1	0	0	1	1	1	1	0	0.5	0.5	0.8	7
3.6285	0	0	0	0	0	No	No	No	No	No	Matched (3)	Community Clinic	primary	Govt.	no	yes	no	no	no	no	Everyday: 20-30 days	1	1	0	0	0	1	1	1	0	0	0	0	0	1	0	1	1	0	1	1	0	1	1	0	0.5	0.75	0.6	7
3.6285	0	0	0	0	0	No	No	No	No	No	Matched (3)	Community Clinic	primary	Govt.	no	yes	no	no	no	no	Everyday: 20-30 days	1	1	1	1	0	1	1	1	1	0	0	0	0	0	0	1	1	1	1	1	0	1	1	0	0	1	0.6	7
3.6285	0	0	0	0	0	No	No	No	No	No	Matched (3)	Community Clinic	primary	Govt.	no	yes	no	no	no	no	Everyday: 20-30 days	1	1	1	1	0	1	1	1	1	0	0	0	0	1	0	1	1	1	1	1	0	1	1	0	0.5	1	0.6	8
3.6285	0	0	0	0	0	No	No	No	No	No	Matched (3)	Community Clinic	primary	Govt.	yes	yes	no	no	no	no	Everyday: 20-30 days	1	1	1	1	0	1	1	1	1	0	0	0	0	0	0	0	0	0	1	1	0	1	1	0	0	0.25	0.6	4
3.6285	0	0	0	0	0	No	No	No	No	No	Matched (3)	Community Clinic	primary	Govt.	no	yes	no	no	no	no	Everyday: 20-30 days	1	1	0	0	0	1	1	1	0	0	0	0	0	1	0	0	0	1	1	1	0	1	1	0	0.5	0.5	0.6	6
3.6285	0	0	0	0	0	No	No	No	No	No	Matched (3)	Community Clinic	primary	Govt.	no	yes	no	no	no	no	Everyday: 20-30 days	1	1	0	0	0	1	0	1	0	0	0	0	0	1	0	1	1	1	1	1	0	0	1	0	0.5	1	0.4	7
3.6285	0	0	0	0	0	No	No	No	No	No	Matched (3)	Community Clinic	primary	Govt.	no	yes	no	no	no	no	Everyday: 20-30 days	1	1	0	0	0	1	1	1	0	0	0	0	0	0	0	1	1	1	0	1	0	1	1	0	0	0.75	0.6	6
3.6285	0	0	0	0	0	No	No	No	No	No	Matched (3)	Community Clinic	primary	Govt.	no	yes	no	no	no	no	Everyday: 20-30 days	1	1	0	0	0	1	1	1	0	0	0	0	0	1	0	1	1	1	1	1	0	1	1	0	0.5	1	0.6	8
3.6285	0	0	0	0	0	No	No	No	No	No	Matched (3)	Community Clinic	primary	Govt.	yes	yes	no	no	no	no	Everyday: 20-30 days	1	1	0	0	0	1	1	1	0	0	0	0	0	0	0	1	1	1	1	1	0	1	1	0	0	1	0.6	7
3.6285	0	0	0	0	0	No	No	No	No	No	Matched (3)	Community Clinic	primary	Govt.	no	yes	no	no	no	no	Everyday: 20-30 days	1	1	1	1	1	1	1	1	0	0	0	0	0	0	0	1	1	0	1	0	1	0	1	0	0	0.75	0.4	5
3.6285	0	0	0	0	0	No	No	No	No	No	Matched (3)	Community Clinic	primary	Govt.	no	yes	no	no	no	no	Everyday: 20-30 days	1	1	1	1	1	1	1	1	0	0	0	0	0	1	0	1	1	0	1	0	1	1	1	0	0.5	0.75	0.6	7
3.6285	0	0	0	0	0	No	No	No	No	No	Matched (3)	Community Clinic	primary	Govt.	yes	yes	no	no	no	yes	Everyday: 20-30 days	1	1	1	1	1	1	1	1	1	0	0	0	0	1	0	1	1	1	1	1	1	1	1	1	0.5	1	1	10
3.6285	0	0	0	0	0	No	No	No	No	No	Matched (3)	Community Clinic	primary	Govt.	yes	yes	no	no	no	yes	Everyday: 20-30 days	1	1	1	1	1	1	1	1	1	0	0	0	0	1	0	1	1	1	1	1	1	1	1	1	0.5	1	1	10
3.6285	0	0	0	0	0	No	No	No	No	No	Matched (3)	Community Clinic	primary	Govt.	yes	yes	no	no	no	yes	Everyday: 20-30 days	1	1	1	1	1	1	1	1	1	0	0	0	0	1	0	1	1	1	1	1	1	1	1	1	0.5	1	1	10
3.6285	0	0	0	0	0	No	No	No	No	No	Matched (3)	Community Clinic	primary	Govt.	no	yes	no	no	no	no	Everyday: 20-30 days	1	1	1	1	1	1	1	1	1	0	0	0	0	1	0	1	1	1	1	1	0	1	1	0	0.5	1	0.6	8
3.6285	0	0	0	0	0	No	No	No	No	No	Matched (3)	Community Clinic	primary	Govt.	yes	yes	no	no	no	yes	Everyday: 20-30 days	1	1	1	1	1	1	1	1	1	0	0	0	0	1	0	1	1	1	1	1	1	1	1	1	0.5	1	1	10
3.6285	0	0	0	0	0	No	No	No	No	No	Matched (3)	Community Clinic	primary	Govt.	no	yes	no	no	no	no	Everyday: 20-30 days	1	1	0	0	0	1	1	1	0	0	0	0	0	0	0	1	1	1	1	0	1	1	1	0	0	1	0.6	7
3.6285	0	0	0	0	0	No	No	No	No	No	Matched (3)	Community Clinic	primary	Govt.	no	yes	no	no	no	no	Everyday: 20-30 days	1	1	1	1	1	0	1	1	0	0	0	0	0	1	0	1	1	0	1	0	0	1	1	1	0.5	0.75	0.6	7
3.6285	0	0	0	0	0	No	No	No	No	No	Matched (3)	Community Clinic	primary	Govt.	no	yes	no	no	no	no	Everyday: 20-30 days	1	1	0	0	0	0	1	1	0	0	0	0	0	0	0	1	1	0	1	0	0	1	1	0	0	0.75	0.4	5
0.082804	1	1	1	1	1	Yes	Yes	Yes	Yes	Yes	Matched (3)	District Hospital	referral	Govt.	yes	yes	yes	yes	yes	yes	Everyday: 20-30 days	1	1	1	1	1	1	1	1	0	1	1	1	0	1	1	1	1	1	1	1	0	1	1	0	1	1	0.6	9
0.082804	0	0	0	0	0	No	No	No	No	No	Matched (3)	District Hospital	referral	Govt.	yes	yes	yes	yes	yes	yes	Everyday: 20-30 days	1	1	1	1	1	1	1	1	0	1	1	1	0	1	0	1	1	0	1	1	1	1	1	1	0.5	0.75	1	9
0.082804	0	0	0	0	0	No	No	No	No	No	Matched (3)	District Hospital	referral	Govt.	yes	yes	yes	yes	yes	yes	Everyday: 20-30 days	1	1	1	1	1	1	1	1	1	1	1	1	0	1	0	1	1	1	1	1	0	1	1	1	0.5	1	0.8	9
0.082804	0	0	0	0	0	No	No	No	No	No	Matched (3)	District Hospital	referral	Govt.	yes	yes	no	yes	yes	no	Everyday: 20-30 days	1	1	1	1	1	1	1	1	1	1	1	0	0	0	0	1	1	0	1	1	1	1	1	0	0	0.75	0.8	7
0.082804	0	1	0	0	0	No	Yes	No	No	No	Matched (3)	District Hospital	referral	Govt.	no	yes	no	yes	yes	no	Everyday: 20-30 days	1	1	1	1	1	1	1	1	1	0	0	0	0	0	0	1	1	1	1	0	1	1	1	0	0	1	0.6	7
0.711499	0	0	0	0	0	No	No	No	No	No	Matched (3)	Union HEalth and Family Welfare Center	primary	Govt.	no	yes	no	yes	no	no	Everyday: 20-30 days	1	1	1	1	1	0	1	1	0	0	0	0	0	1	0	1	1	0	1	0	0	1	1	0	0.5	0.75	0.4	6
0.711499	0	0	0	0	0	No	No	No	No	No	Matched (3)	Union HEalth and Family Welfare Center	primary	Govt.	no	yes	no	no	no	yes	Everyday: 20-30 days	1	1	1	1	1	1	1	1	0	0	0	0	0	1	0	1	1	0	1	0	1	0	1	0	0.5	0.75	0.4	6
0.711499	0	0	0	0	0	No	No	No	No	No	Matched (3)	Union HEalth and Family Welfare Center	primary	Govt.	no	yes	no	yes	no	yes	Everyday: 20-30 days	1	1	1	1	1	0	1	1	0	0	0	0	0	1	0	1	1	0	1	0	0	1	1	0	0.5	0.75	0.4	6
0.711499	0	0	0	0	0	No	No	No	No	No	Matched (3)	Union HEalth and Family Welfare Center	primary	Govt.	no	yes	no	no	no	yes	Everyday: 20-30 days	1	1	1	1	1	1	1	1	1	1	0	0	0	1	0	1	1	1	1	1	1	1	1	1	0.5	1	1	10
0.711499	0	0	0	0	0	No	No	No	No	No	Matched (3)	Union HEalth and Family Welfare Center	primary	Govt.	no	yes	no	no	no	no	Everyday: 20-30 days	1	1	1	1	0	1	1	1	1	0	0	0	0	1	0	1	1	1	1	0	1	1	1	0	0.5	1	0.6	8
0.711499	0	0	0	0	0	No	No	No	No	No	Matched (3)	Union HEalth and Family Welfare Center	primary	Govt.	no	yes	no	no	no	yes	Everyday: 20-30 days	1	1	1	1	1	1	1	1	1	1	0	0	0	1	0	1	1	1	1	1	1	1	1	1	0.5	1	1	10
0.711499	1	0	0	0	0	Yes	No	No	No	No	Matched (3)	Union HEalth and Family Welfare Center	primary	Govt.	no	yes	no	no	no	no	Everyday: 20-30 days	1	1	0	1	1	1	1	1	0	0	1	1	0	1	1	1	1	1	1	1	0	1	1	0	1	1	0.6	9
0.711499	0	0	0	0	0	No	No	No	No	No	Matched (3)	Union HEalth and Family Welfare Center	primary	Govt.	no	yes	no	no	no	no	Everyday: 20-30 days	1	1	1	1	1	1	1	1	0	0	0	0	0	1	0	1	1	1	1	1	0	1	1	0	0.5	1	0.6	8
0.711499	0	0	0	0	0	No	No	No	No	No	Matched (3)	Union HEalth and Family Welfare Center	primary	Govt.	no	yes	no	no	no	no	Everyday: 20-30 days	1	1	0	0	0	1	1	1	0	0	0	0	0	1	0	1	1	1	1	1	0	1	1	0	0.5	1	0.6	8
0.711499	0	0	0	0	0	No	No	No	No	No	Matched (3)	Union HEalth and Family Welfare Center	primary	Govt.	no	yes	no	no	no	no	Everyday: 20-30 days	1	1	0	1	1	1	1	1	0	0	0	0	0	1	0	1	1	1	1	1	0	1	1	0	0.5	1	0.6	8
0.711499	0	0	0	0	0	No	No	No	No	No	Matched (3)	Union HEalth and Family Welfare Center	primary	Govt.	no	yes	no	no	no	no	Everyday: 20-30 days	1	1	0	0	0	0	0	0	0	0	0	0	0	0	0	1	1	0	0	0	0	0	0	0	0	0.5	0	2
0.711499	0	0	0	0	0	No	No	No	No	No	Matched (3)	Union HEalth and Family Welfare Center	primary	Govt.	yes	yes	no	no	no	no	Everyday: 20-30 days	1	1	1	1	0	1	1	1	1	0	0	0	0	0	0	1	1	1	1	1	0	1	1	0	0	1	0.6	7
0.711499	0	0	0	0	0	No	No	No	No	No	Matched (3)	Union HEalth and Family Welfare Center	primary	Govt.	no	yes	no	no	no	no	Everyday: 20-30 days	1	1	1	1	0	1	1	1	1	0	0	0	0	0	0	1	1	0	1	1	0	1	1	0	0	0.75	0.6	6
0.711499	0	0	0	0	0	No	No	No	No	No	Matched (3)	Union HEalth and Family Welfare Center	primary	Govt.	yes	yes	no	no	no	no	Everyday: 20-30 days	1	1	1	1	0	1	1	1	1	0	0	0	0	1	0	1	1	1	1	1	0	1	1	0	0.5	1	0.6	8
0.711499	0	0	0	0	0	No	No	No	No	No	Matched (3)	Union HEalth and Family Welfare Center	primary	Govt.	no	yes	no	yes	no	no	Not everyday: 1-19 days	1	1	1	1	0	1	1	1	1	0	0	0	0	1	0	1	1	1	1	1	0	1	1	0	0.5	1	0.6	8
0.711499	0	0	0	0	0	No	No	No	No	No	Matched (3)	Union HEalth and Family Welfare Center	primary	Govt.	no	yes	no	no	no	no	Not everyday: 1-19 days	1	1	1	1	0	1	1	1	1	0	0	0	0	1	0	1	1	1	1	1	0	1	1	0	0.5	1	0.6	8
0.711499	0	0	0	0	0	No	No	No	No	No	Matched (3)	Union HEalth and Family Welfare Center	primary	Govt.	no	yes	no	yes	no	no	Not everyday: 1-19 days	1	1	1	1	0	1	1	1	1	0	0	0	0	1	0	1	1	1	1	1	0	1	1	0	0.5	1	0.6	8
0.711499	0	0	0	0	0	No	No	No	No	No	Matched (3)	Union HEalth and Family Welfare Center	primary	Govt.	no	yes	no	no	no	no	Not everyday: 1-19 days	1	1	1	1	0	1	1	1	1	0	0	0	0	1	0	1	1	1	1	1	0	1	1	0	0.5	1	0.6	8
0.711499	0	0	0	0	0	No	No	No	No	No	Matched (3)	Union HEalth and Family Welfare Center	primary	Govt.	no	yes	no	no	no	no	Everyday: 20-30 days	1	1	1	1	0	0	1	1	1	0	0	0	0	0	0	1	1	1	1	0	0	1	1	0	0	1	0.4	6
0.711499	0	1	0	0	0	No	Yes	No	No	No	Matched (3)	Union HEalth and Family Welfare Center	primary	Govt.	yes	yes	no	no	no	yes	Everyday: 20-30 days	1	1	1	1	1	1	1	1	0	0	0	0	0	1	0	1	1	1	1	0	1	1	1	0	0.5	1	0.6	8
0.711499	0	0	0	0	0	No	No	No	No	No	Matched (3)	Union HEalth and Family Welfare Center	primary	Govt.	yes	yes	no	no	no	yes	Everyday: 20-30 days	1	1	1	1	1	1	1	1	1	0	0	0	0	1	0	1	1	1	1	1	1	1	1	1	0.5	1	1	10
0.711499	0	0	0	0	0	No	No	No	No	No	Matched (3)	Union HEalth and Family Welfare Center	primary	Govt.	yes	yes	no	no	no	yes	Everyday: 20-30 days	1	1	1	1	1	1	1	1	1	0	0	0	0	1	0	1	1	1	1	1	1	1	1	1	0.5	1	1	10
0.711499	0	0	0	0	0	No	No	No	No	No	Matched (3)	Union HEalth and Family Welfare Center	primary	Govt.	no	yes	no	no	no	no	Not everyday: 1-19 days	1	1	1	1	0	1	1	1	1	0	0	0	0	0	0	1	1	1	1	1	0	1	1	0	0	1	0.6	7
0.711499	0	0	0	0	0	No	No	No	No	No	Matched (3)	Union HEalth and Family Welfare Center	primary	Govt.	yes	yes	no	no	no	yes	Everyday: 20-30 days	1	1	1	1	1	1	1	1	1	0	0	0	0	1	0	1	1	1	1	1	1	1	1	1	0.5	1	1	10
0.711499	0	0	0	0	0	No	No	No	No	No	Matched (3)	Union HEalth and Family Welfare Center	primary	Govt.	no	yes	no	no	no	no	Everyday: 20-30 days	1	1	0	1	1	1	1	1	0	0	0	0	0	1	0	1	1	0	1	0	1	1	1	0	0.5	0.75	0.6	7
0.711499	0	0	0	0	0	No	No	No	No	No	Matched (3)	Union HEalth and Family Welfare Center	primary	Govt.	no	yes	no	no	no	no	Everyday: 20-30 days	1	1	1	1	1	1	1	1	1	1	0	0	0	0	0	1	1	1	1	0	1	1	1	0	0	1	0.6	7
0.711499	0	0	0	0	0	No	No	No	No	No	Matched (3)	Union HEalth and Family Welfare Center	primary	Govt.	no	yes	no	no	no	no	Not everyday: 1-19 days	1	1	1	1	1	1	1	1	1	1	0	0	0	0	0	1	1	1	1	0	0	1	1	0	0	1	0.4	6
0.082804	0	0	0	0	0	No	No	No	No	No	Matched (3)	Maternal and Child Welfare Center	referral	Govt.	yes	yes	no	yes	yes	yes	Everyday: 20-30 days	1	1	1	1	1	1	1	1	1	1	1	0	0	1	0	1	1	1	1	1	1	0	1	1	0.5	1	0.8	9
0.082804	0	0	1	0	0	No	No	Yes	No	No	Matched (3)	Maternal and Child Welfare Center	referral	Govt.	no	yes	yes	yes	yes	yes	Everyday: 20-30 days	1	1	1	1	1	1	1	1	0	1	1	1	0	1	0	1	1	1	1	1	0	1	1	0	0.5	1	0.6	8
0.082804	0	0	0	0	0	No	No	No	No	No	Matched (3)	Maternal and Child Welfare Center	referral	Govt.	no	yes	yes	no	yes	no	Everyday: 20-30 days	1	1	1	1	0	1	1	1	0	0	0	0	0	1	0	1	1	1	1	1	0	1	1	0	0.5	1	0.6	8
0.082804	0	0	0	0	0	No	No	No	No	No	Matched (3)	Maternal and Child Welfare Center	referral	Govt.	yes	yes	no	yes	yes	yes	Everyday: 20-30 days	1	1	1	1	1	1	1	1	1	1	1	1	0	1	0	1	1	1	1	1	0	1	1	1	0.5	1	0.8	9
0.082804	0	0	0	0	0	No	No	No	No	No	Matched (3)	Maternal and Child Welfare Center	referral	Govt.	yes	yes	no	yes	yes	yes	Everyday: 20-30 days	1	1	1	1	1	1	1	1	1	1	0	1	0	0	0	1	1	1	1	1	1	1	1	0	0	1	0.8	8
0.082804	0	0	0	0	0	No	No	No	No	No	Matched (3)	Maternal and Child Welfare Center	referral	Govt.	no	yes	no	yes	yes	no	Everyday: 20-30 days	1	1	1	1	1	1	1	1	1	1	1	1	0	0	0	1	1	1	1	1	0	1	1	0	0	1	0.6	7
0.082804	0	1	0	0	0	No	Yes	No	No	No	Matched (3)	Maternal and Child Welfare Center	referral	Govt.	no	yes	no	yes	no	no	Everyday: 20-30 days	1	1	1	1	0	1	1	1	1	1	0	0	0	1	0	1	1	1	1	1	0	1	1	0	0.5	1	0.6	8
0.082804	0	0	0	0	0	No	No	No	No	No	Matched (3)	Maternal and Child Welfare Center	referral	Govt.	no	yes	no	yes	yes	yes	Everyday: 20-30 days	1	1	1	1	1	1	1	1	1	1	0	0	0	0	0	1	1	1	1	0	1	1	1	0	0	1	0.6	7
0.082804	1	0	0	0	0	Yes	No	No	No	No	Matched (3)	Maternal and Child Welfare Center	referral	Govt.	yes	yes	no	yes	yes	no	Everyday: 20-30 days	1	1	1	1	1	0	1	1	1	1	1	1	0	0	1	1	1	1	1	0	0	1	1	1	0.5	1	0.6	8
0.082804	0	0	0	0	0	No	No	No	No	No	Matched (3)	Maternal and Child Welfare Center	referral	Govt.	yes	yes	no	no	no	no	Not everyday: 1-19 days	1	1	1	1	1	1	1	1	1	1	0	0	0	1	0	1	1	1	1	1	0	1	1	1	0.5	1	0.8	9
0.082804	0	0	0	0	0	No	No	No	No	No	Matched (3)	Maternal and Child Welfare Center	referral	Govt.	yes	yes	no	yes	yes	yes	Everyday: 20-30 days	1	1	1	1	1	1	1	1	1	1	1	1	0	1	0	1	1	1	1	1	1	1	1	1	0.5	1	1	10
0.082804	0	0	0	0	0	No	No	No	No	No	Matched (3)	Maternal and Child Welfare Center	referral	Govt.	yes	yes	no	yes	yes	yes	Everyday: 20-30 days	1	1	1	1	1	1	1	1	1	1	0	0	0	0	0	1	1	1	1	0	1	1	1	0	0	1	0.6	7
0.587154	0	0	0	0	0	No	No	No	No	No	Matched (3)	NGO Clinic/Hospital	primary	Govt.	yes	yes	yes	no	no	yes	Everyday: 20-30 days	1	1	1	1	1	1	1	1	1	0	0	0	0	1	0	1	1	1	1	1	1	1	1	1	0.5	1	1	10
0.587154	0	0	0	0	0	No	No	No	No	No	Matched (3)	NGO Clinic/Hospital	primary	Private	yes	yes	yes	yes	yes	yes	Everyday: 20-30 days	1	1	1	1	1	1	1	1	1	1	0	0	0	1	0	1	1	1	1	1	1	1	1	1	0.5	1	1	10
0.587154	0	2	2	0	0	No	Yes	Yes	No	No	Matched (3)	NGO Clinic/Hospital	primary	Private	yes	yes	yes	no	no	yes	Everyday: 20-30 days	1	1	1	1	1	1	1	1	1	1	0	1	0	1	0	1	1	1	1	1	0	1	1	1	0.5	1	0.8	9
0.587154	1	0	0	0	0	Yes	No	No	No	No	Matched (3)	NGO Clinic/Hospital	primary	Private	no	yes	yes	no	no	yes	Everyday: 20-30 days	1	1	1	1	1	1	1	1	0	0	0	0	0	1	1	1	1	1	1	1	0	1	1	0	1	1	0.6	9
0.587154	0	0	0	0	0	No	No	No	No	No	Matched (3)	NGO Clinic/Hospital	primary	Private	no	yes	yes	yes	yes	yes	Everyday: 20-30 days	1	1	1	1	1	1	1	1	0	0	0	0	0	1	0	1	1	1	1	1	0	1	1	0	0.5	1	0.6	8
0.587154	0	0	0	0	0	No	No	No	No	No	Matched (3)	NGO Clinic/Hospital	primary	Private	no	yes	yes	no	no	yes	Everyday: 20-30 days	1	1	1	1	0	1	1	1	1	0	0	0	0	1	0	1	1	0	1	1	1	1	1	1	0.5	0.75	1	9
0.587154	0	0	0	0	0	No	No	No	No	No	Matched (3)	NGO Clinic/Hospital	primary	Private	no	yes	yes	no	no	yes	Everyday: 20-30 days	1	1	1	1	1	1	1	1	1	1	1	1	0	1	0	1	1	1	1	1	1	1	1	1	0.5	1	1	10
0.587154	0	0	0	0	0	No	No	No	No	No	Matched (3)	NGO Clinic/Hospital	primary	Private	no	yes	yes	no	no	yes	Not everyday: 1-19 days	1	1	1	1	0	1	1	1	1	0	0	0	0	1	0	1	1	1	1	1	0	1	1	0	0.5	1	0.6	8
0.587154	0	0	0	0	0	No	No	No	No	No	Matched (3)	NGO Clinic/Hospital	primary	Private	yes	yes	yes	yes	yes	yes	Everyday: 20-30 days	1	1	1	1	1	1	1	1	1	0	0	0	0	1	0	1	1	1	1	1	1	1	1	1	0.5	1	1	10
0.587154	0	0	0	0	0	No	No	No	No	No	Matched (3)	NGO Clinic/Hospital	primary	Private	no	yes	yes	no	no	no	Everyday: 20-30 days	1	1	1	1	0	1	1	1	1	0	0	0	0	0	0	1	1	1	1	0	0	1	1	1	0	1	0.6	7
0.21529	0	0	0	0	0	No	No	No	No	No	Matched (3)	Private Hospital	referral	Private	yes	yes	yes	yes	yes	yes	Everyday: 20-30 days	1	1	1	1	1	1	1	1	1	1	0	1	0	1	0	1	1	1	1	1	1	1	1	1	0.5	1	1	10
0.21529	0	0	0	0	0	No	No	No	No	No	Matched (3)	Private Hospital	referral	Private	yes	yes	yes	yes	yes	yes	Everyday: 20-30 days	1	1	1	1	1	1	1	1	1	1	0	1	0	1	0	1	1	1	1	1	1	1	1	1	0.5	1	1	10
0.21529	0	0	0	0	0	No	No	No	No	No	Matched (3)	Private Hospital	referral	Private	no	yes	yes	yes	yes	no	Not everyday: 1-19 days	1	1	1	1	1	0	0	0	0	0	0	0	0	0	0	1	1	0	1	0	0	0	0	0	0	0.75	0	3
0.295728	0	0	0	0	0	No	No	No	No	No	Matched (3)	Upazila HEalth Complex	referral	Govt.	yes	yes	no	yes	yes	yes	Everyday: 20-30 days	1	1	1	1	1	1	1	1	1	1	0	0	0	1	0	1	1	1	1	1	1	1	1	0	0.5	1	0.8	9
0.295728	1	1	1	1	1	Yes	Yes	Yes	Yes	Yes	Matched (3)	Upazila HEalth Complex	referral	Govt.	yes	yes	no	yes	yes	no	Everyday: 20-30 days	1	1	1	1	1	1	1	1	0	0	0	0	0	1	1	1	1	0	1	1	0	1	1	1	1	0.75	0.8	9
0.295728	0	0	0	0	0	No	No	No	No	No	Matched (3)	Upazila HEalth Complex	referral	Govt.	yes	no	no	yes	yes	yes	Everyday: 20-30 days	1	1	1	1	1	1	1	1	1	1	0	0	0	1	0	1	1	1	1	1	1	1	1	1	0.5	1	1	10
0.295728	0	0	0	0	0	No	No	No	No	No	Matched (3)	Upazila HEalth Complex	referral	Govt.	yes	yes	yes	yes	yes	yes	Everyday: 20-30 days	1	1	1	1	1	1	1	1	1	1	0	0	0	0	0	1	1	1	1	0	1	1	1	0	0	1	0.6	7
0.295728	0	0	0	0	0	No	No	No	No	No	Matched (3)	Upazila HEalth Complex	referral	Govt.	yes	yes	no	yes	yes	yes	Everyday: 20-30 days	1	1	1	1	1	1	1	1	0	1	1	1	0	1	0	1	1	1	1	1	0	1	1	0	0.5	1	0.6	8
0.295728	0	0	0	0	0	No	No	No	No	No	Matched (3)	Upazila HEalth Complex	referral	Govt.	yes	yes	yes	yes	yes	yes	Everyday: 20-30 days	1	1	0	0	0	1	1	1	0	0	0	0	0	0	0	1	1	1	1	1	1	1	1	0	0	1	0.8	8
0.295728	0	0	0	0	0	No	No	No	No	No	Matched (3)	Upazila HEalth Complex	referral	Govt.	yes	yes	no	yes	yes	yes	Everyday: 20-30 days	1	1	1	1	1	1	1	1	0	1	0	0	0	0	0	1	1	0	1	1	0	1	1	0	0	0.75	0.6	6
0.295728	0	0	0	0	0	No	No	No	No	No	Matched (3)	Upazila HEalth Complex	referral	Govt.	no	yes	no	yes	yes	no	Everyday: 20-30 days	1	1	1	1	1	1	1	1	0	1	1	1	0	1	0	1	1	0	0	1	1	1	1	1	0.5	0.5	1	8
0.295728	0	0	0	0	0	No	No	No	No	No	Matched (3)	Upazila HEalth Complex	referral	Govt.	no	yes	no	yes	yes	no	Everyday: 20-30 days	1	1	1	1	1	1	1	1	1	1	0	1	0	1	0	1	1	1	1	1	0	1	1	0	0.5	1	0.6	8
0.295728	0	0	0	0	0	No	No	No	No	No	Matched (3)	Upazila HEalth Complex	referral	Govt.	yes	yes	yes	yes	yes	no	Everyday: 20-30 days	1	1	1	1	1	1	1	1	1	1	1	0	0	1	0	1	1	1	1	1	0	1	1	0	0.5	1	0.6	8
0.295728	0	0	0	0	0	No	No	No	No	No	Matched (3)	Upazila HEalth Complex	referral	Govt.	no	yes	no	yes	yes	no	Everyday: 20-30 days	1	1	1	1	1	1	1	1	1	0	0	0	0	0	0	1	1	1	1	0	1	1	1	0	0	1	0.6	7
0.295728	0	0	0	0	0	No	No	No	No	No	Matched (3)	Upazila HEalth Complex	referral	Govt.	yes	yes	yes	yes	yes	yes	Everyday: 20-30 days	1	1	1	1	1	1	1	1	1	1	1	1	0	1	0	1	1	1	1	1	0	1	1	0	0.5	1	0.6	8
0.295728	0	0	0	0	0	No	No	No	No	No	Matched (3)	Upazila HEalth Complex	referral	Govt.	yes	yes	no	yes	yes	no	Everyday: 20-30 days	1	1	1	1	1	1	1	1	1	1	1	1	0	1	0	1	1	1	1	1	1	1	1	0	0.5	1	0.8	9
0.295728	0	0	0	0	0	No	No	No	No	No	Matched (3)	Upazila HEalth Complex	referral	Govt.	yes	yes	no	yes	yes	no	Everyday: 20-30 days	1	1	1	1	1	1	1	1	1	1	0	0	0	1	0	1	1	1	1	1	1	1	1	1	0.5	1	1	10
1.26116	0	0	0	0	0	No	No	No	No	No	Matched (3)	Union HEalth and Family Welfare Center	primary	Govt.	no	yes	no	yes	yes	no	Everyday: 20-30 days	1	1	1	1	1	1	1	1	1	0	0	0	0	1	0	1	1	0	1	0	1	1	1	1	0.5	0.75	0.8	8
1.26116	0	0	0	0	0	No	No	No	No	No	Matched (3)	Union HEalth and Family Welfare Center	primary	Govt.	no	yes	no	no	no	no	Everyday: 20-30 days	1	1	1	1	1	1	1	1	1	1	0	0	0	1	0	1	1	1	1	1	1	1	1	1	0.5	1	1	10
1.26116	1	1	0	0	0	Yes	Yes	No	No	No	Matched (3)	Union HEalth and Family Welfare Center	primary	Govt.	no	yes	no	no	no	yes	Everyday: 20-30 days	1	1	1	1	0	1	1	1	1	0	0	0	0	0	1	1	1	1	1	0	1	1	1	0	0.5	1	0.6	8
1.26116	0	0	0	0	0	No	No	No	No	No	Matched (3)	Union HEalth and Family Welfare Center	primary	Govt.	yes	yes	no	yes	no	yes	Everyday: 20-30 days	1	1	1	1	1	1	1	1	1	0	0	0	0	1	0	1	1	1	1	1	1	1	1	1	0.5	1	1	10
1.26116	0	0	0	0	0	No	No	No	No	No	Matched (3)	Union HEalth and Family Welfare Center	primary	Govt.	no	yes	no	no	no	no	Not everyday: 1-19 days	1	1	0	1	1	1	1	1	0	0	0	0	0	0	0	1	1	0	1	1	0	1	1	0	0	0.75	0.6	6
1.26116	0	0	0	0	0	No	No	No	No	No	Matched (3)	Union HEalth and Family Welfare Center	primary	Govt.	no	yes	no	no	no	no	Everyday: 20-30 days	1	1	0	0	0	1	1	1	0	0	0	0	0	0	0	1	1	0	1	0	1	1	1	0	0	0.75	0.6	6
1.26116	0	0	0	0	0	No	No	No	No	No	Matched (3)	Union HEalth and Family Welfare Center	primary	Govt.	no	yes	no	no	no	no	Everyday: 20-30 days	1	1	1	1	0	1	1	1	1	0	0	0	0	0	0	1	1	1	1	1	0	1	1	0	0	1	0.6	7
1.26116	0	0	0	0	0	No	No	No	No	No	Matched (3)	Union HEalth and Family Welfare Center	primary	Govt.	no	yes	no	no	no	no	Everyday: 20-30 days	1	1	1	1	0	1	1	1	1	0	0	0	0	1	0	1	1	1	1	1	0	1	1	0	0.5	1	0.6	8
1.26116	0	0	0	0	0	No	No	No	No	No	Matched (3)	Union HEalth and Family Welfare Center	primary	Govt.	no	yes	no	no	no	no	Everyday: 20-30 days	1	1	1	1	0	1	1	1	1	0	0	0	0	1	0	1	1	0	0	1	0	1	1	0	0.5	0.5	0.6	6
1.26116	1	1	0	0	0	Yes	Yes	No	No	No	Matched (3)	Union HEalth and Family Welfare Center	primary	Govt.	no	yes	no	no	no	no	Everyday: 20-30 days	1	1	1	1	0	1	1	1	1	0	0	0	0	1	1	1	1	1	1	1	0	1	1	0	1	1	0.6	9
1.26116	0	0	0	0	0	No	No	No	No	No	Matched (3)	Union HEalth and Family Welfare Center	primary	Govt.	no	yes	no	no	no	no	Everyday: 20-30 days	1	1	1	1	0	1	1	1	1	0	0	0	0	0	0	1	1	1	1	1	0	1	1	0	0	1	0.6	7
1.26116	0	0	0	0	0	No	No	No	No	No	Matched (3)	Union HEalth and Family Welfare Center	primary	Govt.	no	yes	no	no	no	no	Not everyday: 1-19 days	1	1	0	0	0	1	1	1	0	0	0	0	0	1	0	1	1	1	1	1	0	1	1	0	0.5	1	0.6	8
1.26116	0	0	0	0	0	No	No	No	No	No	Matched (3)	Union HEalth and Family Welfare Center	primary	Govt.	no	yes	no	yes	yes	yes	Everyday: 20-30 days	1	1	1	1	1	1	1	1	1	0	0	0	0	1	0	1	1	0	1	0	1	1	1	0	0.5	0.75	0.6	7
0.737347	0	0	0	0	0	No	No	No	No	No	Matched (3)	Union Subcenter/Rural Dispensary	primary	Govt.	no	yes	no	no	no	yes	Everyday: 20-30 days	1	1	1	1	1	1	1	1	1	1	0	0	0	1	0	1	1	1	1	1	1	1	1	0	0.5	1	0.8	9
0.737347	0	0	1	0	0	No	No	Yes	No	No	Matched (3)	Union Subcenter/Rural Dispensary	primary	Govt.	no	yes	no	no	no	no	Everyday: 20-30 days	1	1	1	1	1	1	1	1	0	0	0	0	0	1	0	1	1	1	1	1	0	1	1	0	0.5	1	0.6	8
0.737347	0	0	0	0	0	No	No	No	No	No	Matched (3)	Union Subcenter/Rural Dispensary	primary	Govt.	no	yes	no	no	no	no	Everyday: 20-30 days	1	1	1	1	1	1	1	1	0	0	0	0	0	1	0	1	1	1	1	1	0	1	1	0	0.5	1	0.6	8
0.737347	0	0	0	0	0	No	No	No	No	No	Matched (3)	Union Subcenter/Rural Dispensary	primary	Govt.	yes	yes	no	no	no	yes	Everyday: 20-30 days	1	1	1	1	1	1	1	1	1	0	0	0	0	1	0	1	1	1	1	1	1	1	1	1	0.5	1	1	10
0.737347	0	0	0	0	0	No	No	No	No	No	Matched (3)	Union Subcenter/Rural Dispensary	primary	Govt.	no	yes	no	no	no	no	Everyday: 20-30 days	1	1	1	1	1	1	1	1	0	0	0	0	0	1	0	1	1	1	1	1	0	1	1	0	0.5	1	0.6	8
0.737347	0	0	0	0	0	No	No	No	No	No	Matched (3)	Union Subcenter/Rural Dispensary	primary	Govt.	no	yes	no	no	no	no	Not everyday: 1-19 days	1	1	0	0	0	1	1	1	0	0	0	0	0	0	0	1	1	0	0	1	0	1	1	0	0	0.5	0.6	5
0.737347	0	0	0	0	0	No	No	No	No	No	Matched (3)	Union Subcenter/Rural Dispensary	primary	Govt.	no	yes	no	no	no	no	Everyday: 20-30 days	1	1	0	0	0	1	1	1	0	0	0	0	0	0	0	1	1	0	1	0	1	1	1	0	0	0.75	0.6	6
0.737347	0	0	0	0	0	No	No	No	No	No	Matched (3)	Union Subcenter/Rural Dispensary	primary	Govt.	yes	yes	no	no	no	no	Everyday: 20-30 days	1	1	1	1	0	1	1	1	1	0	0	0	0	0	0	1	1	1	1	1	0	1	1	0	0	1	0.6	7
0.737347	0	0	0	0	0	No	No	No	No	No	Matched (3)	Union Subcenter/Rural Dispensary	primary	Govt.	yes	yes	no	no	no	no	Everyday: 20-30 days	1	1	1	1	0	1	1	1	1	0	0	0	0	0	0	0	0	1	1	1	0	1	1	0	0	0.5	0.6	5
0.737347	1	1	0	0	0	Yes	Yes	No	No	No	Matched (3)	Union Subcenter/Rural Dispensary	primary	Govt.	no	yes	no	no	no	no	Not everyday: 1-19 days	1	1	1	1	0	1	1	1	1	0	0	0	0	0	1	1	1	1	1	1	0	1	1	0	0.5	1	0.6	8
0.737347	1	0	0	0	0	Yes	No	No	No	No	Matched (3)	Union Subcenter/Rural Dispensary	primary	Govt.	yes	yes	no	no	no	yes	Everyday: 20-30 days	1	1	1	1	1	1	1	1	1	0	0	0	0	1	1	1	1	1	1	1	1	1	1	1	1	1	1	11
0.737347	0	0	0	0	0	No	No	No	No	No	Matched (3)	Union Subcenter/Rural Dispensary	primary	Govt.	yes	yes	no	no	no	yes	Everyday: 20-30 days	1	1	1	1	1	1	1	1	1	0	0	0	0	1	0	1	1	1	1	1	1	1	1	1	0.5	1	1	10
0.737347	0	0	0	0	0	No	No	No	No	No	Matched (3)	Union Subcenter/Rural Dispensary	primary	Govt.	yes	yes	no	no	no	yes	Everyday: 20-30 days	1	1	1	1	1	1	1	1	1	0	0	0	0	1	0	1	1	1	1	1	1	1	1	1	0.5	1	1	10
0.737347	0	0	0	0	0	No	No	No	No	No	Matched (3)	Union Subcenter/Rural Dispensary	primary	Govt.	no	yes	no	yes	yes	yes	Everyday: 20-30 days	1	1	1	1	1	1	1	1	1	0	0	0	0	1	0	1	1	1	1	0	1	1	1	0	0.5	1	0.6	8
0.737347	0	0	0	0	0	No	No	No	No	No	Matched (3)	Union Subcenter/Rural Dispensary	primary	Govt.	no	yes	no	no	no	no	Everyday: 20-30 days	1	1	1	1	0	1	1	1	1	0	0	0	0	0	0	1	1	1	1	0	1	1	1	0	0	1	0.6	7
1.8483	0	0	0	0	0	No	No	No	No	No	Matched (3)	Community Clinic	primary	Govt.	yes	yes	no	no	no	yes	Not everyday: 1-19 days	1	1	0	0	0	1	1	1	0	0	0	0	0	1	0	1	1	1	1	0	1	1	1	0	0.5	1	0.6	8
1.8483	0	0	0	0	0	No	No	No	No	No	Matched (3)	Community Clinic	primary	Govt.	no	yes	no	no	no	yes	Everyday: 20-30 days	1	1	1	1	0	1	1	1	1	0	0	0	0	0	0	1	1	1	1	0	1	1	1	0	0	1	0.6	7
1.8483	0	0	0	0	0	No	No	No	No	No	Matched (3)	Community Clinic	primary	Govt.	no	yes	no	no	no	yes	Everyday: 20-30 days	1	1	0	0	0	1	1	1	0	0	0	0	0	1	0	1	1	1	1	1	1	1	1	0	0.5	1	0.8	9
1.8483	0	0	0	0	0	No	No	No	No	No	Matched (3)	Community Clinic	primary	Govt.	no	yes	no	no	no	yes	Everyday: 20-30 days	1	1	0	0	0	1	1	1	0	0	0	0	0	0	0	1	1	1	1	0	1	1	1	0	0	1	0.6	7
1.8483	0	0	0	0	0	No	No	No	No	No	Matched (3)	Community Clinic	primary	Govt.	no	yes	no	no	no	yes	Everyday: 20-30 days	1	1	0	0	0	1	1	1	0	0	0	0	0	0	0	1	1	1	1	0	1	1	1	0	0	1	0.6	7
1.8483	0	0	0	0	0	No	No	No	No	No	Matched (3)	Community Clinic	primary	Govt.	no	yes	no	no	no	yes	Everyday: 20-30 days	1	1	0	0	0	1	1	1	0	0	0	0	0	0	0	1	1	0	1	0	1	1	1	0	0	0.75	0.6	6
1.8483	1	0	0	0	0	Yes	No	No	No	No	Matched (3)	Community Clinic	primary	Govt.	no	yes	no	no	no	yes	Everyday: 20-30 days	1	1	1	1	0	1	1	1	1	0	0	0	0	0	1	1	1	1	1	0	1	1	1	0	0.5	1	0.6	8
1.8483	1	1	0	0	0	Yes	Yes	No	No	No	Matched (3)	Community Clinic	primary	Govt.	no	yes	no	no	no	no	Everyday: 20-30 days	1	1	0	0	0	1	1	1	0	0	0	0	0	1	1	1	1	0	1	1	0	1	1	0	1	0.75	0.6	8
1.8483	0	0	0	0	0	No	No	No	No	No	Matched (3)	Community Clinic	primary	Govt.	no	yes	no	no	no	no	Everyday: 20-30 days	1	1	0	0	0	1	1	1	0	0	0	0	0	0	0	1	1	0	1	1	0	1	1	0	0	0.75	0.6	6
1.8483	0	0	0	0	0	No	No	No	No	No	Matched (3)	Community Clinic	primary	Govt.	no	no	no	no	no	no	Not everyday: 1-19 days	1	1	1	1	0	1	0	1	0	0	0	0	0	0	0	1	1	0	0	1	0	0	1	0	0	0.5	0.4	4
1.8483	1	1	0	0	0	Yes	Yes	No	No	No	Matched (3)	Community Clinic	primary	Govt.	no	no	no	no	no	no	Not everyday: 1-19 days	1	1	0	0	0	1	1	1	0	0	0	0	0	0	1	0	0	0	1	1	0	1	1	0	0.5	0.25	0.6	5
1.8483	1	1	1	0	0	Yes	Yes	Yes	No	No	Matched (3)	Community Clinic	primary	Govt.	no	yes	no	no	no	no	Everyday: 20-30 days	1	1	0	0	0	1	1	1	0	0	0	0	0	0	1	1	1	0	1	1	0	1	1	0	0.5	0.75	0.6	7
1.8483	1	0	0	0	0	Yes	No	No	No	No	Matched (3)	Community Clinic	primary	Govt.	no	yes	no	no	no	no	Everyday: 20-30 days	1	1	0	0	0	1	1	1	0	0	0	0	0	0	1	1	1	0	1	1	0	1	1	0	0.5	0.75	0.6	7
1.8483	0	0	0	0	0	No	No	No	No	No	Matched (3)	Community Clinic	primary	Govt.	no	yes	no	no	no	no	Everyday: 20-30 days	1	1	0	0	0	0	1	1	0	0	0	0	0	1	0	1	1	0	1	0	0	1	1	0	0.5	0.75	0.4	6
1.8483	0	0	0	0	0	No	No	No	No	No	Matched (3)	Community Clinic	primary	Govt.	no	yes	no	no	no	no	Everyday: 20-30 days	1	1	0	0	0	1	0	1	0	0	0	0	0	0	0	1	1	0	0	1	0	0	1	0	0	0.5	0.4	4
1.8483	0	0	0	0	0	No	No	No	No	No	Matched (3)	Community Clinic	primary	Govt.	no	yes	no	no	no	yes	Not everyday: 1-19 days	1	1	0	0	0	1	0	0	0	0	0	0	0	0	0	0	0	0	0	1	0	0	0	0	0	0	0.2	1
1.8483	0	0	0	0	0	No	No	No	No	No	Matched (3)	Community Clinic	primary	Govt.	no	yes	no	no	no	yes	Everyday: 20-30 days	1	1	1	1	0	1	1	1	0	0	0	0	0	1	0	1	1	0	1	1	0	1	1	0	0.5	0.75	0.6	7
1.8483	0	0	0	0	0	No	No	No	No	No	Matched (3)	Community Clinic	primary	Govt.	no	yes	no	no	no	no	Everyday: 20-30 days	1	1	0	0	0	1	1	1	0	0	0	0	0	0	0	0	1	0	1	1	0	1	1	0	0	0.5	0.6	5
1.8483	1	0	0	0	0	Yes	No	No	No	No	Matched (3)	Community Clinic	primary	Govt.	no	yes	no	no	no	no	Everyday: 20-30 days	1	1	0	0	0	1	1	1	0	0	0	0	0	1	1	1	1	0	1	1	0	1	1	0	1	0.75	0.6	8
1.8483	0	0	0	0	0	No	No	No	No	No	Matched (3)	Community Clinic	primary	Govt.	no	yes	no	no	no	no	Not everyday: 1-19 days	1	1	1	1	0	1	1	1	1	1	0	0	0	0	0	1	1	0	1	1	0	1	1	0	0	0.75	0.6	6
1.8483	1	1	1	0	0	Yes	Yes	Yes	No	No	Matched (3)	Community Clinic	primary	Govt.	no	yes	no	no	no	no	Everyday: 20-30 days	1	1	0	0	0	1	1	1	0	0	0	0	0	1	1	1	1	0	1	1	0	1	1	0	1	0.75	0.6	8
1.8483	1	1	1	1	1	Yes	Yes	Yes	Yes	Yes	Matched (3)	Community Clinic	primary	Govt.	no	yes	no	no	no	no	Not everyday: 1-19 days	1	1	0	0	0	1	1	1	0	0	0	0	0	1	1	1	1	0	1	1	0	1	1	0	1	0.75	0.6	8
1.8483	0	0	0	0	0	No	No	No	No	No	Matched (3)	Community Clinic	primary	Govt.	no	yes	no	no	no	no	Everyday: 20-30 days	1	1	0	0	0	1	1	1	0	0	0	0	0	1	0	0	0	0	1	1	0	1	1	0	0.5	0.25	0.6	5
1.8483	1	1	1	0	0	Yes	Yes	Yes	No	No	Matched (3)	Community Clinic	primary	Govt.	no	yes	no	no	no	no	Everyday: 20-30 days	1	1	0	0	0	1	1	1	0	0	0	0	0	1	1	0	1	0	1	1	0	1	1	0	1	0.5	0.6	7
1.8483	0	0	0	0	0	No	No	No	No	No	Matched (3)	Community Clinic	primary	Govt.	yes	yes	no	no	no	yes	Everyday: 20-30 days	1	1	0	0	0	1	1	1	0	0	0	0	0	1	0	0	1	0	0	0	1	1	1	0	0.5	0.25	0.6	5
1.8483	0	0	0	0	0	No	No	No	No	No	Matched (3)	Community Clinic	primary	Govt.	no	yes	no	no	no	no	Not everyday: 1-19 days	1	1	1	1	0	1	1	1	0	0	0	0	0	0	0	0	0	0	1	1	0	1	1	0	0	0.25	0.6	4
1.8483	0	0	0	0	0	No	No	No	No	No	Matched (3)	Community Clinic	primary	Govt.	no	yes	no	no	no	no	Not everyday: 1-19 days	1	1	0	0	0	1	1	1	0	0	0	0	0	1	0	1	1	1	1	0	1	1	1	0	0.5	1	0.6	8
0.082804	0	0	0	0	0	No	No	No	No	No	Matched (3)	District Hospital	referral	Govt.	yes	yes	yes	yes	yes	yes	Everyday: 20-30 days	1	1	1	1	1	1	1	1	1	1	1	1	0	0	0	1	1	1	1	0	1	1	1	0	0	1	0.6	7
0.082804	0	0	0	0	0	No	No	No	No	No	Matched (3)	District Hospital	referral	Govt.	no	yes	no	yes	yes	yes	Everyday: 20-30 days	1	1	1	1	1	1	1	1	1	1	1	1	0	1	0	1	1	1	1	1	1	1	1	0	0.5	1	0.8	9
0.082804	0	0	0	0	0	No	No	No	No	No	Matched (3)	District Hospital	referral	Govt.	yes	yes	yes	yes	yes	no	Everyday: 20-30 days	1	1	1	1	1	1	1	1	1	1	1	0	0	1	0	1	1	0	0	0	0	1	1	0	0.5	0.5	0.4	5
0.379154	0	0	0	0	0	No	No	No	No	No	Matched (3)	Union HEalth and Family Welfare Center	primary	Govt.	yes	yes	no	no	no	yes	Not everyday: 1-19 days	1	1	1	1	0	1	1	1	1	0	0	0	0	0	0	1	1	1	1	1	1	1	1	0	0	1	0.8	8
0.379154	0	0	0	0	0	No	No	No	No	No	Matched (3)	Union HEalth and Family Welfare Center	primary	Govt.	no	yes	no	no	no	yes	Not everyday: 1-19 days	1	1	1	1	0	1	1	1	1	0	0	0	0	0	0	1	1	1	1	1	1	1	1	1	0	1	1	9
0.379154	0	0	0	0	0	No	No	No	No	No	Matched (3)	Union HEalth and Family Welfare Center	primary	Govt.	yes	yes	no	no	no	no	Everyday: 20-30 days	1	1	1	1	0	1	1	1	1	0	0	0	0	0	0	1	1	1	1	0	1	1	1	0	0	1	0.6	7
0.379154	0	0	0	0	0	No	No	No	No	No	Matched (3)	Union HEalth and Family Welfare Center	primary	Govt.	no	yes	no	no	no	yes	Everyday: 20-30 days	1	1	1	1	0	1	1	1	1	1	0	0	0	0	0	1	1	1	1	0	1	1	1	0	0	1	0.6	7
0.379154	1	1	1	1	0	Yes	Yes	Yes	Yes	No	Matched (3)	Union HEalth and Family Welfare Center	primary	Govt.	no	yes	no	no	no	no	Not everyday: 1-19 days	1	1	1	1	0	1	1	1	1	0	0	0	0	1	1	1	1	0	1	1	0	1	1	0	1	0.75	0.6	8
0.379154	0	0	0	0	0	No	No	No	No	No	Matched (3)	Union HEalth and Family Welfare Center	primary	Govt.	no	yes	no	no	no	no	Not everyday: 1-19 days	1	1	1	1	0	1	1	1	1	0	0	0	0	0	0	0	1	0	1	1	0	1	1	0	0	0.5	0.6	5
0.379154	0	0	0	0	0	No	No	No	No	No	Matched (3)	Union HEalth and Family Welfare Center	primary	Govt.	no	yes	no	no	no	no	Everyday: 20-30 days	1	1	0	0	0	1	1	1	0	0	0	0	0	0	0	1	1	0	1	1	0	1	1	0	0	0.75	0.6	6
0.379154	0	0	0	0	0	No	No	No	No	No	Matched (3)	Union HEalth and Family Welfare Center	primary	Govt.	no	yes	no	yes	no	no	Everyday: 20-30 days	1	1	0	0	0	1	1	1	0	0	0	0	0	1	0	1	1	0	1	1	0	1	1	0	0.5	0.75	0.6	7
0.379154	0	0	0	0	0	No	No	No	No	No	Matched (3)	Union HEalth and Family Welfare Center	primary	Govt.	no	yes	no	no	no	no	Not everyday: 1-19 days	1	1	1	1	0	0	1	1	0	0	0	0	0	0	0	1	1	0	1	1	0	1	1	0	0	0.75	0.6	6
0.379154	0	0	0	0	0	No	No	No	No	No	Matched (3)	Union HEalth and Family Welfare Center	primary	Govt.	yes	yes	no	no	no	no	Everyday: 20-30 days	1	1	0	0	0	1	1	1	0	0	0	0	0	1	0	1	1	0	1	1	0	1	1	0	0.5	0.75	0.6	7
0.379154	0	0	0	0	0	No	No	No	No	No	Matched (3)	Union HEalth and Family Welfare Center	primary	Govt.	no	yes	no	no	no	yes	Not everyday: 1-19 days	1	1	1	1	0	1	1	1	0	0	0	0	0	0	0	1	1	0	1	1	0	1	1	0	0	0.75	0.6	6
0.379154	1	0	0	0	0	Yes	No	No	No	No	Matched (3)	Union HEalth and Family Welfare Center	primary	Govt.	no	yes	no	no	no	no	Everyday: 20-30 days	1	1	1	1	1	1	1	1	0	0	0	0	0	1	1	1	1	0	1	0	1	1	1	0	1	0.75	0.6	8
0.379154	0	0	0	0	0	No	No	No	No	No	Matched (3)	Union HEalth and Family Welfare Center	primary	Govt.	yes	yes	no	no	no	yes	Not everyday: 1-19 days	1	1	1	1	0	1	1	1	1	0	0	0	0	1	0	1	1	1	1	1	0	1	1	0	0.5	1	0.6	8
0.379154	0	0	0	0	0	No	No	No	No	No	Matched (3)	Union HEalth and Family Welfare Center	primary	Govt.	no	yes	no	no	no	no	Not everyday: 1-19 days	1	1	1	1	0	1	1	1	1	0	0	0	0	0	0	1	1	0	0	1	0	1	1	0	0	0.5	0.6	5
0.379154	0	1	0	0	0	No	Yes	No	No	No	Matched (3)	Union HEalth and Family Welfare Center	primary	Govt.	no	yes	no	no	no	no	Not everyday: 1-19 days	1	1	1	1	0	1	1	1	1	0	0	0	0	1	0	1	1	0	0	1	0	1	1	0	0.5	0.5	0.6	6
0.379154	0	0	0	0	0	No	No	No	No	No	Matched (3)	Union HEalth and Family Welfare Center	primary	Govt.	no	yes	no	no	no	no	Not everyday: 1-19 days	1	1	1	1	0	1	1	1	1	0	0	0	0	1	0	1	1	0	1	1	0	1	1	0	0.5	0.75	0.6	7
0.379154	0	0	0	0	0	No	No	No	No	No	Matched (3)	Union HEalth and Family Welfare Center	primary	Govt.	yes	yes	no	no	no	yes	Not everyday: 1-19 days	1	1	1	1	0	1	1	1	1	0	0	0	0	1	0	1	1	1	1	0	1	1	1	0	0.5	1	0.6	8
0.379154	0	0	0	0	0	No	No	No	No	No	Matched (3)	Union HEalth and Family Welfare Center	primary	Govt.	no	yes	no	no	no	no	Not everyday: 1-19 days	1	1	1	1	0	1	1	1	0	0	0	0	0	1	0	1	1	0	0	1	1	1	1	0	0.5	0.5	0.8	7
0.379154	0	0	0	0	0	No	No	No	No	No	Matched (3)	Union HEalth and Family Welfare Center	primary	Govt.	yes	yes	no	no	no	yes	Everyday: 20-30 days	1	1	1	1	0	1	1	1	1	0	0	0	0	0	0	1	1	1	1	1	0	1	1	0	0	1	0.6	7
0.082804	0	0	0	0	0	No	No	No	No	No	Matched (3)	Maternal and Child Welfare Center	referral	Govt.	yes	yes	no	yes	yes	yes	Not everyday: 1-19 days	1	1	0	0	0	1	1	1	0	0	0	0	0	0	0	1	1	1	1	0	1	1	1	0	0	1	0.6	7
0.082804	0	0	0	0	0	No	No	No	No	No	Matched (3)	Maternal and Child Welfare Center	referral	Govt.	no	yes	no	yes	yes	yes	Everyday: 20-30 days	1	1	1	1	1	1	1	1	1	1	1	1	0	1	0	1	1	1	1	1	0	1	1	0	0.5	1	0.6	8
0.082804	0	0	0	0	0	No	No	No	No	No	Matched (3)	Maternal and Child Welfare Center	referral	Govt.	no	yes	no	yes	no	no	Everyday: 20-30 days	1	1	1	1	0	1	1	1	1	0	0	0	0	1	0	1	1	0	1	1	0	1	1	0	0.5	0.75	0.6	7
0.082804	1	0	0	0	0	Yes	No	No	No	No	Matched (3)	Maternal and Child Welfare Center	referral	Govt.	no	yes	no	yes	no	yes	Everyday: 20-30 days	1	1	1	1	1	1	1	1	1	1	1	1	0	1	1	1	1	0	1	1	1	1	1	0	1	0.75	0.8	9
0.082804	0	0	0	0	0	No	No	No	No	No	Matched (3)	Maternal and Child Welfare Center	referral	Govt.	yes	yes	no	no	no	yes	Everyday: 20-30 days	1	1	1	1	0	1	1	1	1	0	0	0	0	1	0	1	1	1	0	1	1	1	1	0	0.5	0.75	0.8	8
0.848738	0	0	0	0	0	No	No	No	No	No	Matched (3)	NGO Clinic/Hospital	primary	Private	no	yes	no	yes	yes	yes	Everyday: 20-30 days	1	1	1	1	0	1	1	1	1	0	0	0	0	0	0	1	1	1	1	0	1	1	1	0	0	1	0.6	7
0.848738	0	0	0	0	0	No	No	No	No	No	Matched (3)	NGO Clinic/Hospital	primary	Private	no	yes	yes	yes	yes	yes	Everyday: 20-30 days	1	1	0	0	0	1	0	1	0	0	0	0	0	1	0	1	1	0	1	1	0	0	1	0	0.5	0.75	0.4	6
0.848738	0	1	0	0	0	No	Yes	No	No	No	Matched (3)	NGO Clinic/Hospital	primary	Private	yes	yes	yes	no	no	yes	Everyday: 20-30 days	1	1	1	1	0	1	1	0	1	0	0	0	0	1	0	1	1	1	1	1	1	1	1	1	0.5	1	1	10
0.082804	0	0	0	0	0	No	No	No	No	No	Matched (3)	NGO Clinic/Hospital	referral	Govt.	no	yes	yes	yes	yes	yes	Everyday: 20-30 days	1	1	1	1	1	1	1	1	1	0	1	0	0	1	0	1	1	1	1	1	1	1	1	1	0.5	1	1	10
0.179408	0	0	0	0	0	No	No	No	No	No	Matched (3)	Upazila HEalth Complex	referral	Govt.	no	yes	no	no	no	yes	Not everyday: 1-19 days	1	1	1	1	0	1	1	1	1	0	0	0	0	0	0	1	1	1	1	1	1	1	1	1	0	1	1	9
0.179408	2	1	0	0	0	Yes	Yes	No	No	No	Matched (3)	Upazila HEalth Complex	referral	Govt.	yes	yes	yes	yes	yes	yes	Everyday: 20-30 days	1	1	1	1	1	1	1	1	1	1	0	0	0	1	1	1	1	1	1	0	1	1	1	1	1	1	0.8	10
0.179408	0	0	0	0	0	No	No	No	No	No	Matched (3)	Upazila HEalth Complex	referral	Govt.	yes	yes	yes	yes	yes	yes	Everyday: 20-30 days	1	1	1	1	1	1	1	1	1	1	1	1	0	0	0	1	1	1	1	0	1	1	1	0	0	1	0.6	7
0.179408	0	0	0	0	0	No	No	No	No	No	Matched (3)	Upazila HEalth Complex	referral	Govt.	no	yes	no	yes	yes	yes	Not everyday: 1-19 days	1	1	1	1	1	1	1	1	1	1	1	1	0	1	0	1	1	0	1	1	0	1	1	0	0.5	0.75	0.6	7
0.179408	0	0	0	0	0	No	No	No	No	No	Matched (3)	Upazila HEalth Complex	referral	Govt.	yes	yes	no	yes	no	yes	Everyday: 20-30 days	1	1	1	1	0	1	1	1	1	1	0	0	0	0	0	1	1	1	1	1	0	1	1	0	0	1	0.6	7
0.179408	0	0	0	0	0	No	No	No	No	No	Matched (3)	Upazila HEalth Complex	referral	Govt.	no	yes	no	yes	no	yes	Everyday: 20-30 days	1	1	1	1	1	1	1	1	1	1	1	1	0	1	0	1	1	1	1	1	0	1	1	0	0.5	1	0.6	8
0.179408	0	0	0	0	0	No	No	No	No	No	Matched (3)	Upazila HEalth Complex	referral	Govt.	yes	yes	no	yes	yes	yes	Everyday: 20-30 days	1	1	1	1	1	1	1	1	1	1	1	1	0	0	0	1	1	1	1	1	0	1	1	0	0	1	0.6	7
0.179408	0	0	0	0	0	No	No	No	No	No	Matched (3)	Upazila HEalth Complex	referral	Govt.	yes	yes	yes	yes	yes	yes	Everyday: 20-30 days	1	1	1	1	1	0	1	1	1	1	1	1	0	1	0	1	1	1	1	0	1	1	1	0	0.5	1	0.6	8
0.179408	0	0	0	0	0	No	No	No	No	No	Matched (3)	Upazila HEalth Complex	referral	Govt.	no	yes	no	yes	yes	yes	Everyday: 20-30 days	1	1	1	1	1	1	1	1	1	1	1	1	0	1	0	1	1	1	1	1	0	1	1	0	0.5	1	0.6	8
0.179408	1	1	0	1	1	Yes	Yes	No	Yes	Yes	Matched (3)	Upazila HEalth Complex	referral	Govt.	yes	yes	yes	yes	yes	yes	Not everyday: 1-19 days	1	1	1	1	1	1	1	1	1	1	1	1	0	1	1	1	1	0	1	1	0	1	1	0	1	0.75	0.6	8
0.179408	1	1	1	0	0	Yes	Yes	Yes	No	No	Matched (3)	Upazila HEalth Complex	referral	Govt.	yes	yes	no	yes	yes	yes	Everyday: 20-30 days	1	1	1	1	1	1	1	1	1	1	1	1	0	1	1	1	1	0	1	1	0	1	1	0	1	0.75	0.6	8
0.179408	0	0	0	0	0	No	No	No	No	No	Matched (3)	Upazila HEalth Complex	referral	Govt.	yes	yes	yes	yes	no	yes	Everyday: 20-30 days	1	1	1	1	1	1	1	1	1	0	1	1	0	1	0	1	1	1	1	0	1	1	1	0	0.5	1	0.6	8
0.610677	0	0	0	0	0	No	No	No	No	No	Matched (3)	Union HEalth and Family Welfare Center	primary	Govt.	no	yes	no	no	no	yes	Everyday: 20-30 days	1	1	1	1	0	1	1	1	1	0	0	0	0	0	0	1	1	1	1	0	1	1	1	0	0	1	0.6	7
0.610677	0	0	0	0	0	No	No	No	No	No	Matched (3)	Union HEalth and Family Welfare Center	primary	Govt.	no	yes	no	no	no	no	Everyday: 20-30 days	1	1	1	1	0	1	1	1	1	0	0	0	0	0	0	1	1	1	1	0	1	1	1	0	0	1	0.6	7
0.610677	0	0	0	0	0	No	No	No	No	No	Matched (3)	Union HEalth and Family Welfare Center	primary	Govt.	no	yes	no	no	no	yes	Everyday: 20-30 days	1	1	1	1	0	1	1	1	1	0	0	0	0	0	0	1	1	1	1	0	1	1	1	0	0	1	0.6	7
0.610677	0	0	0	0	0	No	No	No	No	No	Matched (3)	Union HEalth and Family Welfare Center	primary	Govt.	no	yes	no	no	no	no	Not everyday: 1-19 days	1	1	1	1	0	1	1	1	0	0	0	0	0	0	0	1	1	0	1	1	0	1	1	0	0	0.75	0.6	6
0.610677	0	0	0	0	0	No	No	No	No	No	Matched (3)	Union HEalth and Family Welfare Center	primary	Govt.	no	yes	no	no	no	no	Everyday: 20-30 days	1	1	0	1	1	1	1	1	0	0	1	1	0	1	0	1	1	0	1	1	0	1	1	0	0.5	0.75	0.6	7
0.610677	0	0	0	0	0	No	No	No	No	No	Matched (3)	Union HEalth and Family Welfare Center	primary	Govt.	no	yes	no	no	no	no	Everyday: 20-30 days	1	1	1	1	0	1	1	1	0	0	0	0	0	1	0	1	1	0	1	1	0	1	1	0	0.5	0.75	0.6	7
0.610677	0	0	0	0	0	No	No	No	No	No	Matched (3)	Union HEalth and Family Welfare Center	primary	Govt.	no	yes	no	no	no	no	Everyday: 20-30 days	1	1	1	1	0	1	1	1	1	0	0	0	0	1	0	1	1	0	0	1	0	1	1	0	0.5	0.5	0.6	6
0.610677	1	0	0	0	0	Yes	No	No	No	No	Matched (3)	Union HEalth and Family Welfare Center	primary	Govt.	no	yes	no	yes	no	yes	Everyday: 20-30 days	1	1	1	1	0	1	1	1	1	0	0	0	0	1	1	1	1	0	1	1	0	1	1	0	1	0.75	0.6	8
0.346741	1	1	0	0	0	Yes	Yes	No	No	No	Matched (3)	Union Subcenter/Rural Dispensary	primary	Govt.	no	yes	yes	no	no	yes	Everyday: 20-30 days	1	1	1	1	0	1	1	1	1	0	0	0	0	1	1	1	1	1	1	1	1	1	1	1	1	1	1	11
0.346741	0	0	0	0	0	No	No	No	No	No	Matched (3)	Union Subcenter/Rural Dispensary	primary	Govt.	yes	yes	no	no	no	yes	Everyday: 20-30 days	1	1	1	1	0	1	1	1	1	0	0	0	0	0	0	1	1	1	1	1	1	1	1	1	0	1	1	9
0.346741	0	0	0	0	0	No	No	No	No	No	Matched (3)	Union Subcenter/Rural Dispensary	primary	Govt.	no	yes	no	no	no	no	Everyday: 20-30 days	1	1	1	1	0	1	1	1	1	0	0	0	0	0	0	1	1	1	1	0	1	1	1	0	0	1	0.6	7
0.346741	0	0	0	0	0	No	No	No	No	No	Matched (3)	Union Subcenter/Rural Dispensary	primary	Govt.	no	yes	no	no	no	no	Not everyday: 1-19 days	1	1	1	1	0	1	1	1	0	0	0	0	0	0	0	1	1	1	1	1	0	1	1	0	0	1	0.6	7
0.346741	0	0	0	0	0	No	No	No	No	No	Matched (3)	Union Subcenter/Rural Dispensary	primary	Govt.	no	yes	no	no	no	no	Everyday: 20-30 days	1	1	0	0	0	0	0	1	0	0	0	0	0	0	0	1	1	0	1	0	0	0	1	0	0	0.75	0.2	4
0.346741	0	0	0	0	0	No	No	No	No	No	Matched (3)	Union Subcenter/Rural Dispensary	primary	Govt.	no	yes	no	no	no	yes	Not everyday: 1-19 days	1	1	1	1	0	1	1	1	0	0	0	0	0	0	0	1	1	0	0	1	0	1	1	0	0	0.5	0.6	5
0.346741	0	0	0	0	0	No	No	No	No	No	Matched (3)	Union Subcenter/Rural Dispensary	primary	Govt.	no	yes	no	no	no	no	Not everyday: 1-19 days	1	1	0	0	0	1	1	1	0	0	0	0	0	0	0	1	1	0	1	1	0	1	1	0	0	0.75	0.6	6
0.346741	0	0	0	0	0	No	No	No	No	No	Matched (3)	Union Subcenter/Rural Dispensary	primary	Govt.	no	yes	no	no	no	no	Everyday: 20-30 days	1	1	0	0	0	1	1	1	0	0	0	0	0	1	0	1	1	0	1	1	0	1	1	0	0.5	0.75	0.6	7
0.346741	0	0	0	0	0	No	No	No	No	No	Matched (3)	Union Subcenter/Rural Dispensary	primary	Govt.	no	yes	no	no	no	no	Not everyday: 1-19 days	1	1	1	1	0	1	1	1	0	0	0	0	0	0	0	1	1	0	1	1	0	1	1	0	0	0.75	0.6	6
0.346741	0	0	0	0	0	No	No	No	No	No	Matched (3)	Union Subcenter/Rural Dispensary	primary	Govt.	no	yes	no	no	no	no	Not everyday: 1-19 days	1	1	1	1	0	1	1	1	0	0	0	0	0	0	0	1	1	0	1	1	0	1	1	0	0	0.75	0.6	6
0.346741	1	1	0	0	0	Yes	Yes	No	No	No	Matched (3)	Union Subcenter/Rural Dispensary	primary	Govt.	yes	yes	no	no	no	yes	Not everyday: 1-19 days	1	1	1	1	0	0	1	1	1	0	0	0	0	1	1	1	1	1	1	0	0	1	1	0	1	1	0.4	8
0.346741	0	0	0	0	0	No	No	No	No	No	Matched (3)	Union Subcenter/Rural Dispensary	primary	Govt.	no	yes	no	no	no	no	Not everyday: 1-19 days	1	1	1	1	0	1	1	1	1	0	0	0	0	1	0	1	1	1	1	1	0	1	1	0	0.5	1	0.6	8
0.631378	0	0	0	0	0	No	No	No	No	No	Matched (3)	Community Clinic	primary	Govt.	no	yes	no	no	no	no	Everyday: 20-30 days	1	1	1	1	1	1	1	1	0	0	0	0	0	1	0	1	1	0	1	1	1	1	1	0	0.5	0.75	0.8	8
0.631378	1	1	1	0	0	Yes	Yes	Yes	No	No	Matched (3)	Community Clinic	primary	Govt.	no	yes	no	no	no	no	Everyday: 20-30 days	1	1	1	1	0	1	1	1	1	0	0	0	0	0	1	1	1	0	1	1	0	0	1	0	0.5	0.75	0.4	6
0.631378	1	1	0	0	0	Yes	Yes	No	No	No	Matched (3)	Community Clinic	primary	Govt.	no	yes	no	no	no	no	Everyday: 20-30 days	1	1	1	1	0	1	1	1	1	0	0	0	0	1	1	1	1	0	0	1	0	1	1	0	1	0.5	0.6	7
0.631378	1	0	0	0	0	Yes	No	No	No	No	Matched (3)	Community Clinic	primary	Govt.	no	yes	no	no	no	no	Everyday: 20-30 days	1	1	1	1	1	1	1	1	0	0	0	0	0	1	1	1	1	0	1	0	1	1	1	0	1	0.75	0.6	8
0.631378	1	1	1	1	1	Yes	Yes	Yes	Yes	Yes	Matched (3)	Community Clinic	primary	Govt.	no	yes	no	no	no	no	Everyday: 20-30 days	1	1	1	1	1	1	1	1	0	0	0	0	0	1	1	1	1	0	0	1	1	1	1	0	1	0.5	0.8	8
0.631378	0	0	0	0	0	No	No	No	No	No	Matched (3)	Community Clinic	primary	Govt.	no	yes	no	no	no	no	Everyday: 20-30 days	1	1	1	1	0	1	0	1	0	0	0	0	0	1	0	1	1	0	1	1	0	0	1	1	0.5	0.75	0.6	7
0.631378	0	0	0	0	0	No	No	No	No	No	Matched (3)	Community Clinic	primary	Govt.	no	yes	no	no	no	no	Everyday: 20-30 days	1	1	1	1	1	0	0	0	0	0	0	0	0	1	0	1	1	0	1	0	0	0	0	0	0.5	0.75	0	4
0.631378	0	0	0	0	0	No	No	No	No	No	Matched (3)	Community Clinic	primary	Govt.	no	yes	no	no	no	no	Not everyday: 1-19 days	1	0	1	1	1	0	0	0	0	0	0	0	0	1	0	1	1	0	1	0	0	0	0	0	0.5	0.75	0	4
0.631378	0	0	0	0	0	No	No	No	No	No	Matched (3)	Community Clinic	primary	Govt.	yes	yes	no	no	no	no	Not everyday: 1-19 days	1	1	0	0	0	1	1	1	0	0	0	0	0	1	0	1	1	1	1	1	1	1	1	0	0.5	1	0.8	9
0.631378	0	0	0	0	0	No	No	No	No	No	Matched (3)	Community Clinic	primary	Govt.	no	yes	no	no	no	no	Not everyday: 1-19 days	1	1	1	1	0	1	1	1	0	1	0	0	0	1	0	0	0	0	0	1	1	1	1	0	0.5	0	0.8	5
0.631378	0	0	0	0	0	No	No	No	No	No	Matched (3)	Community Clinic	primary	Govt.	yes	yes	no	no	no	no	Everyday: 20-30 days	1	1	0	0	0	1	1	1	0	0	0	0	0	1	0	1	1	0	1	1	1	1	1	0	0.5	0.75	0.8	8
0.631378	1	0	1	1	1	Yes	No	Yes	Yes	Yes	Matched (3)	Community Clinic	primary	Govt.	no	yes	no	no	no	no	Everyday: 20-30 days	1	1	1	1	1	1	1	1	1	0	0	0	0	0	1	0	1	0	1	1	0	1	1	0	0.5	0.5	0.6	6
0.631378	0	0	0	0	0	No	No	No	No	No	Matched (3)	Community Clinic	primary	Govt.	no	yes	no	no	no	no	Everyday: 20-30 days	1	1	0	0	0	1	0	1	0	0	0	0	0	0	0	0	0	0	1	1	0	0	1	0	0	0.25	0.4	3
0.631378	0	0	0	0	0	No	No	No	No	No	Matched (3)	Community Clinic	primary	Govt.	yes	yes	no	no	no	no	Everyday: 20-30 days	1	1	1	1	1	1	1	0	0	0	0	0	0	1	0	0	0	0	1	1	1	1	0	0	0.5	0.25	0.6	5
0.631378	0	0	0	0	0	No	No	No	No	No	Matched (3)	Community Clinic	primary	Govt.	no	yes	no	no	no	no	Everyday: 20-30 days	1	1	0	0	0	1	0	1	0	0	0	0	0	1	0	1	1	1	1	1	1	0	1	0	0.5	1	0.6	8
0.631378	0	0	0	0	0	No	No	No	No	No	Matched (3)	Community Clinic	primary	Govt.	no	yes	no	no	no	no	Everyday: 20-30 days	1	1	0	0	0	1	0	1	0	0	0	0	0	0	0	0	1	0	0	1	0	0	1	0	0	0.25	0.4	3
0.631378	1	0	0	0	0	Yes	No	No	No	No	Matched (3)	Community Clinic	primary	Govt.	no	yes	no	no	no	no	Not everyday: 1-19 days	1	1	0	0	0	1	1	1	0	0	0	0	0	1	1	0	0	1	1	1	0	1	1	0	1	0.5	0.6	7
0.631378	0	0	0	0	0	No	No	No	No	No	Matched (3)	Community Clinic	primary	Govt.	no	yes	no	no	no	no	Everyday: 20-30 days	1	1	1	1	1	0	0	0	0	0	0	0	0	1	0	1	1	1	1	0	0	0	0	0	0.5	1	0	5
0.631378	1	0	0	0	0	Yes	No	No	No	No	Matched (3)	Community Clinic	primary	Govt.	no	yes	no	no	no	yes	Everyday: 20-30 days	1	1	1	1	1	0	0	0	0	0	0	0	0	1	1	1	1	1	1	0	0	0	0	0	1	1	0	6
0.631378	0	0	0	0	0	No	No	No	No	No	Matched (3)	Community Clinic	primary	Govt.	no	yes	no	no	no	no	Not everyday: 1-19 days	1	1	1	1	1	0	0	0	0	0	0	0	0	0	0	1	1	0	1	0	0	0	0	0	0	0.75	0	3
0.631378	0	0	0	0	0	No	No	No	No	No	Matched (3)	Community Clinic	primary	Govt.	no	yes	no	no	no	yes	Everyday: 20-30 days	1	1	1	1	1	0	0	0	0	0	0	0	0	1	0	1	1	1	1	0	0	0	0	0	0.5	1	0	5
0.112376	0	0	0	0	0	No	No	No	No	No	Matched (3)	Union HEalth and Family Welfare Center	primary	Govt.	no	yes	no	no	no	no	Everyday: 20-30 days	1	1	1	1	0	1	1	1	1	0	0	0	0	1	0	1	1	1	1	1	0	1	1	0	0.5	1	0.6	8
0.112376	1	1	1	0	0	Yes	Yes	Yes	No	No	Matched (3)	Union HEalth and Family Welfare Center	primary	Govt.	no	yes	no	no	no	no	Everyday: 20-30 days	1	1	1	1	1	1	1	1	0	0	0	0	0	1	1	1	1	1	1	1	0	1	1	0	1	1	0.6	9
0.112376	0	1	0	0	0	No	Yes	No	No	No	Matched (3)	Union HEalth and Family Welfare Center	primary	Govt.	no	yes	no	no	no	no	Not everyday: 1-19 days	1	1	0	0	0	1	0	1	0	0	0	0	0	0	0	1	1	0	1	1	0	0	1	0	0	0.75	0.4	5
0.112376	0	0	0	0	0	No	No	No	No	No	Matched (3)	Union HEalth and Family Welfare Center	primary	Govt.	no	yes	no	no	no	no	Everyday: 20-30 days	1	1	1	1	1	1	0	1	0	0	0	0	0	1	0	1	1	0	1	1	0	0	1	0	0.5	0.75	0.4	6
0.112376	0	0	0	0	0	No	No	No	No	No	Matched (3)	Union HEalth and Family Welfare Center	primary	Govt.	no	yes	no	no	no	no	Everyday: 20-30 days	1	1	1	1	0	1	1	1	1	0	0	0	0	0	0	1	1	1	0	1	1	1	1	0	0	0.75	0.8	7
0.112376	0	0	0	0	0	No	No	No	No	No	Matched (3)	Union HEalth and Family Welfare Center	primary	Govt.	yes	yes	no	no	no	no	Not everyday: 1-19 days	1	1	1	1	0	1	1	1	1	0	0	0	0	1	0	1	1	0	1	1	0	1	1	0	0.5	0.75	0.6	7
0.112376	0	0	0	0	0	No	No	No	No	No	Matched (3)	Union HEalth and Family Welfare Center	primary	Govt.	no	yes	no	yes	no	no	Not everyday: 1-19 days	1	1	1	1	0	1	1	1	1	0	0	0	0	0	0	1	1	1	1	1	1	1	1	0	0	1	0.8	8
0.112376	1	1	1	1	1	Yes	Yes	Yes	Yes	Yes	Matched (3)	Union HEalth and Family Welfare Center	primary	Govt.	no	yes	no	no	no	no	Everyday: 20-30 days	1	1	1	1	0	1	1	1	1	0	0	0	0	1	1	1	1	1	1	1	0	1	1	0	1	1	0.6	9
0.112376	1	1	0	0	0	Yes	Yes	No	No	No	Matched (3)	Union HEalth and Family Welfare Center	primary	Govt.	no	yes	no	no	no	no	Not everyday: 1-19 days	1	1	1	1	0	1	1	1	1	0	0	0	0	1	1	1	1	1	1	1	1	1	1	0	1	1	0.8	10
0.112376	1	0	0	0	0	Yes	No	No	No	No	Matched (3)	Union HEalth and Family Welfare Center	primary	Govt.	yes	yes	no	no	no	no	Not everyday: 1-19 days	1	1	1	1	0	1	1	1	1	0	0	0	0	1	1	1	1	1	1	1	1	1	1	0	1	1	0.8	10
0.112376	0	0	0	0	0	No	No	No	No	No	Matched (3)	Union HEalth and Family Welfare Center	primary	Govt.	no	yes	no	yes	no	yes	Everyday: 20-30 days	1	1	1	1	1	1	1	1	0	0	0	0	0	1	0	1	1	1	1	1	0	1	1	0	0.5	1	0.6	8
0.112376	0	0	0	0	0	No	No	No	No	No	Matched (3)	Union HEalth and Family Welfare Center	primary	Govt.	yes	yes	no	no	no	no	Everyday: 20-30 days	1	1	1	1	1	1	1	1	1	0	0	0	0	1	0	1	1	1	1	1	0	1	1	0	0.5	1	0.6	8
0.112376	1	1	0	0	0	Yes	Yes	No	No	No	Matched (3)	Union HEalth and Family Welfare Center	primary	Govt.	yes	yes	no	yes	no	yes	Not everyday: 1-19 days	1	1	1	1	1	1	1	1	0	0	0	0	0	1	1	1	1	1	1	1	0	1	1	0	1	1	0.6	9
0.082804	0	0	0	0	1	No	No	No	No	Yes	Matched (3)	Maternal and Child Welfare Center	referral	Govt.	no	yes	no	yes	yes	no	Everyday: 20-30 days	1	1	1	1	1	1	1	1	1	1	1	1	0	1	0	1	1	1	1	1	0	1	1	0	0.5	1	0.6	8
0.22771	2	1	1	0	0	Yes	Yes	Yes	No	No	Matched (3)	NGO Clinic/Hospital	primary	Private	yes	yes	yes	yes	yes	yes	Everyday: 20-30 days	1	1	1	1	1	0	0	0	0	0	0	0	0	1	1	1	1	0	1	0	0	0	0	0	1	0.75	0	5
0.22771	0	0	0	0	0	No	No	No	No	No	Matched (3)	NGO Clinic/Hospital	primary	Private	yes	yes	yes	no	no	yes	Everyday: 20-30 days	1	1	1	1	0	1	1	1	1	0	0	0	0	1	0	1	1	1	1	1	0	1	1	1	0.5	1	0.8	9
0.22771	1	1	1	1	1	Yes	Yes	Yes	Yes	Yes	Matched (3)	NGO Clinic/Hospital	primary	Private	no	yes	yes	yes	yes	no	Everyday: 20-30 days	1	0	0	1	1	0	0	0	0	0	1	1	0	0	1	1	1	0	0	0	0	0	0	0	0.5	0.5	0	3
0.082804	1	1	1	1	1	Yes	Yes	Yes	Yes	Yes	Matched (3)	Upazila HEalth Complex	referral	Govt.	yes	yes	no	yes	yes	yes	Everyday: 20-30 days	1	1	1	1	1	1	1	1	1	1	1	1	0	1	1	1	1	1	1	1	1	1	1	1	1	1	1	11
0.082804	0	0	0	0	0	No	No	No	No	No	Matched (3)	Upazila HEalth Complex	referral	Govt.	yes	yes	no	yes	yes	no	Everyday: 20-30 days	1	1	1	1	1	1	1	1	1	1	0	1	0	1	0	1	1	1	1	1	0	1	1	1	0.5	1	0.8	9
0.082804	0	0	0	0	0	No	No	No	No	No	Matched (3)	Upazila HEalth Complex	referral	Govt.	no	yes	no	yes	yes	no	Everyday: 20-30 days	1	1	1	1	1	1	1	1	1	1	1	1	0	1	0	1	1	1	1	1	1	1	1	0	0.5	1	0.8	9
0.082804	0	0	0	0	0	No	No	No	No	No	Matched (3)	Upazila HEalth Complex	referral	Govt.	yes	yes	yes	yes	yes	no	Everyday: 20-30 days	1	1	1	1	1	1	1	1	1	1	1	1	0	1	0	1	1	1	1	0	0	0	1	0	0.5	1	0.2	6
0.082804	0	2	0	0	0	No	Yes	No	No	No	Matched (3)	Upazila HEalth Complex	referral	Govt.	yes	yes	no	yes	yes	yes	Everyday: 20-30 days	1	1	1	1	1	1	1	1	1	1	1	1	0	1	0	1	1	1	1	1	0	1	1	1	0.5	1	0.8	9
0.082804	1	1	1	0	0	Yes	Yes	Yes	No	No	Matched (3)	Upazila HEalth Complex	referral	Govt.	yes	yes	yes	yes	yes	no	Everyday: 20-30 days	1	1	1	1	1	1	1	1	1	1	1	1	0	1	1	1	1	1	1	1	1	1	1	0	1	1	0.8	10
0.082804	0	0	0	0	0	No	No	No	No	No	Matched (3)	Upazila HEalth Complex	referral	Govt.	yes	yes	no	yes	yes	yes	Everyday: 20-30 days	1	1	1	1	1	1	1	1	1	1	0	0	0	0	0	1	1	1	1	1	0	1	1	0	0	1	0.6	7
0.258762	0	0	0	0	0	No	No	No	No	No	Matched (3)	Union HEalth and Family Welfare Center	primary	Govt.	no	yes	no	no	no	no	Not everyday: 1-19 days	1	1	0	0	0	1	1	1	0	0	0	0	0	1	0	0	0	0	1	1	0	0	1	0	0.5	0.25	0.4	4
0.258762	0	0	0	0	0	No	No	No	No	No	Matched (3)	Union HEalth and Family Welfare Center	primary	Govt.	no	yes	no	no	no	no	Everyday: 20-30 days	1	1	1	1	0	1	0	1	0	0	0	0	0	1	0	1	1	0	1	1	0	0	1	1	0.5	0.75	0.6	7
0.258762	0	0	0	0	0	No	No	No	No	No	Matched (3)	Union HEalth and Family Welfare Center	primary	Govt.	no	yes	no	no	no	no	Not everyday: 1-19 days	1	1	1	1	0	1	1	1	1	0	0	0	0	1	0	1	1	0	0	1	1	1	1	1	0.5	0.5	1	8
0.258762	0	1	0	0	0	No	Yes	No	No	No	Matched (3)	Union HEalth and Family Welfare Center	primary	Govt.	yes	yes	yes	yes	yes	yes	Not everyday: 1-19 days	1	1	1	1	0	1	1	1	1	0	0	0	0	1	0	1	1	1	0	1	1	1	1	1	0.5	0.75	1	9
0.258762	1	0	0	0	0	Yes	No	No	No	No	Matched (3)	Union HEalth and Family Welfare Center	primary	Govt.	no	yes	no	yes	no	no	Everyday: 20-30 days	1	1	1	1	0	1	1	1	1	0	0	0	0	0	1	1	1	1	1	1	0	1	1	0	0.5	1	0.6	8
0.258762	1	1	0	1	0	Yes	Yes	No	Yes	No	Matched (3)	Union HEalth and Family Welfare Center	primary	Govt.	yes	yes	no	no	no	no	Everyday: 20-30 days	1	1	1	1	0	1	1	1	1	0	0	0	0	1	1	1	1	1	1	1	0	1	1	0	1	1	0.6	9
0.258762	0	0	0	0	0	No	No	No	No	No	Matched (3)	Union HEalth and Family Welfare Center	primary	Govt.	yes	yes	no	yes	no	yes	Everyday: 20-30 days	1	1	1	1	1	1	1	1	0	1	0	0	0	0	0	1	1	1	1	1	0	1	1	0	0	1	0.6	7
0.135497	1	0	0	0	0	Yes	No	No	No	No	Matched (3)	Union Subcenter/Rural Dispensary	primary	Govt.	no	yes	no	no	no	no	Not everyday: 1-19 days	1	1	1	1	1	1	1	1	0	0	0	0	0	1	1	1	1	0	1	1	1	1	1	0	1	0.75	0.8	9
0.135497	0	0	0	0	0	No	No	No	No	No	Matched (3)	Union Subcenter/Rural Dispensary	primary	Govt.	no	yes	no	no	no	no	Everyday: 20-30 days	1	1	1	1	1	1	1	1	0	0	0	0	0	1	0	1	1	1	1	1	1	1	1	0	0.5	1	0.8	9
0.135497	0	0	0	0	0	No	No	No	No	No	Matched (3)	Union Subcenter/Rural Dispensary	primary	Govt.	no	yes	no	no	no	no	Not everyday: 1-19 days	1	1	1	1	1	1	1	1	1	0	0	0	0	1	0	1	1	0	1	1	0	1	1	0	0.5	0.75	0.6	7
0.135497	0	1	0	0	0	No	Yes	No	No	No	Matched (3)	Union Subcenter/Rural Dispensary	primary	Govt.	yes	yes	no	no	no	no	Not everyday: 1-19 days	1	1	1	1	0	1	1	1	1	0	0	0	0	1	0	1	1	1	1	1	1	1	1	0	0.5	1	0.8	9
0.135497	0	0	0	0	0	No	No	No	No	No	Matched (3)	Union Subcenter/Rural Dispensary	primary	Govt.	no	yes	no	no	no	no	Everyday: 20-30 days	1	1	1	1	0	1	1	1	1	0	0	0	0	1	0	1	1	0	0	0	0	0	1	0	0.5	0.5	0.2	4
0.135497	1	0	0	0	0	Yes	No	No	No	No	Matched (3)	Union Subcenter/Rural Dispensary	primary	Govt.	no	yes	no	no	no	no	Everyday: 20-30 days	1	1	0	0	0	1	1	1	0	0	0	0	0	1	1	1	1	1	1	1	1	1	1	0	1	1	0.8	10
0.135497	0	0	0	0	0	No	No	No	No	No	Matched (3)	Union Subcenter/Rural Dispensary	primary	Govt.	yes	yes	no	no	no	no	Everyday: 20-30 days	1	1	1	1	1	1	0	1	1	0	0	0	0	1	0	1	1	0	1	1	0	0	1	0	0.5	0.75	0.4	6
0.135497	0	0	0	0	0	No	No	No	No	No	Matched (3)	Union Subcenter/Rural Dispensary	primary	Govt.	no	yes	no	no	no	no	Everyday: 20-30 days	1	1	1	1	0	1	1	1	1	0	0	0	0	1	0	1	1	1	1	1	1	1	1	0	0.5	1	0.8	9
0.135497	0	1	0	0	0	No	Yes	No	No	No	Matched (3)	Union Subcenter/Rural Dispensary	primary	Govt.	no	yes	no	yes	no	no	Not everyday: 1-19 days	1	1	1	1	1	1	1	1	1	0	0	0	0	0	0	1	1	1	0	1	0	1	0	0	0	0.75	0.4	5
0.135497	0	0	0	0	0	No	No	No	No	No	Matched (3)	Union Subcenter/Rural Dispensary	primary	Govt.	yes	yes	no	no	no	no	Everyday: 20-30 days	1	1	1	1	1	0	0	0	0	0	0	0	0	0	0	1	1	1	1	0	0	0	0	0	0	1	0	4
0.135497	0	0	0	0	0	No	No	No	No	No	Matched (3)	Union Subcenter/Rural Dispensary	primary	Govt.	no	yes	no	no	no	no	Everyday: 20-30 days	1	1	1	1	1	1	1	1	1	0	0	0	0	0	0	1	1	1	1	1	1	1	1	0	0	1	0.8	8
[truncated: 142 more columns]

## Sheet: BHFS_2017
wt	FP_24_s	FP_24_IU	FP_24_IM	FP_24_TU	FP_24_Vas	staff_trained_s	staff_trained_IU	staff_trained_IM	staff_trained_TU	staff_trained_Vas	_mergefp	Facility_type	fac_class	mgt_authority	quality_assurance	external_supervision	user_fee	staff_24hr	inpatient_care	Client_feedback	fp_day	mfpO	shortfp	longfp	lacprfp	pmO	apill_new	ainj_new	acond_new	aiud_new	a1rod2rod_new	tubl_new	nsv_new	emr_con_new	guideline_S	FPT_24_S	bp	stethoscope	model_condom	visual_aid_fp	oral_pill	progestin_pill	injectables	condom	emergency_contra	ind_a_S	ind_b_S	ind_c_S	n_item_S
0.415845	1	1	0	0	0	Yes	Yes	No	No	No	Matched (3)	Union HEalth and Family Welfare Center	primary	Govt.	yes	yes	yes	no	no	no	Everyday: 20-30 days	1	1	1	1	0	1	1	1	1	0	0	0	1	1	1	1	1	1	1	0	1	1	1	0	1	1	0.6	9
0.24943	1	1	0	0	0	Yes	Yes	No	No	No	Matched (3)	Union Subcenter/Rural Dispensary	primary	Govt.	yes	yes	yes	no	no	no	Not everyday: 1-19 days	1	1	1	1	0	1	1	1	1	0	0	0	1	0	1	1	1	1	0	0	1	1	1	0	0.5	0.75	0.6	7
1.99077	0	0	0	0	0	No	No	No	No	No	Matched (3)	Community Clinic	primary	Govt.	yes	yes	yes	no	no	yes	Everyday: 20-30 days	1	1	0	0	0	1	1	1	0	0	0	0	0	1	0	1	1	0	1	0	1	1	1	0	0.5	0.75	0.6	7
1.99077	0	0	0	0	0	No	No	No	No	No	Matched (3)	Community Clinic	primary	Govt.	no	yes	no	no	no	no	Everyday: 20-30 days	1	1	0	0	0	1	1	1	0	0	0	0	1	1	0	1	1	1	1	1	1	1	1	0	0.5	1	0.8	9
0.076929	1	1	0	0	0	Yes	Yes	No	No	No	Matched (3)	District Hospital	referral	Govt.	yes	yes	yes	yes	yes	yes	Everyday: 20-30 days	1	1	1	1	1	1	1	1	1	0	0	0	1	0	1	1	1	0	1	0	1	1	1	0	0.5	0.75	0.6	7
0.076929	2	0	3	0	0	Yes	No	Yes	No	No	Matched (3)	Maternal and Child Welfare Center	referral	Govt.	yes	yes	yes	yes	yes	no	Everyday: 20-30 days	1	1	1	1	1	1	1	1	1	1	1	1	0	1	1	1	1	1	1	1	1	1	1	0	1	1	0.8	10
0.415845	0	0	0	0	0	No	No	No	No	No	Matched (3)	Union HEalth and Family Welfare Center	primary	Govt.	yes	yes	no	no	no	no	Not everyday: 1-19 days	1	1	1	1	0	1	0	1	1	0	0	0	1	1	0	1	1	1	1	1	1	0	1	0	0.5	1	0.6	8
0.415845	0	0	0	0	0	No	No	No	No	No	Matched (3)	Union HEalth and Family Welfare Center	primary	Govt.	yes	yes	no	no	no	no	Not everyday: 1-19 days	1	1	1	1	0	1	1	1	1	0	0	0	1	1	0	1	1	1	1	1	1	1	1	0	0.5	1	0.8	9
1.99077	0	0	0	0	0	No	No	No	No	No	Matched (3)	Community Clinic	primary	Govt.	no	yes	yes	no	no	no	Everyday: 20-30 days	1	1	0	0	0	1	1	1	0	0	0	0	0	1	0	1	1	1	1	1	1	1	1	0	0.5	1	0.8	9
0.132877	0	0	0	0	0	No	No	No	No	No	Matched (3)	Upazila HEalth Complex	referral	Govt.	yes	yes	yes	yes	yes	no	Everyday: 20-30 days	1	1	1	1	1	1	1	1	1	1	1	1	1	1	0	1	1	1	1	1	1	1	1	0	0.5	1	0.8	9
1.99077	1	0	0	0	0	Yes	No	No	No	No	Matched (3)	Community Clinic	primary	Govt.	no	yes	no	no	no	no	Everyday: 20-30 days	1	1	0	0	0	1	1	1	0	0	0	0	1	1	1	1	1	1	1	1	1	1	1	0	1	1	0.8	10
0.415845	1	0	0	0	0	Yes	No	No	No	No	Matched (3)	Union HEalth and Family Welfare Center	primary	Govt.	no	yes	yes	no	no	no	Everyday: 20-30 days	1	1	1	1	1	1	1	1	1	0	0	0	1	1	1	1	1	1	1	1	1	1	1	0	1	1	0.8	10
1.99077	0	0	0	0	0	No	No	No	No	No	Matched (3)	Community Clinic	primary	Govt.	no	yes	no	no	no	yes	Everyday: 20-30 days	1	1	0	0	0	1	1	1	0	0	0	0	0	1	0	1	1	0	1	1	0	1	1	0	0.5	0.75	0.6	7
0.132877	0	0	0	0	0	No	No	No	No	No	Matched (3)	Upazila HEalth Complex	referral	Govt.	yes	yes	yes	yes	yes	yes	Everyday: 20-30 days	1	1	1	1	1	1	1	1	1	1	1	1	1	1	0	1	1	1	1	1	1	1	1	1	0.5	1	1	10
0.195819	1	1	0	0	0	Yes	Yes	No	No	No	Matched (3)	Union HEalth and Family Welfare Center	primary	Govt.	no	yes	no	yes	no	yes	Not everyday: 1-19 days	1	1	1	1	1	1	1	1	1	0	0	0	1	1	1	1	1	0	1	0	0	0	0	0	1	0.75	0	5
0.24943	0	0	0	0	0	No	No	No	No	No	Matched (3)	Union Subcenter/Rural Dispensary	primary	Govt.	no	yes	no	no	no	no	Everyday: 20-30 days	1	1	1	1	1	1	0	0	0	0	0	0	0	0	0	0	0	0	0	1	0	0	0	0	0	0	0.2	1
1.99077	0	0	0	0	0	No	No	No	No	No	Matched (3)	Community Clinic	primary	Govt.	no	yes	yes	no	no	yes	Everyday: 20-30 days	1	1	1	1	1	1	1	1	0	0	0	0	0	1	0	1	1	0	1	1	0	0	1	0	0.5	0.75	0.4	6
0.076929	0	0	0	0	0	No	No	No	No	No	Matched (3)	Maternal and Child Welfare Center	referral	Govt.	no	yes	no	no	no	no	Not everyday: 1-19 days	1	1	1	1	1	1	1	1	0	0	0	0	0	0	0	1	1	0	0	1	1	1	1	0	0	0.5	0.8	6
0.415845	0	2	0	0	0	No	Yes	No	No	No	Matched (3)	Union HEalth and Family Welfare Center	primary	Govt.	no	yes	no	yes	yes	yes	Everyday: 20-30 days	1	1	1	1	1	1	1	1	1	0	0	0	0	1	0	1	1	1	1	1	1	1	1	0	0.5	1	0.8	9
0.195819	0	0	0	0	0	No	No	No	No	No	Matched (3)	Union HEalth and Family Welfare Center	primary	Govt.	no	yes	no	yes	yes	yes	Not everyday: 1-19 days	1	1	1	1	1	1	1	1	1	0	0	0	0	0	0	1	1	0	1	1	1	1	1	0	0	0.75	0.8	7
0.24943	0	0	0	0	0	No	No	No	No	No	Matched (3)	Union Subcenter/Rural Dispensary	primary	Govt.	no	yes	no	no	no	no	Everyday: 20-30 days	1	1	1	1	1	1	0	0	0	0	0	0	0	0	0	1	1	0	1	0	0	0	0	0	0	0.75	0	3
0.415845	0	0	0	0	0	No	No	No	No	No	Matched (3)	Union HEalth and Family Welfare Center	primary	Govt.	yes	yes	no	yes	no	yes	Everyday: 20-30 days	1	1	1	1	0	1	1	1	1	0	0	0	1	1	0	1	1	0	1	1	1	1	1	0	0.5	0.75	0.8	8
0.195819	0	0	0	0	0	No	No	No	No	No	Matched (3)	Union HEalth and Family Welfare Center	primary	Govt.	yes	yes	no	yes	no	no	Everyday: 20-30 days	1	1	1	1	1	1	1	1	1	1	1	1	1	1	0	1	1	0	0	1	1	1	1	0	0.5	0.5	0.8	7
0.24943	0	0	0	0	0	No	No	No	No	No	Matched (3)	Union Subcenter/Rural Dispensary	primary	Govt.	no	yes	no	no	no	no	Everyday: 20-30 days	1	1	0	0	0	1	1	1	0	0	0	0	1	0	0	1	1	0	0	0	0	0	0	0	0	0.5	0	2
0.24943	0	0	0	0	0	No	No	No	No	No	Matched (3)	Union Subcenter/Rural Dispensary	primary	Govt.	no	yes	no	yes	no	no	Everyday: 20-30 days	1	1	1	1	0	1	1	1	1	0	0	0	1	1	0	1	1	0	1	1	1	1	1	0	0.5	0.75	0.8	8
1.99077	0	0	0	0	0	No	No	No	No	No	Matched (3)	Community Clinic	primary	Govt.	no	yes	yes	no	no	no	Everyday: 20-30 days	1	1	0	0	0	1	1	1	0	0	0	0	1	0	0	1	1	0	1	1	1	1	1	0	0	0.75	0.8	7
1.99077	0	0	0	0	0	No	No	No	No	No	Matched (3)	Community Clinic	primary	Govt.	no	yes	no	no	no	no	Everyday: 20-30 days	1	1	0	0	0	0	0	0	0	0	0	0	0	0	0	0	0	0	0	0	0	0	0	0	0	0	0	0
0.132877	0	1	1	0	0	No	Yes	Yes	No	No	Matched (3)	Upazila HEalth Complex	referral	Govt.	yes	yes	yes	yes	yes	yes	Everyday: 20-30 days	1	1	1	1	1	1	1	1	1	1	1	1	1	1	0	1	1	1	1	1	1	1	1	1	0.5	1	1	10
0.195819	1	0	0	0	0	Yes	No	No	No	No	Matched (3)	Union HEalth and Family Welfare Center	primary	Govt.	no	yes	no	no	no	no	Not everyday: 1-19 days	1	1	1	1	0	1	1	1	1	0	0	0	0	0	1	1	1	0	1	1	1	1	1	0	0.5	0.75	0.8	8
1.99077	0	0	0	0	0	No	No	No	No	No	Matched (3)	Community Clinic	primary	Govt.	no	yes	no	no	no	yes	Everyday: 20-30 days	1	1	0	0	0	1	1	1	0	0	0	0	1	0	0	0	1	0	1	1	1	1	1	0	0	0.5	0.8	6
0.076929	0	0	0	0	0	No	No	No	No	No	Matched (3)	Maternal and Child Welfare Center	referral	Govt.	no	yes	no	yes	yes	yes	Everyday: 20-30 days	1	1	1	1	1	1	1	1	1	1	1	1	1	0	0	1	1	0	1	1	1	1	1	1	0	0.75	1	8
0.195819	0	0	0	0	0	No	No	No	No	No	Matched (3)	Union HEalth and Family Welfare Center	primary	Govt.	no	yes	no	yes	yes	yes	Not everyday: 1-19 days	1	1	1	1	1	1	1	1	1	0	0	0	1	1	0	1	1	0	0	1	1	1	1	0	0.5	0.5	0.8	7
0.195819	0	0	0	0	0	No	No	No	No	No	Matched (3)	Union HEalth and Family Welfare Center	primary	Govt.	no	yes	no	yes	yes	yes	Not everyday: 1-19 days	1	1	1	1	1	1	1	1	1	0	0	0	1	1	0	1	1	1	1	1	1	1	1	0	0.5	1	0.8	9
0.24943	0	0	0	0	0	No	No	No	No	No	Matched (3)	Union Subcenter/Rural Dispensary	primary	Govt.	no	yes	no	no	no	yes	Everyday: 20-30 days	1	1	1	1	1	0	0	0	0	0	0	0	0	0	0	1	1	0	0	0	0	0	0	0	0	0.5	0	2
1.99077	0	0	0	0	0	No	No	No	No	No	Matched (3)	Community Clinic	primary	Govt.	no	yes	yes	no	no	yes	Everyday: 20-30 days	1	1	1	1	1	1	1	1	0	0	0	0	0	1	0	1	1	0	0	1	1	1	1	0	0.5	0.5	0.8	7
0.132877	1	0	0	0	0	Yes	No	No	No	No	Matched (3)	Upazila HEalth Complex	referral	Govt.	yes	yes	yes	yes	yes	no	Everyday: 20-30 days	1	1	1	1	1	1	1	1	1	1	1	1	1	0	1	0	0	0	1	1	1	1	1	0	0.5	0.25	0.8	6
0.195819	1	1	1	0	0	Yes	Yes	Yes	No	No	Matched (3)	Union HEalth and Family Welfare Center	primary	Govt.	yes	yes	no	yes	no	no	Everyday: 20-30 days	1	1	1	1	0	1	1	1	1	0	0	0	1	1	1	1	1	1	1	1	1	1	1	0	1	1	0.8	10
1.99077	0	0	0	0	0	No	No	No	No	No	Matched (3)	Community Clinic	primary	Govt.	yes	yes	yes	no	no	no	Everyday: 20-30 days	1	1	1	1	1	1	1	1	0	0	0	0	0	0	0	0	1	0	1	1	0	1	1	0	0	0.5	0.6	5
0.076929	0	0	0	0	0	No	No	No	No	No	Matched (3)	District Hospital	referral	Govt.	yes	yes	yes	yes	yes	yes	Everyday: 20-30 days	1	1	1	1	1	1	1	1	1	0	1	0	1	1	0	1	1	0	1	1	1	1	1	0	0.5	0.75	0.8	8
0.076929	0	0	0	0	0	No	No	No	No	No	Matched (3)	Maternal and Child Welfare Center	referral	Govt.	yes	yes	no	yes	yes	no	Everyday: 20-30 days	1	1	1	1	1	1	1	1	1	0	1	1	1	1	0	1	1	0	1	1	1	1	1	0	0.5	0.75	0.8	8
0.415845	0	0	0	0	0	No	No	No	No	No	Matched (3)	Union HEalth and Family Welfare Center	primary	Govt.	no	yes	no	no	no	no	Everyday: 20-30 days	1	1	1	1	0	1	1	1	1	0	0	0	1	0	0	0	1	0	1	1	1	1	1	0	0	0.5	0.8	6
0.195819	0	0	0	0	0	No	No	No	No	No	Matched (3)	Union HEalth and Family Welfare Center	primary	Govt.	yes	yes	no	yes	no	yes	Everyday: 20-30 days	1	1	1	1	1	1	1	1	1	1	1	1	1	0	0	1	1	0	1	1	1	1	1	1	0	0.75	1	8
1.99077	0	0	0	0	0	No	No	No	No	No	Matched (3)	Community Clinic	primary	Govt.	yes	yes	yes	no	no	yes	Everyday: 20-30 days	1	1	0	0	0	1	1	1	0	0	0	0	1	1	0	1	1	0	1	1	1	1	1	0	0.5	0.75	0.8	8
0.147703	0	0	0	0	0	No	No	No	No	No	Matched (3)	NGO Clinic/Hospital	primary	Govt.	yes	yes	yes	no	no	yes	Everyday: 20-30 days	1	1	1	1	0	1	1	1	1	0	0	0	1	0	0	1	1	0	1	1	1	1	1	0	0	0.75	0.8	7
0.147703	0	0	0	0	0	No	No	No	No	No	Matched (3)	NGO Clinic/Hospital	primary	Govt.	yes	yes	yes	no	no	yes	Everyday: 20-30 days	1	1	1	1	0	1	1	1	1	0	0	0	1	1	0	1	1	0	1	1	1	1	1	0	0.5	0.75	0.8	8
0.147703	0	0	0	0	0	No	No	No	No	No	Matched (3)	NGO Clinic/Hospital	primary	Govt.	yes	yes	yes	no	no	yes	Everyday: 20-30 days	1	1	1	1	1	1	1	1	1	0	0	0	1	1	0	1	1	0	1	1	1	1	1	0	0.5	0.75	0.8	8
0.100008	0	0	0	0	0	No	No	No	No	No	Matched (3)	Private Hospital	referral	Private	yes	yes	yes	yes	yes	yes	Everyday: 20-30 days	1	1	1	1	1	0	0	0	0	0	0	0	0	0	0	1	1	0	0	0	0	0	0	0	0	0.5	0	2
0.100008	0	0	0	0	0	No	No	No	No	No	Matched (3)	Private Hospital	referral	Private	yes	yes	yes	yes	yes	yes	Everyday: 20-30 days	1	1	1	1	1	0	0	1	0	0	1	1	0	0	0	1	1	0	0	0	0	0	0	0	0	0.5	0	2
0.100008	0	0	0	0	0	No	No	No	No	No	Matched (3)	Private Hospital	referral	Private	no	yes	yes	yes	yes	yes	Everyday: 20-30 days	1	1	1	1	1	1	1	1	1	0	0	1	1	0	0	1	1	0	1	1	1	1	1	0	0	0.75	0.8	7
0.100008	0	0	0	0	0	No	No	No	No	No	Matched (3)	Private Hospital	referral	Private	no	no	yes	yes	yes	no	Everyday: 20-30 days	1	1	1	1	1	0	0	0	0	0	0	0	0	0	0	1	1	0	0	0	0	0	0	0	0	0.5	0	2
0.132877	1	0	1	0	0	Yes	No	Yes	No	No	Matched (3)	Upazila HEalth Complex	referral	Govt.	yes	yes	no	yes	yes	yes	Everyday: 20-30 days	1	1	1	1	1	1	1	1	1	1	1	1	1	1	1	1	1	0	1	1	1	1	1	1	1	0.75	1	10
0.24943	0	0	0	0	0	No	No	No	No	No	Matched (3)	Union Subcenter/Rural Dispensary	primary	Govt.	no	yes	no	no	no	no	Not everyday: 1-19 days	1	1	1	1	1	1	1	1	1	1	0	0	0	0	0	0	0	0	0	0	0	0	0	0	0	0	0	0
1.99077	0	0	0	0	0	No	No	No	No	No	Matched (3)	Community Clinic	primary	Govt.	yes	yes	yes	no	no	no	Not everyday: 1-19 days	1	1	1	1	1	1	0	1	0	0	0	0	0	0	0	1	1	0	1	1	0	0	1	0	0	0.75	0.4	5
0.415845	1	1	1	0	0	Yes	Yes	Yes	No	No	Matched (3)	Union HEalth and Family Welfare Center	primary	Govt.	no	yes	no	no	no	no	Everyday: 20-30 days	1	1	1	1	0	1	1	1	1	0	0	0	0	0	1	1	1	0	1	1	1	1	1	0	0.5	0.75	0.8	8
0.195819	0	0	0	0	0	No	No	No	No	No	Matched (3)	Union HEalth and Family Welfare Center	primary	Govt.	no	yes	no	yes	no	no	Everyday: 20-30 days	1	1	1	1	0	1	1	1	1	0	0	0	1	0	0	1	1	0	0	1	1	1	1	0	0	0.5	0.8	6
0.195819	0	0	0	0	0	No	No	No	No	No	Matched (3)	Union HEalth and Family Welfare Center	primary	Govt.	no	yes	no	no	no	no	Everyday: 20-30 days	1	1	1	1	0	1	1	1	1	0	0	0	1	1	0	1	1	0	0	1	1	1	1	0	0.5	0.5	0.8	7
0.24943	1	1	0	0	0	Yes	Yes	No	No	No	Matched (3)	Union Subcenter/Rural Dispensary	primary	Govt.	no	yes	no	no	no	no	Everyday: 20-30 days	1	1	1	1	0	1	1	1	1	0	0	0	0	0	1	1	1	0	1	1	1	1	1	0	0.5	0.75	0.8	8
1.99077	0	0	0	0	0	No	No	No	No	No	Matched (3)	Community Clinic	primary	Govt.	no	yes	no	no	no	no	Everyday: 20-30 days	1	1	0	0	0	1	1	1	0	0	0	0	1	0	0	1	1	0	1	1	0	1	1	0	0	0.75	0.6	6
0.195819	0	0	0	0	0	No	No	No	No	No	Matched (3)	Union HEalth and Family Welfare Center	primary	Govt.	no	yes	no	yes	yes	yes	Not everyday: 1-19 days	1	1	1	1	1	1	1	1	1	0	0	0	1	1	0	1	1	1	1	1	0	1	1	0	0.5	1	0.6	8
0.24943	0	0	0	0	0	No	No	No	No	No	Matched (3)	Union Subcenter/Rural Dispensary	primary	Govt.	no	yes	no	no	no	no	Everyday: 20-30 days	1	1	1	1	1	0	0	0	0	0	0	0	0	0	0	1	1	0	1	0	0	0	0	0	0	0.75	0	3
1.99077	1	0	1	1	1	Yes	No	Yes	Yes	Yes	Matched (3)	Community Clinic	primary	Govt.	no	yes	yes	no	no	yes	Everyday: 20-30 days	1	1	1	1	1	1	1	1	0	0	0	0	0	0	1	1	1	0	1	1	0	0	0	0	0.5	0.75	0.2	5
1.99077	0	0	0	0	0	No	No	No	No	No	Matched (3)	Community Clinic	primary	Govt.	no	yes	yes	no	no	no	Everyday: 20-30 days	1	1	1	1	1	1	1	1	0	0	0	0	0	1	0	1	1	0	1	1	1	0	1	0	0.5	0.75	0.6	7
0.076929	1	1	1	1	0	Yes	Yes	Yes	Yes	No	Matched (3)	District Hospital	referral	Govt.	yes	yes	yes	yes	yes	yes	Everyday: 20-30 days	1	0	1	1	1	0	0	0	1	1	1	1	0	0	1	1	1	0	0	0	0	0	0	1	0.5	0.5	0.2	4
0.076929	4	4	4	3	4	Yes	Yes	Yes	Yes	Yes	Matched (3)	Maternal and Child Welfare Center	referral	Govt.	no	yes	yes	yes	yes	no	Everyday: 20-30 days	1	1	1	1	1	1	1	1	1	1	1	1	1	0	1	1	1	0	0	1	1	1	1	1	0.5	0.5	1	8
0.113542	0	0	0	0	0	No	No	No	No	No	Matched (3)	Union HEalth and Family Welfare Center	primary	Govt.	no	yes	yes	no	no	no	Not everyday: 1-19 days	1	1	1	1	0	1	1	1	0	0	0	0	1	0	0	1	1	0	0	1	0	1	1	0	0	0.5	0.6	5
0.113542	1	1	1	0	0	Yes	Yes	Yes	No	No	Matched (3)	Union HEalth and Family Welfare Center	primary	Govt.	yes	yes	yes	no	no	no	Everyday: 20-30 days	1	1	1	1	0	1	1	1	1	1	0	0	1	1	1	1	1	0	0	1	1	1	1	1	1	0.5	1	9
0.113542	1	0	0	0	0	Yes	No	No	No	No	Matched (3)	Union HEalth and Family Welfare Center	primary	Govt.	yes	yes	yes	yes	no	no	Not everyday: 1-19 days	1	1	1	1	0	1	1	1	1	1	0	0	1	1	1	1	1	0	0	1	1	1	1	0	1	0.5	0.8	8
0.113542	0	0	1	0	0	No	No	Yes	No	No	Matched (3)	Union HEalth and Family Welfare Center	primary	Govt.	yes	yes	yes	yes	no	no	Everyday: 20-30 days	1	1	1	1	0	1	1	1	1	1	0	0	1	0	0	1	1	0	0	1	1	1	1	0	0	0.5	0.8	6
0.113542	1	0	0	0	0	Yes	No	No	No	No	Matched (3)	Union HEalth and Family Welfare Center	primary	Govt.	yes	yes	yes	yes	no	no	Everyday: 20-30 days	1	1	1	1	0	1	1	1	1	1	0	0	1	0	1	1	1	0	0	1	1	1	1	0	0.5	0.5	0.8	7
0.113542	0	0	0	0	0	No	No	No	No	No	Matched (3)	Union HEalth and Family Welfare Center	primary	Govt.	yes	yes	yes	yes	no	no	Everyday: 20-30 days	1	1	1	1	0	1	1	1	1	1	0	0	1	1	0	1	1	0	0	1	1	1	1	0	0.5	0.5	0.8	7
0.113542	0	0	0	0	0	No	No	No	No	No	Matched (3)	Union HEalth and Family Welfare Center	primary	Govt.	yes	yes	yes	yes	no	no	Everyday: 20-30 days	1	1	1	1	0	1	1	1	1	1	0	0	1	1	0	1	1	0	0	1	1	1	1	0	0.5	0.5	0.8	7
0.113542	1	0	0	0	0	Yes	No	No	No	No	Matched (3)	Union HEalth and Family Welfare Center	primary	Govt.	yes	yes	yes	yes	no	no	Everyday: 20-30 days	1	1	1	1	0	1	1	1	1	1	0	0	1	0	1	1	1	0	0	1	1	1	1	0	0.5	0.5	0.8	7
0.113542	1	1	1	0	0	Yes	Yes	Yes	No	No	Matched (3)	Union HEalth and Family Welfare Center	primary	Govt.	yes	yes	yes	yes	no	no	Everyday: 20-30 days	1	1	1	1	0	1	1	1	1	1	0	0	1	1	1	1	1	0	0	1	1	1	1	0	1	0.5	0.8	8
1.99077	0	0	0	0	0	No	No	No	No	No	Matched (3)	Community Clinic	primary	Govt.	yes	yes	no	no	no	no	Everyday: 20-30 days	1	1	0	0	0	1	1	1	0	0	0	0	0	0	0	1	1	0	0	1	1	1	1	0	0	0.5	0.8	6
0.147703	0	0	0	0	0	No	No	No	No	No	Matched (3)	NGO Clinic/Hospital	primary	Private	yes	yes	yes	yes	no	yes	Everyday: 20-30 days	1	1	0	0	0	1	1	0	0	0	0	0	0	0	0	1	1	0	0	1	0	1	0	0	0	0.5	0.4	4
0.076929	0	0	0	0	0	No	No	No	No	No	Matched (3)	Upazila HEalth Complex	referral	Govt.	yes	yes	yes	yes	yes	yes	Everyday: 20-30 days	1	1	1	1	1	1	1	1	1	0	1	1	1	1	0	1	1	0	1	1	1	1	1	0	0.5	0.75	0.8	8
0.113542	1	1	0	0	0	Yes	Yes	No	No	No	Matched (3)	Union HEalth and Family Welfare Center	primary	Govt.	no	yes	no	no	no	no	Everyday: 20-30 days	1	1	1	1	0	1	1	1	1	0	0	0	1	1	1	1	1	0	0	1	1	1	1	0	1	0.5	0.8	8
0.113542	0	0	0	0	0	No	No	No	No	No	Matched (3)	Union HEalth and Family Welfare Center	primary	Govt.	no	yes	no	no	no	no	Not everyday: 1-19 days	1	1	1	1	0	1	0	1	1	0	0	0	1	0	0	1	1	0	0	1	0	0	1	0	0	0.5	0.4	4
0.113542	0	0	0	0	0	No	No	No	No	No	Matched (3)	Union HEalth and Family Welfare Center	primary	Govt.	no	yes	no	no	no	no	Not everyday: 1-19 days	1	1	1	1	0	1	1	1	1	0	0	0	1	0	0	1	1	0	0	0	0	0	1	0	0	0.5	0.2	3
0.113542	0	0	0	0	0	No	No	No	No	No	Matched (3)	Union HEalth and Family Welfare Center	primary	Govt.	no	yes	no	no	no	no	Not everyday: 1-19 days	1	1	1	1	0	1	1	1	1	0	0	0	0	1	0	1	1	0	0	1	0	1	1	0	0.5	0.5	0.6	6
0.113542	2	1	0	0	0	Yes	Yes	No	No	No	Matched (3)	Union HEalth and Family Welfare Center	primary	Govt.	yes	yes	yes	yes	yes	no	Not everyday: 1-19 days	1	1	1	1	0	1	1	1	1	1	0	0	1	0	1	1	1	0	0	1	0	1	1	1	0.5	0.5	0.8	7
1.99077	1	1	1	0	0	Yes	Yes	Yes	No	No	Matched (3)	Community Clinic	primary	Govt.	yes	yes	yes	no	no	no	Everyday: 20-30 days	1	1	1	1	0	1	1	1	1	0	0	0	1	0	1	0	1	0	0	1	1	0	1	0	0.5	0.25	0.6	5
0.147703	1	0	0	0	0	Yes	No	No	No	No	Matched (3)	NGO Clinic/Hospital	primary	Private	yes	yes	yes	yes	no	no	Everyday: 20-30 days	1	1	0	0	0	1	1	0	0	0	0	0	0	0	1	1	1	0	0	1	0	1	0	0	0.5	0.5	0.4	5
0.076929	1	1	0	0	0	Yes	Yes	No	No	No	Matched (3)	Upazila HEalth Complex	referral	Govt.	yes	yes	yes	yes	yes	yes	Everyday: 20-30 days	1	1	1	1	1	0	0	0	0	0	0	0	0	0	1	1	1	0	0	0	0	0	0	0	0.5	0.5	0	3
0.113542	0	0	0	0	0	No	No	No	No	No	Matched (3)	Union HEalth and Family Welfare Center	primary	Govt.	yes	yes	no	yes	no	no	Everyday: 20-30 days	1	1	1	1	0	1	1	1	1	0	0	0	0	1	0	1	1	1	1	1	0	1	1	0	0.5	1	0.6	8
0.113542	0	0	0	0	0	No	No	No	No	No	Matched (3)	Union HEalth and Family Welfare Center	primary	Govt.	yes	yes	no	no	no	no	Everyday: 20-30 days	1	1	1	1	0	1	1	1	1	0	0	0	1	1	0	1	1	0	1	1	0	1	1	0	0.5	0.75	0.6	7
0.113542	0	0	0	0	0	No	No	No	No	No	Matched (3)	Union HEalth and Family Welfare Center	primary	Govt.	yes	yes	no	no	no	no	Everyday: 20-30 days	1	1	1	1	0	1	1	1	1	0	0	0	1	1	0	1	1	1	0	1	0	1	1	0	0.5	0.75	0.6	7
0.113542	1	1	1	1	1	Yes	Yes	Yes	Yes	Yes	Matched (3)	Union HEalth and Family Welfare Center	primary	Govt.	yes	yes	no	no	no	no	Everyday: 20-30 days	1	1	1	1	0	1	1	1	1	0	0	0	0	1	1	1	1	1	1	1	0	1	1	0	1	1	0.6	9
1.99077	0	0	0	0	0	No	No	No	No	No	Matched (3)	Community Clinic	primary	Govt.	yes	yes	no	no	no	no	Everyday: 20-30 days	1	1	0	0	0	1	0	1	0	0	0	0	0	0	0	1	1	0	0	0	0	0	0	0	0	0.5	0	2
1.99077	0	0	0	0	0	No	No	No	No	No	Matched (3)	Community Clinic	primary	Govt.	yes	yes	no	no	no	no	Everyday: 20-30 days	1	1	0	0	0	1	0	1	0	0	0	0	0	0	0	0	1	0	0	0	1	0	0	0	0	0.25	0.2	2
1.99077	0	0	0	0	0	No	No	No	No	No	Matched (3)	Community Clinic	primary	Govt.	yes	yes	no	no	no	yes	Everyday: 20-30 days	1	1	0	0	0	1	0	1	0	0	0	0	0	0	0	0	1	0	0	1	1	0	0	0	0	0.25	0.4	3
0.147703	0	0	0	0	0	No	No	No	No	No	Matched (3)	NGO Clinic/Hospital	primary	Private	no	no	yes	yes	no	no	Everyday: 20-30 days	1	1	0	0	0	1	1	1	0	0	0	0	0	1	0	1	1	0	1	1	0	1	1	0	0.5	0.75	0.6	7
0.076929	0	0	0	0	0	No	No	No	No	No	Matched (3)	NGO Clinic/Hospital	referral	Private	yes	yes	yes	yes	yes	no	Everyday: 20-30 days	1	1	0	0	0	1	0	1	0	0	0	0	0	1	0	1	1	0	0	1	0	0	1	0	0.5	0.5	0.4	5
0.076929	1	1	0	0	0	Yes	Yes	No	No	No	Matched (3)	Upazila HEalth Complex	referral	Govt.	yes	yes	yes	yes	yes	yes	Everyday: 20-30 days	1	1	1	1	1	1	1	1	1	1	1	1	1	1	1	1	1	0	0	1	1	1	1	1	1	0.5	1	9
0.113542	0	0	0	1	0	No	No	No	Yes	No	Matched (3)	Union HEalth and Family Welfare Center	primary	Govt.	no	yes	no	no	no	no	Not everyday: 1-19 days	1	1	1	1	0	1	1	1	1	0	0	0	1	1	0	1	1	0	0	1	1	1	1	0	0.5	0.5	0.8	7
0.113542	0	0	0	0	0	No	No	No	No	No	Matched (3)	Union HEalth and Family Welfare Center	primary	Govt.	no	yes	no	no	no	no	Everyday: 20-30 days	1	1	1	1	0	1	1	1	1	0	0	0	0	1	0	1	1	0	0	1	1	1	1	0	0.5	0.5	0.8	7
0.113542	0	0	0	0	0	No	No	No	No	No	Matched (3)	Union HEalth and Family Welfare Center	primary	Govt.	no	yes	no	no	no	no	Everyday: 20-30 days	1	1	1	1	0	1	1	1	1	0	0	0	0	1	0	1	1	0	0	1	1	1	1	0	0.5	0.5	0.8	7
0.113542	1	0	0	0	0	Yes	No	No	No	No	Matched (3)	Union HEalth and Family Welfare Center	primary	Govt.	no	yes	no	no	no	no	Everyday: 20-30 days	1	1	1	1	0	1	1	1	1	0	0	0	1	1	1	1	1	0	0	1	1	1	1	0	1	0.5	0.8	8
0.113542	0	0	0	0	0	No	No	No	No	No	Matched (3)	Union HEalth and Family Welfare Center	primary	Govt.	no	yes	no	no	no	no	Not everyday: 1-19 days	1	1	1	1	0	1	1	1	1	0	0	0	0	1	0	1	1	0	0	1	1	1	1	0	0.5	0.5	0.8	7
0.076929	0	0	0	0	0	No	No	No	No	No	Matched (3)	Upazila HEalth Complex	referral	Govt.	yes	yes	yes	yes	yes	yes	Everyday: 20-30 days	1	1	1	1	1	1	1	1	1	1	1	1	1	1	0	1	1	0	0	1	1	1	1	1	0.5	0.5	1	8
0.076929	0	0	0	0	0	No	No	No	No	No	Matched (3)	Maternal and Child Welfare Center	referral	Govt.	yes	no	no	yes	no	yes	Everyday: 20-30 days	1	1	1	1	0	1	1	1	1	0	0	0	1	1	0	1	1	0	0	1	1	1	1	0	0.5	0.5	0.8	7
0.113542	0	0	0	0	0	No	No	No	No	No	Matched (3)	Union HEalth and Family Welfare Center	primary	Govt.	no	no	no	no	no	no	Not everyday: 1-19 days	1	1	1	1	0	1	1	1	1	0	0	0	1	1	0	1	1	0	0	1	1	1	1	0	0.5	0.5	0.8	7
0.113542	0	0	0	0	0	No	No	No	No	No	Matched (3)	Union HEalth and Family Welfare Center	primary	Govt.	no	yes	no	yes	no	no	Everyday: 20-30 days	1	1	1	1	0	1	1	1	1	0	0	0	1	1	0	1	1	0	0	1	1	1	1	0	0.5	0.5	0.8	7
0.113542	0	0	0	0	0	No	No	No	No	No	Matched (3)	Union HEalth and Family Welfare Center	primary	Govt.	no	no	no	no	no	no	Everyday: 20-30 days	1	1	1	1	0	1	1	1	1	0	0	0	1	1	0	1	1	0	0	1	1	1	1	0	0.5	0.5	0.8	7
0.085171	0	0	0	0	0	No	No	No	No	No	Matched (3)	Union Subcenter/Rural Dispensary	primary	Govt.	no	yes	no	no	no	no	Everyday: 20-30 days	1	1	1	1	0	1	1	1	1	0	0	0	1	1	0	1	1	0	0	1	1	1	1	0	0.5	0.5	0.8	7
0.085171	0	0	0	0	0	No	No	No	No	No	Matched (3)	Union Subcenter/Rural Dispensary	primary	Govt.	no	no	no	yes	no	no	Not everyday: 1-19 days	1	1	1	1	0	1	1	1	1	0	0	0	1	1	0	1	1	0	0	1	1	1	1	0	0.5	0.5	0.8	7
0.085171	0	0	0	0	0	No	No	No	No	No	Matched (3)	Union Subcenter/Rural Dispensary	primary	Govt.	no	yes	no	no	no	no	Everyday: 20-30 days	1	1	1	1	0	1	1	1	1	0	0	0	1	1	0	1	1	0	0	1	1	1	1	0	0.5	0.5	0.8	7
0.085171	0	0	0	0	0	No	No	No	No	No	Matched (3)	Union Subcenter/Rural Dispensary	primary	Govt.	no	no	no	no	no	no	Not everyday: 1-19 days	1	1	1	1	0	1	1	1	1	0	0	0	1	1	0	1	1	0	0	1	1	1	1	0	0.5	0.5	0.8	7
1.99077	0	0	0	0	0	No	No	No	No	No	Matched (3)	Community Clinic	primary	Govt.	no	yes	no	no	no	no	Everyday: 20-30 days	1	1	0	0	0	1	1	1	0	0	0	0	0	1	0	1	1	0	0	1	1	1	1	0	0.5	0.5	0.8	7
0.076929	0	0	0	0	0	No	No	No	No	No	Matched (3)	Upazila HEalth Complex	referral	Govt.	yes	yes	no	yes	yes	yes	Not everyday: 1-19 days	1	1	1	1	1	1	1	1	1	1	1	1	1	0	0	1	1	0	0	1	1	1	1	0	0	0.5	0.8	6
0.076929	0	0	0	0	0	No	No	No	No	No	Matched (3)	Upazila HEalth Complex	referral	Govt.	yes	yes	no	yes	yes	yes	Everyday: 20-30 days	1	1	1	1	0	1	1	1	1	1	0	0	1	0	0	1	1	0	1	1	1	1	1	0	0	0.75	0.8	7
0.113542	0	0	0	0	0	No	No	No	No	No	Matched (3)	Union HEalth and Family Welfare Center	primary	Govt.	yes	yes	no	no	no	no	Everyday: 20-30 days	1	1	1	1	0	1	1	1	1	0	0	0	1	1	0	1	1	1	1	1	0	1	1	0	0.5	1	0.6	8
0.113542	0	0	0	0	0	No	No	No	No	No	Matched (3)	Union HEalth and Family Welfare Center	primary	Govt.	yes	yes	no	no	no	yes	Everyday: 20-30 days	1	1	1	1	0	1	1	1	1	0	0	0	1	1	0	1	1	1	1	1	1	1	1	0	0.5	1	0.8	9
1.99077	0	0	0	0	0	No	No	No	No	No	Matched (3)	Community Clinic	primary	Govt.	yes	yes	no	no	no	yes	Everyday: 20-30 days	1	1	0	0	0	1	0	1	0	0	0	0	0	0	0	1	1	0	1	1	0	0	1	0	0	0.75	0.4	5
0.076929	0	0	0	0	0	No	No	No	No	No	Matched (3)	District Hospital	referral	Govt.	yes	yes	yes	yes	yes	no	Everyday: 20-30 days	1	1	1	1	1	1	1	1	1	0	1	0	0	0	0	1	1	0	0	1	0	1	1	0	0	0.5	0.6	5
0.076929	1	0	0	0	0	Yes	No	No	No	No	Matched (3)	Maternal and Child Welfare Center	referral	Govt.	no	yes	no	yes	yes	yes	Everyday: 20-30 days	1	1	1	1	1	1	1	1	1	1	0	0	1	1	1	1	1	0	1	1	1	1	1	0	1	0.75	0.8	9
0.081454	0	0	0	0	0	No	No	No	No	No	Matched (3)	Union HEalth and Family Welfare Center	primary	Govt.	no	yes	no	yes	no	yes	Everyday: 20-30 days	1	1	1	1	0	1	1	1	0	0	0	0	1	0	0	1	1	0	1	1	1	1	1	0	0	0.75	0.8	7
0.081454	0	0	0	0	0	No	No	No	No	No	Matched (3)	Union HEalth and Family Welfare Center	primary	Govt.	no	yes	no	yes	no	no	Everyday: 20-30 days	1	1	1	1	1	1	1	1	1	0	1	0	1	0	0	1	1	0	1	1	0	1	1	0	0	0.75	0.6	6
0.081454	0	0	0	0	0	No	No	No	No	No	Matched (3)	Union HEalth and Family Welfare Center	primary	Govt.	no	yes	no	yes	no	yes	Everyday: 20-30 days	1	1	1	1	0	1	1	1	1	1	0	0	1	0	0	1	1	0	1	1	1	1	1	0	0	0.75	0.8	7
0.081454	0	0	0	0	0	No	No	No	No	No	Matched (3)	Union HEalth and Family Welfare Center	primary	Govt.	yes	yes	no	no	no	yes	Everyday: 20-30 days	1	1	1	1	1	1	1	1	0	1	0	0	1	1	0	1	1	0	1	1	1	1	1	1	0.5	0.75	1	9
0.081454	0	0	0	0	0	No	No	No	No	No	Matched (3)	Union HEalth and Family Welfare Center	primary	Govt.	yes	yes	no	no	no	no	Everyday: 20-30 days	1	1	1	1	0	1	1	1	1	0	0	0	1	0	0	1	1	0	1	1	1	1	1	0	0	0.75	0.8	7
0.081454	0	0	0	0	0	No	No	No	No	No	Matched (3)	Union HEalth and Family Welfare Center	primary	Govt.	yes	yes	no	no	no	no	Everyday: 20-30 days	1	1	1	1	0	1	1	1	1	0	0	0	0	1	0	1	1	0	1	1	1	1	1	0	0.5	0.75	0.8	8
0.081454	0	0	0	0	0	No	No	No	No	No	Matched (3)	Union HEalth and Family Welfare Center	primary	Govt.	yes	yes	no	no	no	no	Everyday: 20-30 days	1	1	0	0	0	1	1	1	0	0	0	0	0	1	0	1	1	0	1	1	1	1	1	0	0.5	0.75	0.8	8
0.081454	0	0	0	0	0	No	No	No	No	No	Matched (3)	Union HEalth and Family Welfare Center	primary	Govt.	yes	yes	no	yes	no	no	Everyday: 20-30 days	1	1	1	1	0	1	1	1	1	0	0	0	0	1	0	1	1	0	1	1	1	1	1	0	0.5	0.75	0.8	8
0.081454	1	1	0	0	0	Yes	Yes	No	No	No	Matched (3)	Union HEalth and Family Welfare Center	primary	Govt.	yes	yes	no	no	no	no	Everyday: 20-30 days	1	1	1	1	0	1	1	1	1	0	0	0	1	1	1	1	1	0	1	1	1	1	1	0	1	0.75	0.8	9
1.99077	0	0	0	0	0	No	No	No	No	No	Matched (3)	Community Clinic	primary	Govt.	yes	yes	yes	no	no	no	Everyday: 20-30 days	1	1	0	0	0	1	1	1	0	0	0	0	0	1	0	0	0	0	1	1	1	1	1	0	0.5	0.25	0.8	6
0.147703	0	0	0	0	0	No	No	No	No	No	Matched (3)	NGO Clinic/Hospital	primary	Private	yes	yes	yes	no	no	no	Everyday: 20-30 days	1	1	1	1	1	1	0	0	0	0	0	0	0	0	0	1	1	0	0	1	0	0	0	0	0	0.5	0.2	3
0.076929	3	3	0	0	0	Yes	Yes	No	No	No	Matched (3)	Upazila HEalth Complex	referral	Govt.	yes	yes	yes	yes	yes	yes	Everyday: 20-30 days	1	1	1	1	0	1	1	1	1	0	0	0	0	1	1	1	1	0	1	1	1	1	1	0	1	0.75	0.8	9
0.081454	0	0	0	0	0	No	No	No	No	No	Matched (3)	Union HEalth and Family Welfare Center	primary	Govt.	yes	yes	no	no	no	no	Everyday: 20-30 days	1	1	1	1	0	1	1	1	1	0	0	0	0	0	0	1	1	0	0	1	1	1	1	0	0	0.5	0.8	6
0.081454	1	0	0	0	0	Yes	No	No	No	No	Matched (3)	Union HEalth and Family Welfare Center	primary	Govt.	yes	yes	no	yes	no	no	Everyday: 20-30 days	1	1	1	1	0	1	1	1	1	0	0	0	1	1	1	1	1	0	1	1	1	1	1	0	1	0.75	0.8	9
0.081454	1	0	0	0	0	Yes	No	No	No	No	Matched (3)	Union HEalth and Family Welfare Center	primary	Govt.	yes	yes	no	yes	no	no	Everyday: 20-30 days	1	1	1	1	0	1	1	1	1	0	0	0	0	1	1	1	1	0	1	1	1	1	1	0	1	0.75	0.8	9
0.081454	2	0	0	0	0	Yes	No	No	No	No	Matched (3)	Union HEalth and Family Welfare Center	primary	Govt.	yes	yes	no	no	no	no	Everyday: 20-30 days	1	1	1	1	0	1	1	1	1	0	0	0	1	1	1	1	1	0	0	1	1	1	1	0	1	0.5	0.8	8
0.085171	0	0	0	0	0	No	No	No	No	No	Matched (3)	Union Subcenter/Rural Dispensary	primary	Govt.	yes	yes	no	no	no	no	Everyday: 20-30 days	1	1	1	1	0	1	1	1	1	0	0	0	0	1	0	1	1	0	1	1	1	1	1	0	0.5	0.75	0.8	8
0.076929	0	1	1	1	1	No	Yes	Yes	Yes	Yes	Matched (3)	Upazila HEalth Complex	referral	Govt.	yes	yes	yes	yes	yes	yes	Everyday: 20-30 days	1	1	1	1	1	1	1	1	1	1	1	1	1	0	0	1	1	1	1	1	1	1	1	0	0	1	0.8	8
0.081454	0	0	0	0	0	No	No	No	No	No	Matched (3)	Union HEalth and Family Welfare Center	primary	Govt.	no	yes	no	yes	no	yes	Everyday: 20-30 days	1	1	1	1	0	1	1	1	1	0	0	0	1	0	0	1	1	0	1	1	0	1	1	0	0	0.75	0.6	6
0.081454	0	0	0	0	0	No	No	No	No	No	Matched (3)	Union HEalth and Family Welfare Center	primary	Govt.	yes	yes	no	no	no	yes	Everyday: 20-30 days	1	1	0	0	0	1	1	1	0	0	0	0	1	1	0	1	1	0	0	1	1	1	1	0	0.5	0.5	0.8	7
0.081454	0	0	0	0	0	No	No	No	No	No	Matched (3)	Union HEalth and Family Welfare Center	primary	Govt.	no	yes	no	yes	no	yes	Everyday: 20-30 days	1	1	1	1	1	1	1	1	1	0	0	0	1	1	0	1	1	0	1	1	1	1	1	0	0.5	0.75	0.8	8
0.081454	0	0	0	0	0	No	No	No	No	No	Matched (3)	Union HEalth and Family Welfare Center	primary	Govt.	no	yes	no	yes	no	yes	Everyday: 20-30 days	1	1	1	1	0	1	1	1	1	0	0	0	1	1	0	1	1	0	1	1	1	1	1	0	0.5	0.75	0.8	8
0.081454	0	0	0	0	0	No	No	No	No	No	Matched (3)	Union HEalth and Family Welfare Center	primary	Govt.	yes	yes	no	no	no	yes	Not everyday: 1-19 days	1	1	1	1	0	1	1	1	1	0	0	0	1	0	0	1	1	0	1	1	1	1	1	0	0	0.75	0.8	7
0.081454	0	0	0	0	0	No	No	No	No	No	Matched (3)	Union HEalth and Family Welfare Center	primary	Govt.	no	yes	no	yes	no	yes	Everyday: 20-30 days	1	1	1	1	0	1	1	1	1	0	0	0	1	1	0	1	1	0	1	1	1	1	1	0	0.5	0.75	0.8	8
0.081454	0	0	0	0	0	No	No	No	No	No	Matched (3)	Union HEalth and Family Welfare Center	primary	Govt.	no	yes	no	no	no	yes	Everyday: 20-30 days	1	1	1	1	0	1	1	1	1	0	0	0	1	0	0	1	1	0	1	1	1	1	1	0	0	0.75	0.8	7
0.081454	0	0	0	0	0	No	No	No	No	No	Matched (3)	Union HEalth and Family Welfare Center	primary	Govt.	no	yes	no	no	no	yes	Everyday: 20-30 days	1	1	1	1	0	1	1	1	1	0	0	0	1	0	0	1	1	0	1	1	1	1	1	0	0	0.75	0.8	7
0.081454	0	1	0	0	0	No	Yes	No	No	No	Matched (3)	Union HEalth and Family Welfare Center	primary	Govt.	yes	yes	no	yes	no	yes	Everyday: 20-30 days	1	1	1	1	0	1	1	1	1	0	0	0	1	1	0	1	1	0	1	1	1	1	1	0	0.5	0.75	0.8	8
0.081454	0	0	0	0	0	No	No	No	No	No	Matched (3)	Union HEalth and Family Welfare Center	primary	Govt.	no	yes	no	no	no	yes	Everyday: 20-30 days	1	1	1	1	0	1	1	1	1	0	0	0	1	0	0	1	1	0	1	1	0	1	1	0	0	0.75	0.6	6
1.99077	0	0	0	0	0	No	No	No	No	No	Matched (3)	Community Clinic	primary	Govt.	no	yes	no	no	no	yes	Everyday: 20-30 days	1	1	0	0	0	1	0	1	0	0	0	0	1	0	0	1	1	0	1	1	0	0	1	0	0	0.75	0.4	5
0.076929	1	1	0	0	0	Yes	Yes	No	No	No	Matched (3)	Upazila HEalth Complex	referral	Govt.	yes	yes	yes	yes	yes	yes	Everyday: 20-30 days	1	1	1	1	1	1	1	1	1	1	1	1	1	1	1	1	1	0	1	1	1	1	1	0	1	0.75	0.8	9
0.081454	0	0	0	0	0	No	No	No	No	No	Matched (3)	Union HEalth and Family Welfare Center	primary	Govt.	no	yes	no	yes	no	yes	Everyday: 20-30 days	1	1	0	0	0	1	1	1	0	0	0	0	1	1	0	1	1	1	1	1	1	1	1	0	0.5	1	0.8	9
0.081454	0	0	0	0	0	No	No	No	No	No	Matched (3)	Union HEalth and Family Welfare Center	primary	Govt.	yes	yes	no	yes	no	yes	Everyday: 20-30 days	1	1	1	1	0	1	1	1	1	0	0	0	1	1	0	1	1	0	1	1	1	0	1	0	0.5	0.75	0.6	7
0.081454	1	0	0	0	0	Yes	No	No	No	No	Matched (3)	Union HEalth and Family Welfare Center	primary	Govt.	yes	yes	no	yes	no	yes	Everyday: 20-30 days	1	1	1	1	0	1	1	1	1	1	0	0	1	1	1	1	1	0	1	1	1	1	1	0	1	0.75	0.8	9
0.081454	0	0	0	0	0	No	No	No	No	No	Matched (3)	Union HEalth and Family Welfare Center	primary	Govt.	yes	yes	no	yes	no	yes	Everyday: 20-30 days	1	1	1	1	0	1	1	1	1	0	0	0	1	1	0	1	1	0	0	1	1	1	1	0	0.5	0.5	0.8	7
0.081454	0	0	0	0	0	No	No	No	No	No	Matched (3)	Union HEalth and Family Welfare Center	primary	Govt.	no	yes	no	yes	no	yes	Everyday: 20-30 days	1	1	1	1	1	1	1	1	1	0	0	1	1	1	0	1	1	0	1	1	1	1	1	0	0.5	0.75	0.8	8
1.99077	0	0	0	0	0	No	No	No	No	No	Matched (3)	Community Clinic	primary	Govt.	no	yes	no	no	no	yes	Everyday: 20-30 days	1	1	0	0	0	1	0	1	0	0	0	0	0	1	0	0	1	0	1	1	1	0	1	0	0.5	0.5	0.6	6
0.132877	1	1	0	0	0	Yes	Yes	No	No	No	Matched (3)	Upazila HEalth Complex	referral	Govt.	no	yes	yes	yes	yes	yes	Everyday: 20-30 days	1	1	1	1	1	1	1	1	1	1	1	1	1	1	1	1	1	1	1	1	1	1	1	0	1	1	0.8	10
0.415845	0	0	0	0	0	No	No	No	No	No	Matched (3)	Union HEalth and Family Welfare Center	primary	Govt.	yes	yes	no	yes	no	yes	Everyday: 20-30 days	1	1	1	1	1	1	1	1	1	1	1	1	1	1	0	1	1	0	0	1	1	1	1	0	0.5	0.5	0.8	7
0.415845	0	0	0	0	0	No	No	No	No	No	Matched (3)	Union HEalth and Family Welfare Center	primary	Govt.	yes	yes	no	yes	no	no	Everyday: 20-30 days	1	1	1	1	0	1	1	1	1	0	0	0	1	0	0	1	1	0	1	1	1	1	1	0	0	0.75	0.8	7
0.24943	0	0	0	0	0	No	No	No	No	No	Matched (3)	Union Subcenter/Rural Dispensary	primary	Govt.	yes	yes	no	no	no	yes	Everyday: 20-30 days	1	1	1	1	1	1	1	1	1	0	0	0	0	1	0	1	1	0	0	1	0	1	1	0	0.5	0.5	0.6	6
1.99077	0	0	0	0	0	No	No	No	No	No	Matched (3)	Community Clinic	primary	Govt.	yes	yes	no	no	no	yes	Everyday: 20-30 days	1	1	0	0	0	1	0	1	0	0	0	0	0	0	0	1	1	0	0	1	1	0	1	0	0	0.5	0.6	5
1.99077	1	0	0	0	0	Yes	No	No	No	No	Matched (3)	Community Clinic	primary	Govt.	yes	yes	no	no	no	yes	Everyday: 20-30 days	1	1	1	1	0	1	1	1	0	0	0	0	0	0	1	1	1	0	0	1	0	1	1	0	0.5	0.5	0.6	6
0.132877	0	1	0	0	0	No	Yes	No	No	No	Matched (3)	Upazila HEalth Complex	referral	Govt.	yes	yes	yes	yes	yes	yes	Everyday: 20-30 days	1	1	1	1	1	1	1	1	1	1	1	1	1	1	0	1	1	0	1	1	1	1	1	0	0.5	0.75	0.8	8
0.415845	0	0	0	0	0	No	No	No	No	No	Matched (3)	Union HEalth and Family Welfare Center	primary	Govt.	no	yes	no	yes	no	no	Everyday: 20-30 days	1	1	1	1	0	1	1	1	1	0	0	0	1	1	0	1	1	0	0	1	1	1	1	0	0.5	0.5	0.8	7
1.99077	0	0	0	0	0	No	No	No	No	No	Matched (3)	Community Clinic	primary	Govt.	no	yes	no	no	no	yes	Everyday: 20-30 days	1	1	0	0	0	1	1	1	0	0	0	0	0	0	0	1	1	0	1	1	1	1	1	0	0	0.75	0.8	7
0.132877	0	0	0	0	0	No	No	No	No	No	Matched (3)	Upazila HEalth Complex	referral	Govt.	yes	yes	yes	yes	yes	yes	Everyday: 20-30 days	1	1	1	1	1	1	1	1	1	1	1	1	1	1	0	1	1	0	1	1	1	1	1	0	0.5	0.75	0.8	8
0.415845	0	0	0	0	0	No	No	No	No	No	Matched (3)	Union HEalth and Family Welfare Center	primary	Govt.	no	yes	no	yes	no	yes	Not everyday: 1-19 days	1	1	1	1	0	1	1	1	1	0	0	0	1	0	0	1	1	0	0	0	0	0	0	0	0	0.5	0	2
0.415845	0	0	0	0	0	No	No	No	No	No	Matched (3)	Union HEalth and Family Welfare Center	primary	Govt.	no	yes	no	no	no	no	Everyday: 20-30 days	1	1	1	1	0	1	1	1	1	0	0	0	1	1	0	1	1	0	1	1	1	1	1	0	0.5	0.75	0.8	8
0.24943	0	0	0	0	0	No	No	No	No	No	Matched (3)	Union Subcenter/Rural Dispensary	primary	Govt.	no	yes	no	no	no	yes	Everyday: 20-30 days	1	1	1	1	0	1	1	1	1	0	0	0	1	0	0	1	1	0	1	1	1	1	1	0	0	0.75	0.8	7
1.99077	0	0	0	0	0	No	No	No	No	No	Matched (3)	Community Clinic	primary	Govt.	yes	yes	yes	no	no	no	Everyday: 20-30 days	1	1	0	0	0	1	1	1	0	0	0	0	0	0	0	0	1	0	1	1	1	1	1	0	0	0.5	0.8	6
0.415845	0	0	0	0	0	No	No	No	No	No	Matched (3)	Union HEalth and Family Welfare Center	primary	Govt.	no	yes	no	yes	no	yes	Everyday: 20-30 days	1	1	1	1	0	1	1	1	1	0	0	0	1	1	0	1	1	0	1	1	1	1	1	0	0.5	0.75	0.8	8
1.99077	1	1	0	0	0	Yes	Yes	No	No	No	Matched (3)	Community Clinic	primary	Govt.	no	yes	no	yes	no	yes	Everyday: 20-30 days	1	1	1	1	0	1	1	1	0	0	0	0	0	1	1	1	1	0	1	1	0	1	1	0	1	0.75	0.6	8
0.132877	0	1	0	0	0	No	Yes	No	No	No	Matched (3)	Upazila HEalth Complex	referral	Govt.	no	yes	yes	yes	yes	yes	Everyday: 20-30 days	1	1	1	1	1	1	1	1	1	1	1	1	1	1	0	1	1	1	1	1	1	1	1	0	0.5	1	0.8	9
0.415845	0	1	0	0	0	No	Yes	No	No	No	Matched (3)	Union HEalth and Family Welfare Center	primary	Govt.	yes	yes	no	no	no	yes	Everyday: 20-30 days	1	1	1	1	0	1	1	1	1	0	0	0	1	1	0	1	1	0	1	1	1	1	1	0	0.5	0.75	0.8	8
0.076929	0	0	0	0	0	No	No	No	No	No	Matched (3)	District Hospital	referral	Govt.	yes	yes	yes	yes	yes	yes	Everyday: 20-30 days	1	1	1	1	1	1	1	1	1	0	1	0	1	0	0	1	1	0	1	1	1	1	1	0	0	0.75	0.8	7
0.076929	0	0	0	0	0	No	No	No	No	No	Matched (3)	Maternal and Child Welfare Center	referral	Govt.	no	yes	no	yes	yes	yes	Everyday: 20-30 days	1	1	1	1	1	1	1	1	1	1	1	1	1	1	0	1	1	1	1	1	1	1	1	1	0.5	1	1	10
0.415845	0	0	0	0	0	No	No	No	No	No	Matched (3)	Union HEalth and Family Welfare Center	primary	Govt.	no	yes	no	yes	no	no	Everyday: 20-30 days	1	1	1	1	1	1	1	1	1	0	0	1	1	1	0	1	1	0	1	1	1	1	1	0	0.5	0.75	0.8	8
0.415845	0	0	0	0	0	No	No	No	No	No	Matched (3)	Union HEalth and Family Welfare Center	primary	Govt.	yes	yes	no	yes	no	yes	Everyday: 20-30 days	1	1	1	1	0	1	1	1	1	0	0	0	1	1	0	1	1	0	1	1	1	1	1	0	0.5	0.75	0.8	8
0.415845	0	0	0	0	0	No	No	No	No	No	Matched (3)	Union HEalth and Family Welfare Center	primary	Govt.	yes	yes	no	yes	no	yes	Everyday: 20-30 days	1	1	1	1	1	1	1	1	1	1	1	1	1	0	0	1	1	0	0	1	0	1	1	0	0	0.5	0.6	5
1.99077	0	0	0	0	0	No	No	No	No	No	Matched (3)	Community Clinic	primary	Govt.	yes	yes	no	no	no	yes	Everyday: 20-30 days	1	1	0	0	0	1	1	1	0	0	0	0	0	0	0	1	1	0	1	1	1	1	1	0	0	0.75	0.8	7
1.99077	0	0	0	0	0	No	No	No	No	No	Matched (3)	Community Clinic	primary	Govt.	no	yes	no	no	no	no	Everyday: 20-30 days	1	1	0	0	0	1	1	1	0	0	0	0	0	0	0	0	1	0	0	1	0	1	1	0	0	0.25	0.6	4
0.147703	0	0	0	0	0	No	No	No	No	No	Matched (3)	NGO Clinic/Hospital	primary	Private	no	yes	yes	yes	no	yes	Everyday: 20-30 days	1	1	1	1	1	1	1	1	1	1	1	1	1	0	0	1	1	0	1	1	1	1	1	1	0	0.75	1	8
0.147703	1	0	0	0	0	Yes	No	No	No	No	Matched (3)	NGO Clinic/Hospital	primary	Private	no	yes	yes	yes	no	yes	Everyday: 20-30 days	1	1	1	1	1	1	0	0	0	0	0	0	0	0	1	1	1	0	1	1	1	0	0	0	0.5	0.75	0.4	6
0.076929	0	0	0	0	0	No	No	No	No	No	Matched (3)	Upazila HEalth Complex	referral	Govt.	yes	yes	yes	yes	yes	yes	Everyday: 20-30 days	1	1	1	1	1	1	1	1	1	1	1	1	1	1	0	1	1	0	1	1	1	1	1	0	0.5	0.75	0.8	8
0.108605	0	0	0	0	0	No	No	No	No	No	Matched (3)	Union HEalth and Family Welfare Center	primary	Govt.	no	yes	yes	yes	no	no	Not everyday: 1-19 days	1	1	1	1	1	1	1	1	1	0	0	1	1	1	0	1	1	0	1	1	1	1	1	0	0.5	0.75	0.8	8
0.108605	1	0	0	0	0	Yes	No	No	No	No	Matched (3)	Union HEalth and Family Welfare Center	primary	Govt.	no	yes	yes	no	no	no	Not everyday: 1-19 days	1	1	1	1	0	1	1	1	1	0	0	0	1	1	1	1	1	0	1	1	1	1	1	0	1	0.75	0.8	9
0.108605	0	0	0	0	0	No	No	No	No	No	Matched (3)	Union HEalth and Family Welfare Center	primary	Govt.	no	yes	yes	no	no	no	Everyday: 20-30 days	1	1	1	1	0	1	1	1	1	0	0	0	0	1	0	1	1	0	0	1	1	1	1	0	0.5	0.5	0.8	7
0.108605	0	0	0	0	0	No	No	No	No	No	Matched (3)	Union HEalth and Family Welfare Center	primary	Govt.	no	yes	yes	no	no	no	Not everyday: 1-19 days	1	1	1	1	0	1	1	1	1	0	0	0	1	0	0	1	1	0	1	1	1	1	1	0	0	0.75	0.8	7
0.108605	0	1	0	0	0	No	Yes	No	No	No	Matched (3)	Union HEalth and Family Welfare Center	primary	Govt.	no	yes	yes	yes	no	no	Not everyday: 1-19 days	1	1	1	1	0	1	1	1	1	0	0	0	1	1	0	0	0	0	1	1	1	1	0	0	0.5	0.25	0.6	5
0.085171	0	0	0	0	0	No	No	No	No	No	Matched (3)	Union Subcenter/Rural Dispensary	primary	Govt.	no	yes	yes	yes	no	no	Not everyday: 1-19 days	1	1	1	1	0	1	1	1	1	0	0	0	1	1	0	1	1	0	1	1	1	1	1	0	0.5	0.75	0.8	8
1.99077	0	0	0	0	0	No	No	No	No	No	Matched (3)	Community Clinic	primary	Govt.	no	yes	yes	no	no	no	Everyday: 20-30 days	1	1	0	0	0	1	1	1	0	0	0	0	1	0	0	1	1	0	1	1	1	1	1	0	0	0.75	0.8	7
0.076929	0	0	0	0	0	No	No	No	No	No	Matched (3)	Upazila HEalth Complex	referral	Govt.	yes	yes	no	yes	yes	yes	Everyday: 20-30 days	1	1	1	1	1	1	1	1	1	1	1	1	1	0	0	1	1	0	1	1	1	1	1	0	0	0.75	0.8	7
0.108605	0	0	0	0	0	No	No	No	No	No	Matched (3)	Union HEalth and Family Welfare Center	primary	Govt.	yes	yes	no	yes	no	no	Everyday: 20-30 days	1	1	1	1	0	1	1	1	1	0	0	0	1	0	0	1	1	1	1	1	1	1	1	0	0	1	0.8	8
0.108605	0	0	0	0	0	No	No	No	No	No	Matched (3)	Union HEalth and Family Welfare Center	primary	Govt.	yes	yes	no	yes	yes	no	Everyday: 20-30 days	1	1	1	1	0	1	1	1	1	0	0	0	1	1	0	1	1	0	1	1	1	1	1	0	0.5	0.75	0.8	8
0.108605	1	0	0	0	0	Yes	No	No	No	No	Matched (3)	Union HEalth and Family Welfare Center	primary	Govt.	no	yes	yes	yes	yes	no	Everyday: 20-30 days	1	1	1	1	0	1	1	1	1	0	0	0	1	0	1	1	1	0	1	1	1	0	0	0	0.5	0.75	0.4	6
0.076929	0	0	0	0	0	No	No	No	No	No	Matched (3)	Upazila HEalth Complex	referral	Govt.	yes	yes	yes	yes	yes	yes	Everyday: 20-30 days	1	1	1	1	1	1	1	1	1	1	1	1	1	1	0	1	1	1	1	1	1	1	1	1	0.5	1	1	10
0.108605	0	0	0	0	0	No	No	No	No	No	Matched (3)	Union HEalth and Family Welfare Center	primary	Govt.	no	yes	yes	no	no	no	Everyday: 20-30 days	1	1	1	1	1	1	1	1	1	0	0	0	1	1	0	1	1	1	1	1	1	1	1	0	0.5	1	0.8	9
0.108605	0	0	0	0	0	No	No	No	No	No	Matched (3)	Union HEalth and Family Welfare Center	primary	Govt.	no	yes	yes	no	no	no	Everyday: 20-30 days	1	1	1	1	1	1	1	1	1	0	0	0	1	1	0	1	1	1	1	1	1	1	1	0	0.5	1	0.8	9
0.108605	0	0	0	0	0	No	No	No	No	No	Matched (3)	Union HEalth and Family Welfare Center	primary	Govt.	no	yes	yes	no	no	no	Everyday: 20-30 days	1	1	1	1	1	1	1	1	0	0	0	0	1	1	0	1	1	0	1	1	1	1	1	0	0.5	0.75	0.8	8
0.108605	0	0	0	0	0	No	No	No	No	No	Matched (3)	Union HEalth and Family Welfare Center	primary	Govt.	no	no	no	no	no	no	Everyday: 20-30 days	1	1	1	1	1	1	1	1	1	0	0	0	1	1	0	0	1	1	1	1	1	1	1	0	0.5	0.75	0.8	8
0.108605	0	0	0	0	0	No	No	No	No	No	Matched (3)	Union HEalth and Family Welfare Center	primary	Govt.	no	yes	yes	no	no	no	Everyday: 20-30 days	1	1	1	1	1	1	1	1	1	0	0	0	1	1	0	1	1	0	0	1	1	1	1	0	0.5	0.5	0.8	7
0.085171	0	0	0	0	0	No	No	No	No	No	Matched (3)	Union Subcenter/Rural Dispensary	primary	Govt.	no	yes	yes	no	no	no	Everyday: 20-30 days	1	1	1	1	1	1	1	1	0	0	0	0	1	1	0	1	1	0	1	1	1	1	1	0	0.5	0.75	0.8	8
0.085171	0	0	0	0	0	No	No	No	No	No	Matched (3)	Union Subcenter/Rural Dispensary	primary	Govt.	no	yes	yes	no	no	no	Everyday: 20-30 days	1	1	1	1	1	1	1	1	0	0	0	0	1	0	0	1	1	0	1	1	1	1	1	0	0	0.75	0.8	7
1.99077	0	0	0	0	0	No	No	No	No	No	Matched (3)	Community Clinic	primary	Govt.	no	yes	yes	no	no	no	Everyday: 20-30 days	1	1	1	1	1	1	0	1	0	0	0	0	1	0	0	1	1	1	1	1	0	0	0	0	0	1	0.2	5
1.99077	0	0	0	0	0	No	No	No	No	No	Matched (3)	Community Clinic	primary	Govt.	no	yes	yes	no	no	no	Everyday: 20-30 days	1	1	0	0	0	1	1	1	0	0	0	0	1	1	0	1	1	1	1	1	1	1	1	0	0.5	1	0.8	9
0.076929	0	0	0	0	0	No	No	No	No	No	Matched (3)	Upazila HEalth Complex	referral	Govt.	yes	yes	yes	yes	yes	no	Everyday: 20-30 days	1	1	1	1	1	1	1	1	1	1	1	1	1	0	0	1	1	0	1	1	1	0	0	0	0	0.75	0.4	5
0.108605	0	0	0	0	0	No	No	No	No	No	Matched (3)	Union HEalth and Family Welfare Center	primary	Govt.	no	yes	no	no	no	no	Everyday: 20-30 days	1	1	1	1	0	1	1	1	1	0	0	0	1	0	0	1	1	0	1	1	1	1	1	0	0	0.75	0.8	7
0.108605	0	0	0	0	0	No	No	No	No	No	Matched (3)	Union HEalth and Family Welfare Center	primary	Govt.	no	yes	no	no	no	no	Everyday: 20-30 days	1	1	1	1	0	1	1	1	1	0	0	0	1	1	0	1	1	0	1	1	1	1	1	0	0.5	0.75	0.8	8
1.99077	0	0	0	0	0	No	No	No	No	No	Matched (3)	Community Clinic	primary	Govt.	no	yes	no	no	no	no	Everyday: 20-30 days	1	1	0	0	0	1	1	1	0	0	0	0	0	0	0	0	0	0	1	1	1	0	1	0	0	0.25	0.6	4
0.076929	0	0	0	0	0	No	No	No	No	No	Matched (3)	District Hospital	referral	Govt.	yes	yes	yes	yes	yes	yes	Everyday: 20-30 days	1	0	0	1	1	0	0	0	0	0	0	0	0	0	0	1	1	0	0	0	0	0	0	0	0	0.5	0	2
0.076929	1	0	0	0	0	Yes	No	No	No	No	Matched (3)	Maternal and Child Welfare Center	referral	Govt.	no	yes	no	yes	no	no	Everyday: 20-30 days	1	1	1	1	1	1	1	1	0	0	0	0	1	0	1	1	1	0	0	1	1	1	1	0	0.5	0.5	0.8	7
0.108605	0	0	0	0	0	No	No	No	No	No	Matched (3)	Union HEalth and Family Welfare Center	primary	Govt.	no	yes	yes	yes	no	no	Everyday: 20-30 days	1	1	1	1	1	1	1	1	1	0	0	0	1	0	0	1	1	0	0	1	1	1	1	0	0	0.5	0.8	6
0.108605	0	0	0	0	0	No	No	No	No	No	Matched (3)	Union HEalth and Family Welfare Center	primary	Govt.	yes	yes	no	yes	no	no	Everyday: 20-30 days	1	1	1	1	1	1	1	1	1	0	0	0	1	1	0	1	1	1	1	1	1	1	1	0	0.5	1	0.8	9
0.108605	1	1	0	0	0	Yes	Yes	No	No	No	Matched (3)	Union HEalth and Family Welfare Center	primary	Govt.	no	yes	yes	no	no	no	Everyday: 20-30 days	1	1	1	1	0	1	1	1	1	0	0	0	1	1	1	1	1	1	1	1	1	1	1	0	1	1	0.8	10
0.108605	0	1	0	0	0	No	Yes	No	No	No	Matched (3)	Union HEalth and Family Welfare Center	primary	Govt.	no	yes	no	yes	yes	yes	Everyday: 20-30 days	1	1	1	1	0	1	1	1	1	0	0	0	1	0	0	1	1	0	1	1	1	1	0	0	0	0.75	0.6	6
0.108605	0	0	0	0	0	No	No	No	No	No	Matched (3)	Union HEalth and Family Welfare Center	primary	Govt.	no	yes	no	yes	no	no	Not everyday: 1-19 days	1	1	1	1	0	1	1	1	1	0	0	0	1	1	0	1	1	0	1	1	1	1	1	0	0.5	0.75	0.8	8
0.147703	1	0	0	0	0	Yes	No	No	No	No	Matched (3)	NGO Clinic/Hospital	primary	Private	yes	yes	yes	no	no	yes	Everyday: 20-30 days	1	1	1	1	0	1	1	1	1	1	0	0	1	0	1	1	1	1	1	1	1	1	1	0	0.5	1	0.8	9
0.076929	1	1	0	0	0	Yes	Yes	No	No	No	Matched (3)	Upazila HEalth Complex	referral	Govt.	yes	yes	yes	yes	yes	yes	Everyday: 20-30 days	1	1	1	1	1	1	1	1	1	1	1	1	1	0	1	1	1	0	1	1	1	1	1	0	0.5	0.75	0.8	8
0.108605	0	0	0	0	0	No	No	No	No	No	Matched (3)	Union HEalth and Family Welfare Center	primary	Govt.	no	yes	no	no	no	no	Everyday: 20-30 days	1	1	1	1	0	1	1	1	1	0	0	0	1	1	0	1	1	1	1	1	1	1	1	0	0.5	1	0.8	9
0.108605	0	1	0	0	0	No	Yes	No	No	No	Matched (3)	Union HEalth and Family Welfare Center	primary	Govt.	no	yes	no	no	no	no	Everyday: 20-30 days	1	1	1	1	0	1	1	1	1	0	0	0	1	1	0	1	1	0	1	1	1	1	1	0	0.5	0.75	0.8	8
0.108605	1	1	0	0	0	Yes	Yes	No	No	No	Matched (3)	Union HEalth and Family Welfare Center	primary	Govt.	no	yes	no	no	no	no	Everyday: 20-30 days	1	1	1	1	0	1	1	1	1	0	0	0	1	1	1	1	1	0	1	1	1	1	1	0	1	0.75	0.8	9
0.108605	0	0	0	0	0	No	No	No	No	No	Matched (3)	Union HEalth and Family Welfare Center	primary	Govt.	no	yes	no	no	no	no	Everyday: 20-30 days	1	1	1	1	0	1	1	1	1	0	0	0	1	1	0	1	1	1	1	1	1	1	1	0	0.5	1	0.8	9
1.99077	0	0	0	0	0	No	No	No	No	No	Matched (3)	Community Clinic	primary	Govt.	no	yes	yes	no	no	no	Everyday: 20-30 days	1	1	0	0	0	1	1	1	0	0	0	0	1	1	0	1	1	0	1	1	1	1	1	0	0.5	0.75	0.8	8
0.076929	0	0	0	0	0	No	No	No	No	No	Matched (3)	Upazila HEalth Complex	referral	Govt.	yes	yes	no	yes	no	yes	Not everyday: 1-19 days	1	1	1	1	1	1	1	1	1	1	0	1	1	1	0	1	1	0	1	1	1	1	1	0	0.5	0.75	0.8	8
0.108605	0	0	0	0	0	No	No	No	No	No	Matched (3)	Union HEalth and Family Welfare Center	primary	Govt.	no	yes	yes	no	no	no	Everyday: 20-30 days	1	1	1	1	0	1	1	1	1	0	0	0	1	1	0	1	1	0	1	1	0	1	1	0	0.5	0.75	0.6	7
0.108605	1	1	0	0	0	Yes	Yes	No	No	No	Matched (3)	Union HEalth and Family Welfare Center	primary	Govt.	no	yes	yes	no	no	no	Everyday: 20-30 days	1	1	1	1	0	1	1	1	1	0	0	0	1	1	1	1	1	0	1	1	1	1	0	0	1	0.75	0.6	8
0.108605	0	0	0	0	0	No	No	No	No	No	Matched (3)	Union HEalth and Family Welfare Center	primary	Govt.	yes	yes	yes	yes	yes	yes	Everyday: 20-30 days	1	1	1	1	0	1	1	1	1	0	0	0	0	1	0	1	1	0	1	1	1	1	1	0	0.5	0.75	0.8	8
1.99077	0	0	0	0	0	No	No	No	No	No	Matched (3)	Community Clinic	primary	Govt.	no	yes	no	no	no	no	Everyday: 20-30 days	1	1	0	0	0	1	1	1	0	0	0	0	0	0	0	1	1	0	1	1	1	1	1	0	0	0.75	0.8	7
0.147703	0	0	0	0	0	No	No	No	No	No	Matched (3)	NGO Clinic/Hospital	primary	Private	yes	yes	yes	yes	yes	yes	Everyday: 20-30 days	1	0	1	1	1	0	0	0	0	0	0	0	0	0	0	1	1	0	0	0	0	0	0	0	0	0.5	0	2
0.394902	0	0	0	0	0	No	No	No	No	No	Matched (3)	Upazila HEalth Complex	referral	Govt.	yes	yes	yes	yes	yes	yes	Everyday: 20-30 days	1	1	1	1	0	1	1	1	1	0	0	0	1	1	0	0	1	0	1	1	1	1	1	0	0.5	0.5	0.8	7
0.076929	0	0	0	0	0	No	No	No	No	No	Matched (3)	District Hospital	referral	Govt.	yes	yes	yes	yes	yes	yes	Everyday: 20-30 days	1	1	1	1	1	1	1	1	0	0	1	0	1	1	0	1	1	0	1	1	1	1	1	0	0.5	0.75	0.8	8
0.076929	0	0	0	0	0	No	No	No	No	No	Matched (3)	Maternal and Child Welfare Center	referral	Govt.	yes	yes	yes	yes	yes	yes	Everyday: 20-30 days	1	1	1	1	1	1	1	1	1	1	1	1	1	1	0	1	1	0	1	1	1	1	1	0	0.5	0.75	0.8	8
0.63851	0	0	0	0	0	No	No	No	No	No	Matched (3)	Union HEalth and Family Welfare Center	primary	Govt.	no	yes	yes	yes	no	yes	Everyday: 20-30 days	1	1	1	1	1	1	1	1	1	1	1	1	1	0	0	1	1	0	1	1	1	1	1	0	0	0.75	0.8	7
3.92828	0	0	0	0	0	No	No	No	No	No	Matched (3)	Community Clinic	primary	Govt.	no	yes	yes	no	no	yes	Everyday: 20-30 days	1	1	0	0	0	1	0	1	0	0	0	0	1	0	0	1	1	0	1	1	1	0	1	0	0	0.75	0.6	6
0.394902	0	1	1	2	2	No	Yes	Yes	Yes	Yes	Matched (3)	Upazila HEalth Complex	referral	Govt.	yes	yes	yes	yes	yes	no	Everyday: 20-30 days	1	1	1	1	1	1	0	1	1	1	1	1	1	1	0	1	1	0	1	1	1	0	1	0	0.5	0.75	0.6	7
1.24433	0	1	0	0	0	No	Yes	No	No	No	Matched (3)	Union HEalth and Family Welfare Center	primary	Govt.	no	yes	no	yes	no	no	Everyday: 20-30 days	1	1	0	0	0	1	1	1	0	0	0	0	1	0	0	0	0	0	1	1	1	1	1	0	0	0.25	0.8	5
0.63851	0	0	0	0	0	No	No	No	No	No	Matched (3)	Union HEalth and Family Welfare Center	primary	Govt.	yes	yes	no	yes	no	no	Everyday: 20-30 days	1	1	0	0	0	1	0	1	0	0	0	0	1	1	0	1	1	0	1	1	1	0	1	0	0.5	0.75	0.6	7
3.92828	0	0	0	0	0	No	No	No	No	No	Matched (3)	Community Clinic	primary	Govt.	no	yes	no	no	no	no	Everyday: 20-30 days	1	1	0	0	0	1	0	1	0	0	0	0	1	0	0	1	1	0	1	1	1	0	1	0	0	0.75	0.6	6
1.24433	0	0	0	0	0	No	No	No	No	No	Matched (3)	Union HEalth and Family Welfare Center	primary	Govt.	no	yes	no	no	no	no	Not everyday: 1-19 days	1	1	0	0	0	1	0	1	0	0	0	0	1	0	0	1	1	0	1	1	1	0	1	0	0	0.75	0.6	6
0.076929	0	0	0	0	0	No	No	No	No	No	Matched (3)	District Hospital	referral	Govt.	yes	yes	yes	yes	yes	no	Everyday: 20-30 days	1	1	1	1	1	1	1	1	1	1	1	0	1	1	0	1	1	0	0	0	1	1	1	1	0.5	0.5	0.8	7
0.076929	1	1	1	1	1	Yes	Yes	Yes	Yes	Yes	Matched (3)	Maternal and Child Welfare Center	referral	Govt.	yes	yes	no	yes	yes	no	Everyday: 20-30 days	1	1	1	1	1	1	1	1	1	1	1	1	1	1	1	1	1	1	1	0	1	1	1	1	1	1	0.8	10
3.92828	0	0	0	0	0	No	No	No	No	No	Matched (3)	Community Clinic	primary	Govt.	yes	yes	yes	no	no	no	Everyday: 20-30 days	1	1	0	0	0	1	0	1	0	0	0	0	1	0	0	1	1	0	1	0	1	0	1	0	0	0.75	0.4	5
0.610906	0	0	0	0	0	No	No	No	No	No	Matched (3)	Private Hospital	referral	Private	yes	yes	yes	yes	yes	yes	Everyday: 20-30 days	1	1	1	1	1	0	0	0	0	0	0	0	0	0	0	1	1	0	0	0	0	0	0	0	0	0.5	0	2
0.394902	0	0	0	0	0	No	No	No	No	No	Matched (3)	Upazila HEalth Complex	referral	Govt.	no	yes	yes	no	no	yes	Everyday: 20-30 days	1	1	1	1	0	1	1	1	1	0	0	0	1	0	0	1	1	0	1	1	1	1	1	0	0	0.75	0.8	7
0.63851	0	0	0	0	0	No	No	No	No	No	Matched (3)	Union HEalth and Family Welfare Center	primary	Govt.	no	yes	yes	yes	no	no	Everyday: 20-30 days	1	1	0	0	0	1	0	1	0	0	0	0	1	0	0	0	0	0	1	1	1	0	1	0	0	0.25	0.6	4
1.24433	0	0	0	0	0	No	No	No	No	No	Matched (3)	Union HEalth and Family Welfare Center	primary	Govt.	no	yes	no	yes	no	no	Everyday: 20-30 days	1	1	1	1	0	1	1	1	1	0	0	0	1	1	0	1	1	0	1	1	1	1	1	0	0.5	0.75	0.8	8
3.92828	0	0	0	0	0	No	No	No	No	No	Matched (3)	Community Clinic	primary	Govt.	no	yes	no	no	no	no	Everyday: 20-30 days	1	1	0	0	0	1	1	1	0	0	0	0	1	1	0	1	1	0	1	1	1	1	1	0	0.5	0.75	0.8	8
0.736553	0	1	0	0	0	No	Yes	No	No	No	Matched (3)	Union Subcenter/Rural Dispensary	primary	Govt.	no	yes	yes	yes	no	yes	Everyday: 20-30 days	1	1	0	0	0	1	0	1	0	0	0	0	1	0	0	1	1	0	1	1	1	0	1	0	0	0.75	0.6	6
3.92828	1	0	0	0	0	Yes	No	No	No	No	Matched (3)	Community Clinic	primary	Govt.	no	yes	yes	no	no	yes	Everyday: 20-30 days	1	1	0	0	0	1	0	1	0	0	0	0	1	0	1	1	1	0	1	1	1	0	1	0	0.5	0.75	0.6	7
1.24433	1	0	0	0	0	Yes	No	No	No	No	Matched (3)	Union HEalth and Family Welfare Center	primary	Govt.	no	yes	no	no	no	no	Everyday: 20-30 days	1	1	0	0	0	1	1	1	0	0	0	0	1	1	1	0	0	0	1	1	1	1	1	0	1	0.25	0.8	7
0.63851	0	0	0	0	0	No	No	No	No	No	Matched (3)	Union HEalth and Family Welfare Center	primary	Govt.	no	yes	no	yes	no	no	Everyday: 20-30 days	1	1	0	0	0	1	1	1	0	0	0	0	1	1	0	1	1	0	1	1	1	1	1	0	0.5	0.75	0.8	8
0.736553	0	0	0	0	0	No	No	No	No	No	Matched (3)	Union Subcenter/Rural Dispensary	primary	Govt.	no	yes	no	no	no	no	Everyday: 20-30 days	1	1	1	1	1	1	1	1	0	0	0	0	1	1	0	1	1	1	1	1	0	1	1	0	0.5	1	0.6	8
3.92828	0	0	0	0	0	No	No	No	No	No	Matched (3)	Community Clinic	primary	Govt.	no	yes	no	no	no	no	Everyday: 20-30 days	1	1	1	1	1	1	1	1	0	0	0	0	1	1	0	1	1	1	1	1	1	1	1	0	0.5	1	0.8	9
0.076929	0	0	0	0	0	No	No	No	No	No	Matched (3)	District Hospital	referral	Govt.	yes	yes	yes	yes	yes	yes	Everyday: 20-30 days	1	1	1	1	0	1	1	1	1	0	0	0	1	1	0	1	1	0	1	0	1	1	1	0	0.5	0.75	0.6	7
0.076929	3	1	1	0	0	Yes	Yes	Yes	No	No	Matched (3)	Maternal and Child Welfare Center	referral	Govt.	yes	yes	yes	yes	yes	no	Everyday: 20-30 days	1	1	1	1	1	1	1	1	1	1	1	1	1	1	1	1	1	1	1	1	1	1	1	0	1	1	0.8	10
1.24433	1	1	0	0	0	Yes	Yes	No	No	No	Matched (3)	Union HEalth and Family Welfare Center	primary	Govt.	no	yes	no	no	no	no	Everyday: 20-30 days	1	1	1	1	0	1	1	1	1	0	0	0	1	1	1	1	1	0	1	1	1	1	1	0	1	0.75	0.8	9
0.076929	0	0	0	0	0	No	No	No	No	No	Matched (3)	Maternal and Child Welfare Center	referral	Govt.	no	yes	no	no	no	no	Everyday: 20-30 days	1	1	1	1	0	1	1	1	1	0	0	0	1	1	0	1	1	0	1	1	1	1	1	0	0.5	0.75	0.8	8
0.63851	1	1	0	0	0	Yes	Yes	No	No	No	Matched (3)	Union HEalth and Family Welfare Center	primary	Govt.	no	yes	no	no	no	no	Everyday: 20-30 days	1	1	1	1	0	1	1	1	1	0	0	0	1	1	1	1	1	1	1	1	1	1	1	0	1	1	0.8	10
3.92828	1	0	0	0	0	Yes	No	No	No	No	Matched (3)	Community Clinic	primary	Govt.		yes	no	no	no	no	Everyday: 20-30 days	1	1	0	0	0	1	1	1	0	0	0	0	0	1	1	1	1	0	1	1	1	1	1	0	1	0.75	0.8	9
0.394902	0	0	0	0	0	No	No	No	No	No	Matched (3)	Upazila HEalth Complex	referral	Govt.	yes	yes	no	yes	yes	yes	Everyday: 20-30 days	1	1	1	1	1	1	1	1	1	1	0	0	1	1	0	1	1	1	1	1	1	1	1	1	0.5	1	1	10
1.24433	0	0	0	0	0	No	No	No	No	No	Matched (3)	Union HEalth and Family Welfare Center	primary	Govt.	no	yes	no	no	no	no	Everyday: 20-30 days	1	1	1	1	0	1	1	1	1	0	0	0	1	0	0	1	1	0	1	1	1	1	1	0	0	0.75	0.8	7
0.63851	0	0	0	0	0	No	No	No	No	No	Matched (3)	Union HEalth and Family Welfare Center	primary	Govt.	no	yes	yes	yes	no	no	Everyday: 20-30 days	1	1	1	1	1	1	1	1	1	1	1	1	1	1	0	1	1	1	1	1	1	1	1	0	0.5	1	0.8	9
3.92828	0	0	0	0	0	No	No	No	No	No	Matched (3)	Community Clinic	primary	Govt.	no	yes	no	no	no	no	Everyday: 20-30 days	1	1	1	1	1	1	1	1	0	0	0	0	0	1	0	1	1	0	0	1	1	0	0	0	0.5	0.5	0.4	5
0.394902	0	0	0	0	0	No	No	No	No	No	Matched (3)	Upazila HEalth Complex	referral	Govt.	yes	yes	yes	yes	yes	yes	Everyday: 20-30 days	1	1	1	1	1	1	1	1	1	1	1	1	1	1	0	1	1	1	1	1	1	1	1	1	0.5	1	1	10
1.24433	0	0	0	0	0	No	No	No	No	No	Matched (3)	Union HEalth and Family Welfare Center	primary	Govt.	no	yes	no	no	no	no	Everyday: 20-30 days	1	1	1	1	1	1	1	1	1	1	1	1	1	0	0	1	1	0	1	1	0	1	1	0	0	0.75	0.6	6
1.24433	0	0	0	0	0	No	No	No	No	No	Matched (3)	Union HEalth and Family Welfare Center	primary	Govt.	no	yes	yes	no	no	no	Everyday: 20-30 days	1	1	1	1	1	1	1	1	1	0	0	0	1	1	0	1	1	1	0	1	1	0	1	0	0.5	0.75	0.6	7
0.63851	0	0	0	0	0	No	No	No	No	No	Matched (3)	Union HEalth and Family Welfare Center	primary	Govt.	no	yes	yes	yes	no	no	Everyday: 20-30 days	1	1	1	1	1	1	1	1	1	0	0	0	1	0	0	1	1	0	1	1	1	1	1	0	0	0.75	0.8	7
3.92828	0	0	0	0	0	No	No	No	No	No	Matched (3)	Community Clinic	primary	Govt.	no	yes	yes	no	no	no	Everyday: 20-30 days	1	1	1	1	1	1	1	1	0	0	0	0	1	0	0	1	1	0	0	1	1	1	1	0	0	0.5	0.8	6
1.24433	1	1	0	0	0	Yes	Yes	No	No	No	Matched (3)	Union HEalth and Family Welfare Center	primary	Govt.	no	yes	no	no	no	no	Everyday: 20-30 days	1	1	1	1	1	1	1	1	1	0	0	0	1	1	1	1	1	0	1	1	1	1	1	0	1	0.75	0.8	9
3.92828	0	0	0	0	0	No	No	No	No	No	Matched (3)	Community Clinic	primary	Govt.	no	yes	yes	no	no	no	Everyday: 20-30 days	1	1	1	1	1	1	1	1	0	0	0	0	0	0	0	0	1	0	0	1	0	0	1	0	0	0.25	0.4	3
1.24433	0	0	0	0	0	No	No	No	No	No	Matched (3)	Union HEalth and Family Welfare Center	primary	Govt.	no	yes	no	no	no	no	Not everyday: 1-19 days	1	1	1	1	1	1	1	1	1	0	0	0	0	1	0	1	1	0	1	1	1	1	1	0	0.5	0.75	0.8	8
3.92828	0	0	0	0	0	No	No	No	No	No	Matched (3)	Community Clinic	primary	Govt.	no	yes	no	no	no	no	Everyday: 20-30 days	1	1	1	1	1	1	1	1	0	0	0	0	0	1	0	1	1	0	1	1	1	1	1	0	0.5	0.75	0.8	8
0.076929	1	1	0	0	0	Yes	Yes	No	No	No	Matched (3)	Maternal and Child Welfare Center	referral	Govt.	no	yes	no	no	no	no	Everyday: 20-30 days	1	1	1	1	0	1	1	1	1	1	0	0	1	0	1	1	1	0	1	1	1	1	1	0	0.5	0.75	0.8	8
0.736553	0	0	0	0	0	No	No	No	No	No	Matched (3)	Union Subcenter/Rural Dispensary	primary	Govt.	no	yes	no	no	no	no	Not everyday: 1-19 days	1	1	1	1	0	1	1	1	1	0	0	0	1	1	0	1	1	0	1	1	1	1	1	0	0.5	0.75	0.8	8
3.92828	0	0	0	0	0	No	No	No	No	No	Matched (3)	Community Clinic	primary	Govt.	yes	yes	no	no	no	no	Not everyday: 1-19 days	1	1	0	0	0	1	1	1	0	0	0	0	0	0	0	1	1	0	1	1	1	1	1	0	0	0.75	0.8	7
0.394902	1	1	0	0	0	Yes	Yes	No	No	No	Matched (3)	Upazila HEalth Complex	referral	Govt.	yes	yes	yes	yes	yes	yes	Everyday: 20-30 days	1	1	1	1	1	1	1	1	1	1	0	0	1	1	1	1	1	1	1	1	1	1	1	0	1	1	0.8	10
1.24433	0	0	0	0	0	No	No	No	No	No	Matched (3)	Union HEalth and Family Welfare Center	primary	Govt.	no	yes	no	no	no	no	Everyday: 20-30 days	1	1	1	1	0	1	1	1	1	0	0	0	1	1	0	1	1	0	1	1	1	1	1	0	0.5	0.75	0.8	8
0.076929	0	0	0	0	0	No	No	No	No	No	Matched (3)	District Hospital	referral	Govt.	yes	yes	yes	yes	yes	yes	Not everyday: 1-19 days	1	1	1	1	1	1	1	1	1	1	1	0	0	1	0	1	1	0	1	1	1	1	1	0	0.5	0.75	0.8	8
0.736553	0	0	0	0	0	No	No	No	No	No	Matched (3)	Union Subcenter/Rural Dispensary	primary	Govt.	no	yes	no	no	no	no	Not everyday: 1-19 days	1	1	1	1	1	1	1	1	0	0	0	0	0	0	0	1	1	0	0	0	0	0	0	0	0	0.5	0	2
3.92828	0	0	0	0	0	No	No	No	No	No	Matched (3)	Community Clinic	primary	Govt.	yes	yes	yes	no	no	no	Everyday: 20-30 days	1	1	1	1	1	1	1	1	0	0	0	0	0	1	0	1	1	0	1	1	0	1	1	0	0.5	0.75	0.6	7
0.610906	0	0	0	0	0	No	No	No	No	No	Matched (3)	Private Hospital	referral	Private	yes	yes	yes	yes	yes	yes	Everyday: 20-30 days	1	1	1	1	1	0	0	0	0	0	0	0	0	0	0	1	1	0	0	0	0	0	0	0	0	0.5	0	2
0.394902	1	1	1	1	1	Yes	Yes	Yes	Yes	Yes	Matched (3)	Upazila HEalth Complex	referral	Govt.	yes	yes	yes	yes	yes	yes	Everyday: 20-30 days	1	1	1	1	1	1	1	1	1	1	1	1	1	1	1	1	1	1	1	1	1	1	1	0	1	1	0.8	10
3.92828	0	0	0	0	0	No	No	No	No	No	Matched (3)	Community Clinic	primary	Govt.	no	yes	no	no	no	no	Everyday: 20-30 days	1	1	0	0	0	1	1	1	0	0	0	0	0	1	0	1	1	0	1	1	1	1	1	0	0.5	0.75	0.8	8
0.076929	1	2	0	0	0	Yes	Yes	No	No	No	Matched (3)	Maternal and Child Welfare Center	referral	Govt.	yes	yes	no	yes	yes	yes	Everyday: 20-30 days	1	1	1	1	1	1	1	1	1	1	1	1	1	1	1	1	1	1	1	1	0	1	1	1	1	1	0.8	10
1.24433	0	0	0	0	0	No	No	No	No	No	Matched (3)	Union HEalth and Family Welfare Center	primary	Govt.	no	yes	yes	no	no	no	Everyday: 20-30 days	1	1	1	1	1	1	1	1	1	0	0	0	1	1	0	1	1	0	0	0	0	0	0	0	0.5	0.5	0	3
0.736553	0	0	0	0	0	No	No	No	No	No	Matched (3)	Union Subcenter/Rural Dispensary	primary	Govt.	no	yes	no	no	no	no	Everyday: 20-30 days	1	1	1	1	1	1	1	1	1	0	0	0	1	1	0	1	1	1	1	1	0	1	1	0	0.5	1	0.6	8
3.92828	0	0	0	0	0	No	No	No	No	No	Matched (3)	Community Clinic	primary	Govt.	yes	yes	no	no	no	yes	Not everyday: 1-19 days	1	1	1	1	1	1	1	1	0	0	0	0	0	1	0	1	1	0	0	1	0	0	1	0	0.5	0.5	0.4	5
0.076929	1	2	1	1	1	Yes	Yes	Yes	Yes	Yes	Matched (3)	Maternal and Child Welfare Center	referral	Govt.	no	yes	no	no	no	no	Everyday: 20-30 days	1	1	1	1	0	1	1	1	1	1	0	0	0	1	1	1	1	1	1	1	1	1	1	1	1	1	1	11
1.24433	0	0	0	0	0	No	No	No	No	No	Matched (3)	Union HEalth and Family Welfare Center	primary	Govt.	no	yes	no	no	no	no	Not everyday: 1-19 days	1	1	1	1	0	1	1	1	1	0	0	0	1	1	0	1	1	0	1	1	1	1	1	0	0.5	0.75	0.8	8
0.736553	0	0	0	0	0	No	No	No	No	No	Matched (3)	Union Subcenter/Rural Dispensary	primary	Govt.	no	yes	no	no	no	no	Not everyday: 1-19 days	1	1	1	1	0	1	1	1	1	0	0	0	0	1	0	1	1	0	1	1	1	1	1	0	0.5	0.75	0.8	8
3.92828	0	0	0	0	0	No	No	No	No	No	Matched (3)	Community Clinic	primary	Govt.	no	yes	yes	no	no	no	Everyday: 20-30 days	1	1	1	1	1	1	0	1	0	0	0	0	0	1	0	1	1	0	0	1	1	0	1	0	0.5	0.5	0.6	6
1.24433	0	0	0	0	0	No	No	No	No	No	Matched (3)	Union HEalth and Family Welfare Center	primary	Govt.	no	yes	no	no	no	no	Not everyday: 1-19 days	1	1	1	1	1	1	1	1	1	0	0	0	1	1	0	1	1	0	1	1	1	1	1	0	0.5	0.75	0.8	8
3.92828	0	0	0	0	0	No	No	No	No	No	Matched (3)	Community Clinic	primary	Govt.	yes	yes	no	no	no	no	Everyday: 20-30 days	1	1	1	1	1	1	1	1	0	0	0	0	0	0	0	1	1	0	0	1	0	1	1	0	0	0.5	0.6	5
1.24433	0	1	0	0	0	No	Yes	No	No	No	Matched (3)	Union HEalth and Family Welfare Center	primary	Govt.	no	yes	no	yes	no	no	Everyday: 20-30 days	1	1	1	1	0	1	1	1	1	0	0	0	1	0	0	1	1	0	1	1	1	1	1	0	0	0.75	0.8	7
0.736553	0	0	0	0	0	No	No	No	No	No	Matched (3)	Union Subcenter/Rural Dispensary	primary	Govt.	no	yes	no	no	no	no	Everyday: 20-30 days	1	1	1	1	0	1	1	1	1	0	0	0	1	0	0	1	1	0	0	1	1	1	1	0	0	0.5	0.8	6
0.610906	0	0	0	0	0	No	No	No	No	No	Matched (3)	Private Hospital	referral	Private	no	yes	yes	yes	yes	yes	Everyday: 20-30 days	1	1	0	1	1	1	0	1	0	0	1	0	1	0	0	1	1	0	0	1	1	0	1	0	0	0.5	0.6	5
0.610906	0	0	0	0	0	No	No	No	No	No	Matched (3)	Private Hospital	referral	Private	yes	yes	yes	yes	yes	yes	Everyday: 20-30 days	1	0	0	1	1	0	0	0	0	0	0	0	0	0	0	1	1	0	0	0	0	0	0	0	0	0.5	0	2
0.394902	1	2	2	0	0	Yes	Yes	Yes	No	No	Matched (3)	Upazila HEalth Complex	referral	Govt.	yes	yes	yes	yes	yes	yes	Everyday: 20-30 days	1	1	1	1	1	1	1	1	1	1	1	1	1	1	1	1	1	1	1	1	1	1	1	1	1	1	1	11
3.92828	0	0	0	0	0	No	No	No	No	No	Matched (3)	Community Clinic	primary	Govt.	yes	yes	no	no	no	no	Not everyday: 1-19 days	1	1	0	0	0	1	0	1	0	0	0	0	0	0	0	1	1	0	0	1	0	0	1	0	0	0.5	0.4	4
0.63851	0	0	0	0	0	No	No	No	No	No	Matched (3)	Union HEalth and Family Welfare Center	primary	Govt.	yes	yes	no	no	no	no	Everyday: 20-30 days	1	1	1	1	0	1	1	1	1	0	0	0	1	1	0	1	1	0	0	1	1	0	1	0	0.5	0.5	0.6	6
3.92828	0	0	0	0	0	No	No	No	No	No	Matched (3)	Community Clinic	primary	Govt.	no	yes	no	no	no	no	Everyday: 20-30 days	1	1	0	0	0	1	1	1	0	0	0	0	1	0	0	0	1	0	0	0	0	0	0	0	0	0.25	0	1
1.24433	0	0	0	0	0	No	No	No	No	No	Matched (3)	Union HEalth and Family Welfare Center	primary	Govt.	no	yes	no	yes	no	yes	Everyday: 20-30 days	1	1	1	1	0	1	1	1	1	0	0	0	0	1	0	1	1	0	1	1	1	1	1	0	0.5	0.75	0.8	8
0.63851	0	0	0	0	0	No	No	No	No	No	Matched (3)	Union HEalth and Family Welfare Center	primary	Govt.	no	yes	yes	no	no	no	Everyday: 20-30 days	1	1	1	1	0	1	1	1	1	0	0	0	1	1	0	1	1	0	1	1	0	1	1	0	0.5	0.75	0.6	7
3.92828	0	0	0	0	0	No	No	No	No	No	Matched (3)	Community Clinic	primary	Govt.	yes	yes	no	no	no	no	Everyday: 20-30 days	1	1	0	1	1	1	0	1	0	0	0	0	0	1	0	1	1	0	1	1	1	0	1	0	0.5	0.75	0.6	7
0.63851	0	0	0	0	0	No	No	No	No	No	Matched (3)	Union HEalth and Family Welfare Center	primary	Govt.	no	yes	no	no	no	no	Everyday: 20-30 days	1	1	1	1	1	1	1	1	1	0	0	0	1	1	0	1	1	0	1	1	1	1	1	0	0.5	0.75	0.8	8
3.92828	0	0	0	0	0	No	No	No	No	No	Matched (3)	Community Clinic	primary	Govt.	no	yes	no	no	no	no	Everyday: 20-30 days	1	1	0	0	0	1	1	1	0	0	0	0	0	0	0	1	1	0	1	1	0	1	1	0	0	0.75	0.6	6
0.394902	1	0	0	0	0	Yes	No	No	No	No	Matched (3)	Upazila HEalth Complex	referral	Govt.	yes	yes	yes	yes	yes	yes	Everyday: 20-30 days	1	1	1	1	1	1	0	1	1	1	1	1	0	1	1	1	1	0	1	1	0	0	1	1	1	0.75	0.6	8
1.24433	0	0	0	0	0	No	No	No	No	No	Matched (3)	Union HEalth and Family Welfare Center	primary	Govt.		yes	no	no	no	no	Everyday: 20-30 days	1	1	0	0	0	1	0	1	0	0	0	0	0	0	0	0	1	0	0	0	0	0	0	0	0	0.25	0	1
3.92828	0	0	0	0	0	No	No	No	No	No	Matched (3)	Community Clinic	primary	Govt.	no	yes	no	no	no	no	Everyday: 20-30 days	1	1	1	1	1	1	0	1	0	0	0	0	0	1	0	0	1	0	0	1	0	0	1	0	0.5	0.25	0.4	4
1.24433	0	0	0	0	0	No	No	No	No	No	Matched (3)	Union HEalth and Family Welfare Center	primary	Govt.	no	yes	no	yes	no	no	Not everyday: 1-19 days	1	1	1	1	0	1	1	1	1	0	0	0	1	1	0	0	1	0	1	1	1	1	1	0	0.5	0.5	0.8	7
0.63851	0	0	0	0	0	No	No	No	No	No	Matched (3)	Union HEalth and Family Welfare Center	primary	Govt.	yes	yes	yes	yes	no	yes	Everyday: 20-30 days	1	1	0	0	0	1	1	1	0	0	0	0	1	0	0	1	1	0	1	1	0	1	1	0	0	0.75	0.6	6
0.076929	0	1	0	0	0	No	Yes	No	No	No	Matched (3)	District Hospital	referral	Govt.	yes	yes	yes	yes	yes	yes	Everyday: 20-30 days	1	1	1	1	0	1	1	1	1	0	0	0	0	1	0	1	1	0	1	1	1	1	1	0	0.5	0.75	0.8	8
0.076929	0	0	0	0	0	No	No	No	No	No	Matched (3)	Maternal and Child Welfare Center	referral	Govt.	yes	yes	no	yes	yes	yes	Everyday: 20-30 days	1	1	1	1	1	1	0	1	1	1	1	1	1	1	0	1	1	0	1	0	0	0	1	0	0.5	0.75	0.2	5
3.92828	1	0	0	0	0	Yes	No	No	No	No	Matched (3)	Community Clinic	primary	Govt.	no	yes	no	no	no	no	Everyday: 20-30 days	1	1	0	0	0	1	1	1	0	0	0	0	1	0	1	1	1	0	0	1	1	1	1	0	0.5	0.5	0.8	7
0.705936	0	1	1	0	1	No	Yes	Yes	No	Yes	Matched (3)	NGO Clinic/Hospital	primary	Private	yes	yes	yes	no	no	yes	Everyday: 20-30 days	1	1	1	1	1	1	1	1	1	1	0	1	1	1	0	1	1	1	1	1	1	1	1	1	0.5	1	1	10
0.394902	0	0	0	0	0	No	No	No	No	No	Matched (3)	Upazila HEalth Complex	referral	Govt.	yes	yes	yes	yes	yes	no	Everyday: 20-30 days	1	1	1	1	1	1	1	1	1	1	1	1	1	1	0	1	1	0	1	1	1	1	1	0	0.5	0.75	0.8	8
1.24433	0	0	0	0	0	No	No	No	No	No	Matched (3)	Union HEalth and Family Welfare Center	primary	Govt.	yes	yes	no	yes	yes	yes	Everyday: 20-30 days	1	1	0	0	0	1	1	1	0	0	0	0	1	1	0	1	1	1	1	1	1	1	1	0	0.5	1	0.8	9
3.92828	1	0	0	0	0	Yes	No	No	No	No	Matched (3)	Community Clinic	primary	Govt.	yes	yes	no	no	no	yes	Everyday: 20-30 days	1	1	0	0	0	1	0	1	0	0	0	0	0	1	1	1	1	0	1	1	1	0	1	0	1	0.75	0.6	8
0.63851	0	1	0	0	0	No	Yes	No	No	No	Matched (3)	Union HEalth and Family Welfare Center	primary	Govt.	yes	yes	no	yes	no	no	Everyday: 20-30 days	1	1	1	1	0	1	0	1	1	0	0	0	1	1	0	1	1	1	0	1	1	0	1	0	0.5	0.75	0.6	7
0.736553	0	0	0	0	0	No	No	No	No	No	Matched (3)	Union Subcenter/Rural Dispensary	primary	Govt.	no	yes	no	no	no	no	Everyday: 20-30 days	1	1	1	1	0	1	1	1	1	0	0	0	0	1	0	1	1	0	1	1	1	1	1	0	0.5	0.75	0.8	8
0.076929	0	0	0	0	0	No	No	No	No	No	Matched (3)	Maternal and Child Welfare Center	referral	Govt.	no	yes	no	yes	yes	yes	Everyday: 20-30 days	1	1	1	1	1	1	1	1	1	1	1	1	1	1	0	1	1	0	1	1	1	1	1	0	0.5	0.75	0.8	8
1.24433	0	0	0	0	0	No	No	No	No	No	Matched (3)	Union HEalth and Family Welfare Center	primary	Govt.	no	yes	no	no	no	no	Everyday: 20-30 days	1	1	1	1	1	1	1	1	1	0	0	0	1	1	0	1	1	1	1	1	1	1	1	0	0.5	1	0.8	9
3.92828	0	0	0	0	0	No	No	No	No	No	Matched (3)	Community Clinic	primary	Govt.	yes	yes	no	no	no	no	Everyday: 20-30 days	1	1	1	1	1	1	0	1	0	0	0	0	0	1	0	1	1	0	1	1	1	0	1	0	0.5	0.75	0.6	7
0.63851	0	0	0	0	0	No	No	No	No	No	Matched (3)	Union HEalth and Family Welfare Center	primary	Govt.	no	yes	no	yes	no	yes	Everyday: 20-30 days	1	1	1	1	0	1	1	1	1	0	0	0	1	1	0	1	1	0	1	1	1	1	1	0	0.5	0.75	0.8	8
3.92828	0	0	0	0	0	No	No	No	No	No	Matched (3)	Community Clinic	primary	Govt.	yes	yes	no	no	no	yes	Not everyday: 1-19 days	1	1	0	0	0	1	0	1	0	0	0	0	0	1	0	1	1	0	0	1	0	0	0	0	0.5	0.5	0.2	4
1.24433	0	0	0	0	0	No	No	No	No	No	Matched (3)	Union HEalth and Family Welfare Center	primary	Govt.	no	yes	yes	no	no	no	Everyday: 20-30 days	1	1	1	1	0	1	1	1	1	0	0	0	1	1	0	1	1	0	1	1	1	1	1	0	0.5	0.75	0.8	8
3.92828	0	0	0	0	0	No	No	No	No	No	Matched (3)	Community Clinic	primary	Govt.	no	yes	yes	no	no	yes	Everyday: 20-30 days	1	1	0	0	0	1	1	1	0	0	0	0	1	1	0	1	1	0	1	1	1	1	1	0	0.5	0.75	0.8	8
0.610906	0	0	0	0	0	No	No	No	No	No	Matched (3)	Private Hospital	referral	Private	yes	yes	yes	yes	yes	yes	Everyday: 20-30 days	1	1	0	1	1	1	1	1	0	0	1	0	1	0	0	1	1	0	1	1	1	1	1	0	0	0.75	0.8	7
0.076929	0	0	0	0	0	No	No	No	No	No	Matched (3)	District Hospital	referral	Govt.	yes	yes	yes	yes	yes	yes	Everyday: 20-30 days	1	1	1	1	1	1	1	1	1	1	1	0	1	1	0	1	1	0	1	1	1	1	1	0	0.5	0.75	0.8	8
0.076929	0	0	0	0	0	No	No	No	No	No	Matched (3)	Maternal and Child Welfare Center	referral	Govt.	no	yes	yes	yes	yes	yes	Everyday: 20-30 days	1	1	1	1	1	1	1	1	1	1	1	1	1	1	0	1	1	1	1	1	1	1	1	0	0.5	1	0.8	9
0.394902	0	0	0	0	0	No	No	No	No	No	Matched (3)	Upazila HEalth Complex	referral	Govt.	yes	yes	yes	yes	yes	yes	Everyday: 20-30 days	1	1	1	1	1	1	1	1	1	1	1	1	1	1	0	1	1	0	1	1	1	1	1	0	0.5	0.75	0.8	8
0.63851	0	0	0	0	0	No	No	No	No	No	Matched (3)	Union HEalth and Family Welfare Center	primary	Govt.	no	yes	yes	yes	no	yes	Everyday: 20-30 days	1	1	1	1	0	1	1	1	1	0	0	0	1	1	0	1	1	0	0	1	1	1	1	0	0.5	0.5	0.8	7
3.92828	0	0	0	0	0	No	No	No	No	No	Matched (3)	Community Clinic	primary	Govt.	no	yes	yes	no	no	yes	Everyday: 20-30 days	1	1	0	0	0	1	1	1	0	0	0	0	1	0	0	1	1	0	1	1	1	1	1	0	0	0.75	0.8	7
1.24433	1	1	0	0	0	Yes	Yes	No	No	No	Matched (3)	Union HEalth and Family Welfare Center	primary	Govt.	no	yes	yes	yes	no	yes	Everyday: 20-30 days	1	1	1	1	0	1	1	1	1	0	0	0	1	1	1	1	1	0	1	1	1	1	1	0	1	0.75	0.8	9
3.92828	0	0	0	0	0	No	No	No	No	No	Matched (3)	Union HEalth and Family Welfare Center	primary	Govt.	no	yes	yes	yes	no	yes	Everyday: 20-30 days	1	1	1	1	1	1	1	1	1	1	1	1	1	1	0	1	1	0	1	1	1	1	1	0	0.5	0.75	0.8	8
0.63851	0	0	0	0	0	No	No	No	No	No	Matched (3)	Union HEalth and Family Welfare Center	primary	Govt.	no	yes	yes	no	no	yes	Everyday: 20-30 days	1	1	1	1	0	1	0	1	1	0	0	0	1	1	0	1	1	0	0	1	1	0	1	0	0.5	0.5	0.6	6
0.736553	0	0	0	0	0	No	No	No	No	No	Matched (3)	Union Subcenter/Rural Dispensary	primary	Govt.	no	yes	yes	yes	no	no	Everyday: 20-30 days	1	1	0	0	0	1	1	1	0	0	0	0	1	0	0	1	1	0	1	1	1	1	1	0	0	0.75	0.8	7
0.394902	0	0	0	0	0	No	No	No	No	No	Matched (3)	Upazila HEalth Complex	referral	Govt.	yes	yes	yes	yes	yes	yes	Everyday: 20-30 days	1	1	1	1	1	1	1	1	1	1	1	0	1	1	0	1	1	0	1	1	1	1	1	0	0.5	0.75	0.8	8
3.92828	0	0	0	0	0	No	No	No	No	No	Matched (3)	Community Clinic	primary	Govt.	no	yes	yes	no	no	no	Everyday: 20-30 days	1	1	1	1	1	1	1	1	0	0	0	0	1	0	0	1	1	0	0	1	1	1	1	0	0	0.5	0.8	6
0.610906	0	0	0	0	0	No	No	No	No	No	Matched (3)	Private Hospital	referral	Private	yes	yes	yes	yes	yes	yes	Everyday: 20-30 days	1	1	0	0	0	0	0	0	0	0	0	0	0	0	0	0	0	0	0	0	0	0	0	0	0	0	0	0
0.63851	0	0	0	0	0	No	No	No	No	No	Matched (3)	Union HEalth and Family Welfare Center	primary	Govt.	no	yes	no	no	no	no	Not everyday: 1-19 days	1	1	1	1	1	1	1	1	1	0	0	0	1	1	0	1	1	0	1	1	1	1	1	0	0.5	0.75	0.8	8
0.076929	0	0	0	0	0	No	No	No	No	No	Matched (3)	District Hospital	referral	Govt.	yes	yes	no	yes	yes	yes	Everyday: 20-30 days	1	1	1	1	1	1	1	1	1	0	0	0	0	1	0	1	1	0	1	1	1	1	1	0	0.5	0.75	0.8	8
0.076929	0	0	0	0	0	No	No	No	No	No	Matched (3)	Maternal and Child Welfare Center	referral	Govt.	yes	yes	no	yes	yes	yes	Everyday: 20-30 days	1	1	1	1	1	1	1	1	1	1	1	1	1	1	0	1	1	1	1	1	1	1	1	0	0.5	1	0.8	9
1.24433	0	0	0	0	0	No	No	No	No	No	Matched (3)	Union HEalth and Family Welfare Center	primary	Govt.	no	yes	no	no	no	yes	Everyday: 20-30 days	1	1	1	1	0	1	1	1	1	1	0	0	1	0	0	1	1	0	0	1	1	1	1	0	0	0.5	0.8	6
3.92828	0	0	0	0	0	No	No	No	No	No	Matched (3)	Community Clinic	primary	Govt.	no	yes	no	no	no	no	Everyday: 20-30 days	1	1	1	1	0	1	1	1	0	0	0	0	0	0	0	1	1	0	1	1	1	0	1	0	0	0.75	0.6	6
0.63851	0	0	0	0	0	No	No	No	No	No	Matched (3)	Union HEalth and Family Welfare Center	primary	Govt.	no	yes	no	yes	no	no	Not everyday: 1-19 days	1	1	1	1	1	1	1	1	1	1	0	0	1	1	0	1	1	0	1	1	1	1	1	0	0.5	0.75	0.8	8
0.63851	0	0	0	0	0	No	No	No	No	No	Matched (3)	Union HEalth and Family Welfare Center	primary	Govt.	no	yes	no	no	no	yes	Everyday: 20-30 days	1	1	1	1	1	1	1	1	1	0	0	0	1	0	0	1	1	0	1	1	1	1	1	0	0	0.75	0.8	7
0.736553	0	0	0	0	0	No	No	No	No	No	Matched (3)	Union Subcenter/Rural Dispensary	primary	Govt.	no	yes	no	yes	no	no	Not everyday: 1-19 days	1	1	1	1	1	1	1	1	1	0	0	0	1	0	0	1	1	0	0	1	1	1	1	0	0	0.5	0.8	6
3.92828	0	0	0	0	0	No	No	No	No	No	Matched (3)	Community Clinic	primary	Govt.	no	yes	yes	no	no	no	Everyday: 20-30 days	1	1	0	1	1	1	1	1	0	0	0	0	1	0	0	0	0	0	0	1	1	1	1	0	0	0	0.8	4
0.394902	0	1	0	0	0	No	Yes	No	No	No	Matched (3)	Upazila HEalth Complex	referral	Govt.	yes	yes	no	yes	yes	yes	Everyday: 20-30 days	1	1	1	1	1	1	1	1	1	1	0	0	1	1	0	1	1	1	0	1	1	1	1	0	0.5	0.75	0.8	8
0.076929	2	2	2	0	0	Yes	Yes	Yes	No	No	Matched (3)	District Hospital	referral	Govt.	yes	yes	yes	yes	yes	yes	Everyday: 20-30 days	1	1	1	1	1	1	1	1	1	1	1	0	0	1	1	1	1	1	1	1	1	1	1	0	1	1	0.8	10
0.076929	1	1	0	0	0	Yes	Yes	No	No	No	Matched (3)	Maternal and Child Welfare Center	referral	Govt.	yes	yes	no	yes	yes	no	Everyday: 20-30 days	1	1	1	1	1	1	1	1	1	1	1	1	1	1	1	1	1	1	1	1	1	1	1	0	1	1	0.8	10
3.92828	0	0	0	0	0	No	No	No	No	No	Matched (3)	Community Clinic	primary	Govt.	no	yes	no	no	no	yes	Everyday: 20-30 days	1	1	0	0	0	1	1	1	0	0	0	0	1	1	0	1	1	0	0	1	1	1	1	0	0.5	0.5	0.8	7
0.63851	0	0	0	0	0	No	No	No	No	No	Matched (3)	Union HEalth and Family Welfare Center	primary	Govt.	yes	yes	no	yes	yes	yes	Not everyday: 1-19 days	1	1	1	1	1	1	1	1	1	1	1	1	1	1	0	1	1	0	0	1	1	1	1	0	0.5	0.5	0.8	7
0.736553	0	0	0	0	0	No	No	No	No	No	Matched (3)	Union Subcenter/Rural Dispensary	primary	Govt.	no	yes	no	yes	no	yes	Everyday: 20-30 days	1	1	1	1	0	1	1	1	1	0	0	0	1	1	0	1	1	0	0	1	1	1	1	0	0.5	0.5	0.8	7
1.24433	0	0	0	0	0	No	No	No	No	No	Matched (3)	Union HEalth and Family Welfare Center	primary	Govt.	no	yes	no	no	no	yes	Not everyday: 1-19 days	1	1	1	1	0	1	1	1	1	0	0	0	0	1	0	1	1	0	0	1	1	1	1	0	0.5	0.5	0.8	7
0.394902	0	0	0	0	0	No	No	No	No	No	Matched (3)	Upazila HEalth Complex	referral	Govt.	yes	yes	no	yes	yes	yes	Everyday: 20-30 days	1	1	1	1	1	1	1	1	1	1	1	1	1	1	0	1	1	0	1	1	1	1	1	0	0.5	0.75	0.8	8
0.63851	0	0	0	0	0	No	No	No	No	No	Matched (3)	Union HEalth and Family Welfare Center	primary	Govt.	no	yes	no	no	no	yes	Everyday: 20-30 days	1	1	1	1	0	1	1	1	1	1	0	0	0	1	0	1	1	0	0	1	1	1	1	0	0.5	0.5	0.8	7
0.076929	1	2	1	2	2	Yes	Yes	Yes	Yes	Yes	Matched (3)	Upazila HEalth Complex	referral	Govt.	yes	yes	yes	yes	yes	yes	Not everyday: 1-19 days	1	1	1	1	1	1	1	1	1	1	1	1	1	1	1	1	1	1	1	1	1	1	1	1	1	1	1	11
0.123217	0	0	0	0	0	No	No	No	No	No	Matched (3)	Union HEalth and Family Welfare Center	primary	Govt.	yes	yes	no	no	no	no	Everyday: 20-30 days	1	1	1	1	0	1	1	1	1	1	0	0	1	0	0	1	1	0	1	1	1	1	1	0	0	0.75	0.8	7
0.123217	0	0	0	0	0	No	No	No	No	No	Matched (3)	Union HEalth and Family Welfare Center	primary	Govt.	yes	yes	no	yes	no	no	Everyday: 20-30 days	1	1	1	1	0	1	1	1	1	0	0	0	1	1	0	1	1	0	1	1	0	1	1	0	0.5	0.75	0.6	7
3.92828	0	0	0	0	0	No	No	No	No	No	Matched (3)	Community Clinic	primary	Govt.	yes	yes	no	no	no	no	Everyday: 20-30 days	1	1	0	0	0	1	1	1	0	0	0	0	0	0	0	1	1	0	1	1	0	1	1	0	0	0.75	0.6	6
0.076929	0	0	0	0	0	No	No	No	No	No	Matched (3)	District Hospital	referral	Govt.	yes	yes	yes	yes	yes	yes	Everyday: 20-30 days	1	1	1	1	1	0	0	0	0	0	1	0	0	0	0	1	1	0	0	0	0	0	0	0	0	0.5	0	2
0.076929	3	2	1	0	0	Yes	Yes	Yes	No	No	Matched (3)	Maternal and Child Welfare Center	referral	Govt.	yes	yes	yes	yes	yes	yes	Everyday: 20-30 days	1	1	1	1	1	1	1	1	1	1	1	1	1	1	1	1	1	1	1	1	0	1	1	0	1	1	0.6	9
0.123217	0	0	0	0	0	No	No	No	No	No	Matched (3)	Union HEalth and Family Welfare Center	primary	Govt.	no	yes	no	no	no	yes	Everyday: 20-30 days	1	1	1	1	1	1	1	1	1	1	0	0	1	1	0	1	1	1	1	1	0	1	1	0	0.5	1	0.6	8
0.123217	1	0	0	0	0	Yes	No	No	No	No	Matched (3)	Union HEalth and Family Welfare Center	primary	Govt.	no	yes	no	yes	no	yes	Everyday: 20-30 days	1	1	1	1	1	1	1	1	1	0	0	0	1	1	1	1	1	1	1	1	0	1	1	0	1	1	0.6	9
0.123217	0	2	1	0	0	No	Yes	Yes	No	No	Matched (3)	Union HEalth and Family Welfare Center	primary	Govt.	no	yes	no	yes	no	yes	Everyday: 20-30 days	1	1	1	1	1	1	1	1	1	0	0	0	1	1	0	1	1	1	1	1	0	1	1	0	0.5	1	0.6	8
0.123217	0	0	0	0	0	No	No	No	No	No	Matched (3)	Union HEalth and Family Welfare Center	primary	Govt.	no	yes	no	yes	no	yes	Everyday: 20-30 days	1	1	1	1	1	1	1	1	1	1	0	0	1	0	0	1	1	1	1	1	0	1	1	1	0	1	0.8	8
0.123217	1	1	0	0	0	Yes	Yes	No	No	No	Matched (3)	Union HEalth and Family Welfare Center	primary	Govt.	no	yes	no	no	no	no	Everyday: 20-30 days	1	1	1	1	0	1	1	1	1	0	0	0	1	1	1	1	1	0	1	1	0	1	1	0	1	0.75	0.6	8
0.123217	1	0	0	0	0	Yes	No	No	No	No	Matched (3)	Union HEalth and Family Welfare Center	primary	Govt.	yes	yes	yes	yes	no	no	Everyday: 20-30 days	1	1	1	1	0	1	1	1	1	0	0	0	1	1	1	1	1	0	1	1	0	1	1	0	1	0.75	0.6	8
0.123217	1	1	1	0	0	Yes	Yes	Yes	No	No	Matched (3)	Union HEalth and Family Welfare Center	primary	Govt.	yes	yes	no	no	no	no	Everyday: 20-30 days	1	1	1	1	0	1	1	1	1	0	0	0	1	1	1	1	1	0	1	1	0	1	1	0	1	0.75	0.6	8
0.097909	1	1	1	0	0	Yes	Yes	Yes	No	No	Matched (3)	Union HEalth and Family Welfare Center	primary	Govt.	yes	yes	no	yes	no	yes	Everyday: 20-30 days	1	1	1	1	0	1	1	1	1	0	0	0	1	0	1	1	1	0	1	1	0	1	1	0	0.5	0.75	0.6	7
0.097909	1	1	0	0	0	Yes	Yes	No	No	No	Matched (3)	Union HEalth and Family Welfare Center	primary	Govt.	no	yes	no	yes	no	no	Everyday: 20-30 days	1	1	1	1	0	1	1	1	1	1	0	0	1	1	1	1	1	0	1	1	1	1	1	0	1	0.75	0.8	9
0.097909	1	0	0	0	0	Yes	No	No	No	No	Matched (3)	Union HEalth and Family Welfare Center	primary	Govt.	no	yes	no	yes	no	no	Everyday: 20-30 days	1	1	1	1	0	1	0	1	1	0	0	0	1	1	1	1	1	0	0	1	0	0	1	0	1	0.5	0.4	6
0.116913	0	0	0	0	0	No	No	No	No	No	Matched (3)	Union Subcenter/Rural Dispensary	primary	Govt.	no	yes	no	yes	no	yes	Everyday: 20-30 days	1	1	1	1	0	1	1	1	1	1	0	0	1	1	0	1	1	0	1	1	1	1	1	0	0.5	0.75	0.8	8
3.92828	0	0	0	0	0	No	No	No	No	No	Matched (3)	Community Clinic	primary	Govt.	no	yes	no	no	no	yes	Everyday: 20-30 days	1	1	0	0	0	1	1	1	0	0	0	0	0	0	0	1	1	0	1	1	1	1	1	0	0	0.75	0.8	7
0.09503	0	0	0	0	0	No	No	No	No	No	Matched (3)	Private Hospital	referral	Private	no	yes	yes	yes	yes	yes	Everyday: 20-30 days	1	1	1	1	1	0	0	0	0	0	0	0	0	0	0	1	1	0	0	0	0	0	0	0	0	0.5	0	2
0.123217	0	1	0	0	0	No	Yes	No	No	No	Matched (3)	Union HEalth and Family Welfare Center	primary	Govt.	yes	yes	no	yes	no	no	Everyday: 20-30 days	1	1	1	1	0	1	1	1	1	0	0	0	1	0	0	1	1	0	1	1	0	0	1	0	0	0.75	0.4	5
0.123217	0	0	0	0	0	No	No	No	No	No	Matched (3)	Union HEalth and Family Welfare Center	primary	Govt.	yes	yes	no	no	no	no	Everyday: 20-30 days	1	1	1	1	0	1	1	1	1	0	0	0	0	0	0	1	1	0	1	1	0	0	1	0	0	0.75	0.4	5
0.097909	0	0	0	0	0	No	No	No	No	No	Matched (3)	Union HEalth and Family Welfare Center	primary	Govt.	no	yes	no	yes	no	yes	Everyday: 20-30 days	1	1	1	1	0	1	1	1	1	1	0	0	1	0	0	1	1	0	1	1	1	1	1	0	0	0.75	0.8	7
0.097909	0	0	0	0	0	No	No	No	No	No	Matched (3)	Union HEalth and Family Welfare Center	primary	Govt.	yes	yes	no	yes	no	no	Everyday: 20-30 days	1	1	1	1	0	1	1	1	1	1	0	0	1	1	0	0	1	0	1	1	1	1	1	0	0.5	0.5	0.8	7
0.097909	1	1	0	0	0	Yes	Yes	No	No	No	Matched (3)	Union HEalth and Family Welfare Center	primary	Govt.	yes	yes	no	yes	no	yes	Everyday: 20-30 days	1	1	1	1	0	1	1	1	1	0	0	0	1	1	1	1	1	0	1	1	1	1	1	0	1	0.75	0.8	9
0.076929	0	0	0	0	0	No	No	No	No	No	Matched (3)	Upazila HEalth Complex	referral	Govt.	yes	yes	yes	yes	yes	yes	Everyday: 20-30 days	1	1	1	1	1	1	1	1	1	1	1	1	1	1	0	1	1	1	1	1	0	1	1	1	0.5	1	0.8	9
0.123217	1	1	0	0	0	Yes	Yes	No	No	No	Matched (3)	Union HEalth and Family Welfare Center	primary	Govt.	no	yes	no	yes	no	yes	Everyday: 20-30 days	1	1	1	1	1	1	1	1	1	1	0	1	1	1	1	1	1	1	1	1	0	1	1	0	1	1	0.6	9
0.123217	1	1	0	0	0	Yes	Yes	No	No	No	Matched (3)	Union HEalth and Family Welfare Center	primary	Govt.	yes	yes	no	yes	no	yes	Everyday: 20-30 days	1	1	1	1	1	1	1	1	1	1	0	0	1	1	1	1	1	1	1	1	0	1	1	0	1	1	0.6	9
0.123217	0	0	0	0	0	No	No	No	No	No	Matched (3)	Union HEalth and Family Welfare Center	primary	Govt.	no	yes	no	yes	no	yes	Not everyday: 1-19 days	1	1	1	1	0	1	1	1	1	1	0	0	1	1	0	1	1	1	1	1	0	1	1	0	0.5	1	0.6	8
0.123217	1	0	0	0	0	Yes	No	No	No	No	Matched (3)	Union HEalth and Family Welfare Center	primary	Govt.	no	yes	no	no	no	yes	Not everyday: 1-19 days	1	1	1	1	0	1	1	1	1	1	0	0	1	1	1	1	1	1	1	1	0	1	1	0	1	1	0.6	9
0.097909	0	0	0	0	0	No	No	No	No	No	Matched (3)	Union HEalth and Family Welfare Center	primary	Govt.	no	yes	no	yes	no	yes	Everyday: 20-30 days	1	1	1	1	0	1	1	1	1	1	0	0	1	1	0	1	1	1	1	1	0	1	1	0	0.5	1	0.6	8
0.097909	1	0	0	0	0	Yes	No	No	No	No	Matched (3)	Union HEalth and Family Welfare Center	primary	Govt.	no	yes	no	yes	no	yes	Everyday: 20-30 days	1	1	1	1	0	1	1	1	1	1	0	0	1	1	1	1	1	1	1	1	0	1	1	0	1	1	0.6	9
0.097909	0	0	0	0	0	No	No	No	No	No	Matched (3)	Union HEalth and Family Welfare Center	primary	Govt.	no	yes	no	yes	no	yes	Everyday: 20-30 days	1	1	1	1	0	1	1	1	1	1	0	0	1	1	0	1	1	1	1	1	0	1	1	0	0.5	1	0.6	8
3.92828	1	1	1	1	1	Yes	Yes	Yes	Yes	Yes	Matched (3)	Community Clinic	primary	Govt.	no	yes	no	no	no	yes	Everyday: 20-30 days	1	1	1	1	0	1	1	1	0	0	0	0	0	1	1	0	1	0	1	1	0	1	1	0	1	0.5	0.6	7
0.076929	0	0	0	0	0	No	No	No	No	No	Matched (3)	Upazila HEalth Complex	referral	Govt.	yes	yes	no	yes	yes	yes	Everyday: 20-30 days	1	1	1	1	1	1	1	1	1	0	1	1	1	1	0	1	1	0	0	1	1	1	1	0	0.5	0.5	0.8	7
0.123217	0	0	0	0	0	No	No	No	No	No	Matched (3)	Union HEalth and Family Welfare Center	primary	Govt.	no	yes	no	no	no	no	Not everyday: 1-19 days	1	1	1	1	0	1	1	1	1	0	0	0	1	1	0	1	1	0	0	1	0	0	1	0	0.5	0.5	0.4	5
0.123217	0	0	0	0	0	No	No	No	No	No	Matched (3)	Union HEalth and Family Welfare Center	primary	Govt.	no	yes	no	no	no	no	Everyday: 20-30 days	1	1	1	1	0	1	1	1	1	0	0	0	1	1	0	1	1	0	0	0	1	0	1	0	0.5	0.5	0.4	5
0.097909	0	0	0	0	0	No	No	No	No	No	Matched (3)	Union HEalth and Family Welfare Center	primary	Govt.	no	yes	no	yes	no	no	Everyday: 20-30 days	1	1	1	1	0	1	0	1	1	0	0	0	1	1	0	1	1	0	0	0	0	0	1	0	0.5	0.5	0.2	4
0.097909	0	0	0	0	0	No	No	No	No	No	Matched (3)	Union HEalth and Family Welfare Center	primary	Govt.	no	yes	no	yes	no	no	Not everyday: 1-19 days	1	1	1	1	0	1	1	1	1	0	0	0	1	1	0	1	1	0	0	1	1	1	1	0	0.5	0.5	0.8	7
0.116913	0	0	0	0	0	No	No	No	No	No	Matched (3)	Union Subcenter/Rural Dispensary	primary	Govt.	no	yes	no	yes	no	no	Everyday: 20-30 days	1	1	1	1	0	1	0	1	1	0	0	0	1	0	0	1	1	0	0	1	0	0	0	0	0	0.5	0.2	3
0.116913	0	0	0	0	0	No	No	No	No	No	Matched (3)	Union Subcenter/Rural Dispensary	primary	Govt.	no	yes	no	no	no	no	Everyday: 20-30 days	1	1	1	1	0	1	0	1	1	0	0	0	1	1	0	1	1	0	0	1	0	0	1	0	0.5	0.5	0.4	5
0.116913	0	1	0	0	0	No	Yes	No	No	No	Matched (3)	Union Subcenter/Rural Dispensary	primary	Govt.		yes	no	yes	no	no	Everyday: 20-30 days	1	1	1	1	0	1	1	1	1	0	0	0	1	0	0	0	1	0	0	1	0	0	1	0	0	0.25	0.4	3
0.116913	0	0	0	0	0	No	No	No	No	No	Matched (3)	Union Subcenter/Rural Dispensary	primary	Govt.	no	yes	no	no	no	no	Everyday: 20-30 days	1	1	1	1	0	1	1	1	1	0	0	0	1	1	0	1	1	0	0	1	0	0	1	0	0.5	0.5	0.4	5
0.09503	0	0	0	0	0	No	No	No	No	No	Matched (3)	Private Hospital	referral	Private	yes	yes	yes	yes	yes	yes	Everyday: 20-30 days	1	1	1	1	0	1	1	1	1	0	0	0	1	0	0	1	1	0	0	0	0	0	1	0	0	0.5	0.2	3
0.076929	0	1	0	0	0	No	Yes	No	No	No	Matched (3)	Upazila HEalth Complex	referral	Govt.	yes	yes	no	yes	yes	yes	Everyday: 20-30 days	1	1	1	1	0	1	1	1	1	0	0	0	1	1	0	1	1	0	1	1	1	1	1	0	0.5	0.75	0.8	8
0.116913	0	0	0	0	0	No	No	No	No	No	Matched (3)	Union Subcenter/Rural Dispensary	primary	Govt.	no	yes	no	yes	no	no	Everyday: 20-30 days	1	1	1	1	1	1	1	1	1	1	1	1	1	1	0	1	1	0	1	1	1	1	1	1	0.5	0.75	1	9
3.92828	1	0	0	0	0	Yes	No	No	No	No	Matched (3)	Community Clinic	primary	Govt.	no	yes	no	no	no	yes	Everyday: 20-30 days	1	1	0	0	0	1	0	1	0	0	0	0	0	0	1	1	1	0	1	1	1	0	0	0	0.5	0.75	0.4	6
0.076929	3	3	1	0	0	Yes	Yes	Yes	No	No	Matched (3)	Maternal and Child Welfare Center	referral	Govt.	yes	yes	no	yes	yes	no	Everyday: 20-30 days	1	1	1	1	1	1	1	1	1	1	1	1	0	1	1	1	1	1	1	1	1	1	1	0	1	1	0.8	10
0.148887	2	2	1	0	0	Yes	Yes	Yes	No	No	Matched (3)	Union HEalth and Family Welfare Center	primary	Govt.	yes	yes	no	yes	yes	no	Everyday: 20-30 days	1	1	1	1	0	1	1	1	1	0	0	0	0	1	1	1	1	0	1	1	1	1	1	0	1	0.75	0.8	9
0.148887	1	0	0	0	0	Yes	No	No	No	No	Matched (3)	Union HEalth and Family Welfare Center	primary	Govt.	yes	yes	no	no	no	no	Everyday: 20-30 days	1	1	1	1	0	1	1	1	1	0	0	0	0	1	1	1	1	0	1	1	1	0	0	0	1	0.75	0.4	7
0.148887	0	0	0	0	0	No	No	No	No	No	Matched (3)	Union HEalth and Family Welfare Center	primary	Govt.	yes	yes	no	no	no	no	Everyday: 20-30 days	1	1	1	1	0	1	1	1	1	0	0	0	0	0	0	1	1	0	1	1	1	1	1	0	0	0.75	0.8	7
0.148887	2	1	0	0	0	Yes	Yes	No	No	No	Matched (3)	Union HEalth and Family Welfare Center	primary	Govt.	yes	yes	no	yes	yes	no	Everyday: 20-30 days	1	1	1	1	0	1	1	1	1	0	0	0	1	1	1	1	1	1	1	1	1	1	1	0	1	1	0.8	10
0.148887	0	1	0	0	0	No	Yes	No	No	No	Matched (3)	Union HEalth and Family Welfare Center	primary	Govt.	yes	yes	no	no	no	no	Everyday: 20-30 days	1	1	1	1	0	1	1	1	1	0	0	0	0	1	0	1	1	0	1	1	1	1	1	0	0.5	0.75	0.8	8
0.136105	1	1	0	0	0	Yes	Yes	No	No	No	Matched (3)	Union HEalth and Family Welfare Center	primary	Govt.	yes	yes	no	yes	no	no	Everyday: 20-30 days	1	1	1	1	0	1	1	1	1	0	0	0	1	1	1	1	1	0	1	1	1	1	1	0	1	0.75	0.8	9
0.136105	0	0	0	0	0	No	No	No	No	No	Matched (3)	Union HEalth and Family Welfare Center	primary	Govt.	yes	yes	no	no	no	no	Everyday: 20-30 days	1	1	1	1	0	1	1	1	1	0	0	0	1	1	0	1	1	0	1	1	1	1	1	0	0.5	0.75	0.8	8
0.158223	0	0	0	0	0	No	No	No	No	No	Matched (3)	Union Subcenter/Rural Dispensary	primary	Govt.	yes	yes	no	no	no	no	Not everyday: 1-19 days	1	1	0	0	0	1	1	1	0	0	0	0	0	0	0	0	0	0	0	0	0	0	0	0	0	0	0	0
0.158223	1	1	1	1	1	Yes	Yes	Yes	Yes	Yes	Matched (3)	Union Subcenter/Rural Dispensary	primary	Govt.	yes	yes	no	no	no	no	Everyday: 20-30 days	1	1	1	1	0	1	1	1	1	0	0	0	1	1	1	1	1	0	1	1	1	1	1	0	1	0.75	0.8	9
3.92828	1	0	0	0	0	Yes	No	No	No	No	Matched (3)	Community Clinic	primary	Govt.	yes	yes	no	no	no	no	Everyday: 20-30 days	1	1	0	0	0	1	1	1	0	0	0	0	0	1	1	1	1	0	1	1	1	1	1	0	1	0.75	0.8	9
0.102572	1	1	0	0	0	Yes	Yes	No	No	No	Matched (3)	Upazila HEalth Complex	referral	Govt.	yes	yes	yes	yes	yes	yes	Everyday: 20-30 days	1	1	1	1	1	1	1	1	1	1	1	1	1	0	1	1	1	0	1	1	0	1	1	0	0.5	0.75	0.6	7
0.148887	0	0	0	0	0	No	No	No	No	No	Matched (3)	Union HEalth and Family Welfare Center	primary	Govt.	yes	yes	no	no	no	yes	Not everyday: 1-19 days	1	1	0	0	0	1	1	1	0	0	0	0	0	1	0	1	1	0	1	0	0	0	0	0	0.5	0.75	0	4
0.136105	0	0	0	0	0	No	No	No	No	No	Matched (3)	Union HEalth and Family Welfare Center	primary	Govt.	yes	yes	no	yes	no	no	Everyday: 20-30 days	1	1	1	1	1	1	1	1	1	0	0	0	1	1	0	1	1	1	1	1	1	1	1	0	0.5	1	0.8	9
0.136105	0	0	0	0	0	No	No	No	No	No	Matched (3)	Union HEalth and Family Welfare Center	primary	Govt.	yes	yes	no	yes	no	yes	Everyday: 20-30 days	1	1	1	1	1	1	1	1	1	0	0	0	1	1	0	1	1	0	1	1	0	1	0	0	0.5	0.75	0.4	6
0.136105	0	0	0	0	0	No	No	No	No	No	Matched (3)	Union HEalth and Family Welfare Center	primary	Govt.	yes	yes	yes	yes	no	no	Everyday: 20-30 days	1	1	0	0	0	1	1	1	0	0	0	0	0	0	0	1	1	0	1	1	0	0	1	0	0	0.75	0.4	5
0.158223	0	0	0	0	0	No	No	No	No	No	Matched (3)	Union Subcenter/Rural Dispensary	primary	Govt.	no	yes	no	yes	no	yes	Not everyday: 1-19 days	1	1	1	1	1	1	1	1	1	0	0	0	0	1	0	1	1	0	1	1	1	1	1	0	0.5	0.75	0.8	8
0.149333	0	0	0	0	0	No	No	No	No	No	Matched (3)	Private Hospital	referral	Private	yes	yes	yes	yes	yes	yes	Everyday: 20-30 days	1	1	1	1	1	1	0	1	0	0	1	0	1	0	0	1	1	0	1	1	1	0	1	0	0	0.75	0.6	6
0.102572	0	0	0	0	0	No	No	No	No	No	Matched (3)	Upazila HEalth Complex	referral	Govt.	yes	yes	yes	yes	yes	yes	Everyday: 20-30 days	1	1	1	1	1	1	1	1	1	1	1	1	1	1	0	1	1	0	1	1	1	1	1	1	0.5	0.75	1	9
0.148887	2	2	1	1	1	Yes	Yes	Yes	Yes	Yes	Matched (3)	Union HEalth and Family Welfare Center	primary	Govt.	no	yes	no	yes	no	yes	Everyday: 20-30 days	1	1	1	1	1	1	1	1	1	0	0	0	1	1	1	1	1	0	1	1	1	1	1	0	1	0.75	0.8	9
0.148887	0	0	0	0	0	No	No	No	No	No	Matched (3)	Union HEalth and Family Welfare Center	primary	Govt.	no	yes	no	no	no	no	Everyday: 20-30 days	1	1	1	1	1	1	1	1	1	0	0	0	1	1	0	0	1	0	0	1	1	1	1	0	0.5	0.25	0.8	6
0.148887	1	0	0	0	0	Yes	No	No	No	No	Matched (3)	Union HEalth and Family Welfare Center	primary	Govt.	no	yes	no	yes	no	no	Not everyday: 1-19 days	1	1	1	1	1	1	1	1	1	0	0	0	1	1	1	1	1	0	1	1	1	1	1	0	1	0.75	0.8	9
0.136105	2	1	0	0	0	Yes	Yes	No	No	No	Matched (3)	Union HEalth and Family Welfare Center	primary	Govt.	no	yes	no	no	no	no	Not everyday: 1-19 days	1	1	1	1	1	1	1	1	1	0	0	0	1	1	1	1	1	1	1	1	1	1	1	0	1	1	0.8	10
3.92828	0	0	0	0	0	No	No	No	No	No	Matched (3)	Community Clinic	primary	Govt.	yes	yes	no	no	no	no	Everyday: 20-30 days	1	1	1	1	1	1	1	1	0	0	0	0	0	0	0	0	1	0	1	1	1	0	0	0	0	0.5	0.4	4
0.102572	1	1	1	1	1	Yes	Yes	Yes	Yes	Yes	Matched (3)	Upazila HEalth Complex	referral	Govt.	yes	yes	yes	yes	yes	no	Everyday: 20-30 days	1	1	1	1	1	1	1	1	1	1	1	1	1	1	1	1	1	0	1	1	1	1	1	0	1	0.75	0.8	9
0.136105	0	0	0	0	0	No	No	No	No	No	Matched (3)	Union HEalth and Family Welfare Center	primary	Govt.	no	yes	yes	yes	no	no	Everyday: 20-30 days	1	1	1	1	1	1	1	1	0	1	0	1	1	0	0	1	1	0	1	1	1	1	1	0	0	0.75	0.8	7
0.158223	0	0	0	0	0	No	No	No	No	No	Matched (3)	Union Subcenter/Rural Dispensary	primary	Govt.	no	yes	no	yes	no	no	Everyday: 20-30 days	1	1	1	1	0	1	1	1	0	1	0	0	1	0	0	1	1	0	1	1	1	1	1	0	0	0.75	0.8	7
3.92828	0	0	0	0	0	No	No	No	No	No	Matched (3)	Community Clinic	primary	Govt.	no	yes	yes	no	no	no	Everyday: 20-30 days	1	1	1	1	1	0	0	0	0	0	0	0	0	0	0	0	0	0	0	0	0	0	0	0	0	0	0	0
0.148887	2	0	0	0	0	Yes	No	No	No	No	Matched (3)	Union HEalth and Family Welfare Center	primary	Govt.	yes	yes	yes	no	no	yes	Everyday: 20-30 days	1	1	1	1	0	1	1	1	1	0	0	0	1	1	1	1	1	0	0	1	1	1	1	0	1	0.5	0.8	8
0.136105	1	0	0	0	0	Yes	No	No	No	No	Matched (3)	Union HEalth and Family Welfare Center	primary	Govt.	yes	yes	yes	no	no	yes	Everyday: 20-30 days	1	1	1	1	0	1	1	1	1	0	0	0	1	0	1	1	1	0	0	1	1	1	1	0	0.5	0.5	0.8	7
0.136105	2	1	0	0	0	Yes	Yes	No	No	No	Matched (3)	Union HEalth and Family Welfare Center	primary	Govt.	yes	yes	yes	no	no	no	Everyday: 20-30 days	1	1	1	1	1	1	1	1	1	1	1	1	1	1	1	1	1	0	0	1	1	1	1	0	1	0.5	0.8	8
0.158223	1	0	1	1	0	Yes	No	Yes	Yes	No	Matched (3)	Union Subcenter/Rural Dispensary	primary	Govt.	yes	yes	yes	no	no	no	Everyday: 20-30 days	1	1	1	1	0	1	1	1	1	0	0	0	1	0	1	1	1	0	0	1	1	1	1	0	0.5	0.5	0.8	7
0.102572	3	3	1	0	0	Yes	Yes	Yes	No	No	Matched (3)	Upazila HEalth Complex	referral	Govt.	yes	yes	yes	yes	yes	yes	Everyday: 20-30 days	1	1	0	0	0	1	1	1	0	0	0	0	1	0	1	1	1	0	0	1	1	1	1	0	0.5	0.5	0.8	7
0.076929	1	2	1	0	0	Yes	Yes	Yes	No	No	Matched (3)	Maternal and Child Welfare Center	referral	Govt.	yes	yes	yes	yes	no	no	Everyday: 20-30 days	1	1	1	1	0	1	1	1	1	0	0	0	1	1	1	1	1	0	0	1	1	1	1	0	1	0.5	0.8	8
0.148887	0	0	0	0	0	No	No	No	No	No	Matched (3)	Union HEalth and Family Welfare Center	primary	Govt.	yes	yes	yes	no	no	no	Not everyday: 1-19 days	1	1	1	1	0	1	1	1	1	0	0	0	1	1	0	1	1	0	0	1	1	1	1	0	0.5	0.5	0.8	7
0.136105	1	0	0	0	0	Yes	No	No	No	No	Matched (3)	Union HEalth and Family Welfare Center	primary	Govt.	yes	yes	yes	no	no	no	Everyday: 20-30 days	1	1	1	1	0	1	1	1	1	0	0	0	1	1	1	1	1	0	1	1	1	1	1	0	1	0.75	0.8	9
0.102572	0	0	0	0	0	No	No	No	No	No	Matched (3)	Upazila HEalth Complex	referral	Govt.	yes	yes	yes	yes	yes	yes	Everyday: 20-30 days	1	1	1	1	1	1	1	1	1	1	1	1	1	1	0	1	1	0	1	1	1	1	1	0	0.5	0.75	0.8	8
0.148887	0	0	0	0	0	No	No	No	No	No	Matched (3)	Union HEalth and Family Welfare Center	primary	Govt.	yes	yes	no	yes	no	no	Everyday: 20-30 days	1	1	1	1	1	1	1	1	1	0	0	0	1	0	0	1	1	0	1	1	1	1	0	0	0	0.75	0.6	6
0.148887	1	1	0	0	0	Yes	Yes	No	No	No	Matched (3)	Union HEalth and Family Welfare Center	primary	Govt.	yes	yes	yes	yes	no	yes	Everyday: 20-30 days	1	1	1	1	1	1	1	1	1	0	0	0	1	1	1	1	1	0	1	1	1	1	1	0	1	0.75	0.8	9
0.158223	0	0	0	0	0	No	No	No	No	No	Matched (3)	Union Subcenter/Rural Dispensary	primary	Govt.	yes	yes	no	no	no	yes	Everyday: 20-30 days	1	1	1	1	1	1	0	1	0	0	0	0	1	1	0	1	1	0	1	1	1	0	1	0	0.5	0.75	0.6	7
0.158223	0	0	0	0	0	No	No	No	No	No	Matched (3)	Union Subcenter/Rural Dispensary	primary	Govt.	yes	yes	no	no	no	yes	Not everyday: 1-19 days	1	1	1	1	1	1	1	1	0	0	0	0	1	0	0	1	1	0	1	1	1	1	1	0	0	0.75	0.8	7
0.158223	0	0	0	0	0	No	No	No	No	No	Matched (3)	Union Subcenter/Rural Dispensary	primary	Govt.	yes	yes	no	yes	no	yes	Not everyday: 1-19 days	1	1	1	1	1	1	1	1	1	0	0	0	1	1	0	1	1	0	1	1	1	1	1	0	0.5	0.75	0.8	8
3.92828	0	0	0	0	0	No	No	No	No	No	Matched (3)	Community Clinic	primary	Govt.	yes	yes	yes	no	no	yes	Everyday: 20-30 days	1	1	1	1	1	1	0	1	0	0	0	0	0	0	0	1	1	0	1	1	1	0	1	0	0	0.75	0.6	6
0.149333	0	0	0	0	0	No	No	No	No	No	Matched (3)	Private Hospital	referral	Private	yes	yes	yes	yes	yes	yes	Everyday: 20-30 days	1	1	1	1	1	1	0	1	0	0	0	0	1	0	0	1	1	0	1	1	1	0	1	0	0	0.75	0.6	6
0.102572	0	1	0	0	0	No	Yes	No	No	No	Matched (3)	Upazila HEalth Complex	referral	Govt.	yes	yes	yes	yes	yes	yes	Not everyday: 1-19 days	1	1	1	1	1	1	1	1	1	0	0	0	1	1	0	1	1	0	1	1	1	1	1	0	0.5	0.75	0.8	8
0.136105	1	0	0	0	0	Yes	No	No	No	No	Matched (3)	Union HEalth and Family Welfare Center	primary	Govt.	no	yes	yes	yes	yes	yes	Not everyday: 1-19 days	1	1	0	1	1	1	1	1	0	0	0	0	0	1	1	1	1	0	0	1	1	1	1	0	1	0.5	0.8	8
3.92828	0	0	0	0	0	No	No	No	No	No	Matched (3)	Community Clinic	primary	Govt.	no	yes	yes	no	no	no	Everyday: 20-30 days	1	1	1	1	1	1	1	1	0	0	0	0	0	0	0	0	0	0	0	0	1	1	1	0	0	0	0.6	3
0.076929	2	2	1	2	0	Yes	Yes	Yes	Yes	No	Matched (3)	District Hospital	referral	Govt.	yes	yes	yes	yes	yes	yes	Everyday: 20-30 days	1	1	1	1	1	1	1	1	1	1	1	0	0	1	1	1	1	0	1	1	1	1	1	0	1	0.75	0.8	9
0.076929	3	3	1	0	0	Yes	Yes	Yes	No	No	Matched (3)	Maternal and Child Welfare Center	referral	Govt.	yes	yes	yes	yes	yes	no	Not everyday: 1-19 days	1	1	1	1	1	1	1	1	1	1	1	1	1	1	1	1	1	1	0	1	1	1	1	0	1	0.75	0.8	9
0.148887	1	0	0	0	0	Yes	No	No	No	No	Matched (3)	Union HEalth and Family Welfare Center	primary	Govt.	yes	yes	yes	no	no	no	Everyday: 20-30 days	1	1	1	1	0	1	1	1	1	0	0	0	1	0	1	1	1	0	0	1	1	1	1	0	0.5	0.5	0.8	7
0.148887	1	0	0	0	0	Yes	No	No	No	No	Matched (3)	Union HEalth and Family Welfare Center	primary	Govt.	yes	yes	yes	no	no	yes	Everyday: 20-30 days	1	1	1	1	0	1	1	1	1	1	0	0	1	0	1	1	1	0	0	1	1	1	1	0	0.5	0.5	0.8	7
0.148887	1	1	1	0	0	Yes	Yes	Yes	No	No	Matched (3)	Union HEalth and Family Welfare Center	primary	Govt.	yes	yes	yes	no	no	no	Everyday: 20-30 days	1	1	1	1	0	1	1	1	1	0	0	0	1	1	1	0	0	0	0	1	1	0	1	0	1	0	0.6	5
0.136105	0	0	0	0	0	No	No	No	No	No	Matched (3)	Union HEalth and Family Welfare Center	primary	Govt.	no	yes	no	no	no	no	Not everyday: 1-19 days	1	1	1	1	1	1	1	1	1	0	0	0	1	1	0	1	1	0	1	1	1	1	1	0	0.5	0.75	0.8	8
0.136105	1	0	0	0	0	Yes	No	No	No	No	Matched (3)	Union HEalth and Family Welfare Center	primary	Govt.	no	yes	no	no	no	no	Not everyday: 1-19 days	1	1	1	1	1	1	1	1	1	0	0	0	0	1	1	1	1	1	1	1	1	1	1	0	1	1	0.8	10
0.158223	0	0	0	0	0	No	No	No	No	No	Matched (3)	Union Subcenter/Rural Dispensary	primary	Govt.	no	yes	no	no	no	no	Not everyday: 1-19 days	1	1	1	1	1	1	1	1	1	0	0	0	1	1	0	1	1	1	1	1	1	1	1	0	0.5	1	0.8	9
0.158223	1	1	0	0	0	Yes	Yes	No	No	No	Matched (3)	Union Subcenter/Rural Dispensary	primary	Govt.	no	yes	no	no	no	yes	Everyday: 20-30 days	1	1	1	1	1	1	1	1	1	0	0	0	1	1	1	1	1	1	1	1	1	1	0	0	1	1	0.6	9
0.149333	0	1	1	1	1	No	Yes	Yes	Yes	Yes	Matched (3)	Private Hospital	referral	Private	yes	yes	yes	yes	yes	yes	Everyday: 20-30 days	1	1	1	1	1	0	0	0	0	0	1	1	0	0	0	1	1	0	0	0	0	0	0	0	0	0.5	0	2
0.149333	0	1	1	1	0	No	Yes	Yes	Yes	No	Matched (3)	Private Hospital	referral	Private	yes	no	yes	yes	yes	yes	Everyday: 20-30 days	1	0	1	1	1	0	0	0	1	0	1	1	0	0	0	1	1	0	1	0	0	0	0	0	0	0.75	0	3
0.149333	0	0	0	0	0	No	No	No	No	No	Matched (3)	Private Hospital	referral	Private	yes	yes	yes	yes	yes	no	Everyday: 20-30 days	1	1	1	1	1	0	0	0	1	0	1	1	0	0	0	1	1	0	0	0	0	0	0	0	0	0.5	0	2
0.149333	0	0	0	0	0	No	No	No	No	No	Matched (3)	Private Hospital	referral	Private	yes	yes	yes	yes	yes	yes	Everyday: 20-30 days	1	1	1	1	1	0	0	0	0	0	1	1	0	0	0	1	1	0	0	0	0	0	0	0	0	0.5	0	2
0.149333	0	0	0	0	0	No	No	No	No	No	Matched (3)	Private Hospital	referral	Private	yes	yes	yes	yes	yes	yes	Everyday: 20-30 days	1	1	1	1	1	0	0	0	1	0	1	1	0	0	0	1	1	0	0	0	0	0	0	0	0	0.5	0	2
0.149333	0	0	0	0	0	No	No	No	No	No	Matched (3)	Private Hospital	referral	Private	yes	yes	yes	yes	yes	no	Everyday: 20-30 days	1	1	1	1	1	0	0	0	0	0	0	0	0	0	0	1	1	0	0	0	0	0	0	0	0	0.5	0	2
0.149333	0	0	0	0	0	No	No	No	No	No	Matched (3)	Private Hospital	referral	Private	yes	yes	yes	yes	yes	no	Everyday: 20-30 days	1	1	1	1	1	0	0	0	0	0	0	0	0	0	0	1	1	0	0	0	0	0	0	0	0	0.5	0	2
0.076929	1	1	0	0	0	Yes	Yes	No	No	No	Matched (3)	Maternal and Child Welfare Center	referral	Govt.	no	yes	no	no	no	no	Everyday: 20-30 days	1	1	1	1	0	1	1	1	1	0	0	0	0	1	1	1	1	0	0	1	1	1	1	0	1	0.5	0.8	8
3.92828	1	0	0	0	0	Yes	No	No	No	No	Matched (3)	Community Clinic	primary	Govt.	yes	yes	no	no	no	no	Everyday: 20-30 days	1	1	0	0	0	1	1	1	0	0	0	0	0	1	1	1	1	1	0	1	1	1	1	0	1	0.75	0.8	9
0.736553	0	0	0	0	0	No	No	No	No	No	Matched (3)	Union Subcenter/Rural Dispensary	primary	Govt.	no	no	no	yes	no	no	Everyday: 20-30 days	1	1	1	1	1	1	1	1	1	0	0	0	1	1	0	0	1	0	1	1	1	1	1	0	0.5	0.5	0.8	7
0.394902	0	0	0	0	0	No	No	No	No	No	Matched (3)	Upazila HEalth Complex	referral	Govt.	yes	yes	no	yes	yes	yes	Everyday: 20-30 days	1	1	1	1	0	1	1	1	1	0	0	0	1	1	0	1	1	1	0	1	1	1	1	0	0.5	0.75	0.8	8
1.24433	0	0	0	0	0	No	No	No	No	No	Matched (3)	Union HEalth and Family Welfare Center	primary	Govt.	no	yes	no	yes	no	no	Everyday: 20-30 days	1	1	1	1	0	1	1	1	1	1	0	0	1	0	0	1	1	1	1	1	1	1	1	0	0	1	0.8	8
3.92828	0	0	0	0	0	No	No	No	No	No	Matched (3)	Community Clinic	primary	Govt.	yes	yes	no	no	no	no	Everyday: 20-30 days	1	1	0	0	0	1	1	1	0	0	0	0	0	0	0	1	1	1	0	1	1	1	1	0	0	0.75	0.8	7
0.076929	0	0	0	0	0	No	No	No	No	No	Matched (3)	District Hospital	referral	Govt.	yes	yes	yes	yes	yes	yes	Everyday: 20-30 days	1	1	1	1	0	1	1	1	1	1	0	0	1	1	0	1	1	1	0	1	0	1	1	0	0.5	0.75	0.6	7
0.076929	0	0	0	0	0	No	No	No	No	No	Matched (3)	Maternal and Child Welfare Center	referral	Govt.	yes	yes	no	yes	yes	yes	Everyday: 20-30 days	1	1	1	1	1	1	1	1	1	1	1	1	1	1	0	1	1	1	0	1	1	1	1	0	0.5	0.75	0.8	8
1.24433	0	1	0	0	0	No	Yes	No	No	No	Matched (3)	Union HEalth and Family Welfare Center	primary	Govt.	yes	yes	no	yes	no	yes	Everyday: 20-30 days	1	1	1	1	0	1	1	1	1	0	0	0	1	1	0	1	1	1	0	1	1	1	1	0	0.5	0.75	0.8	8
0.736553	0	0	0	0	0	No	No	No	No	No	Matched (3)	Union Subcenter/Rural Dispensary	primary	Govt.	yes	yes	no	no	yes	no	Everyday: 20-30 days	1	1	1	1	1	1	1	1	1	1	0	0	1	0	0	0	0	0	1	0	0	0	0	0	0	0.25	0	1
0.736553	0	0	0	0	0	No	No	No	No	No	Matched (3)	Union Subcenter/Rural Dispensary	primary	Govt.	no	yes	yes	yes	no	yes	Everyday: 20-30 days	1	1	1	1	0	1	1	1	1	0	0	0	1	1	0	1	1	1	1	1	1	1	1	0	0.5	1	0.8	9
1.10265	0	0	0	0	0	No	No	No	No	No	Matched (3)	Private Hospital	referral	Private	yes	yes	yes	yes	yes	no	Everyday: 20-30 days	1	0	0	1	1	0	0	0	0	0	0	0	0	0	0	1	1	0	0	0	0	0	0	0	0	0.5	0	2
1.077	0	0	0	0	0	No	No	No	No	No	Matched (3)	Union Subcenter/Rural Dispensary	primary	Govt.	no	yes	yes	no	no	yes	Not everyday: 1-19 days	1	1	1	1	1	1	1	1	1	0	0	0	1	0	0	0	1	0	0	1	1	1	1	0	0	0.25	0.8	5
4.34917	0	0	0	0	0	No	No	No	No	No	Matched (3)	Community Clinic	primary	Govt.	yes	yes	no	no	no	yes	Everyday: 20-30 days	1	1	1	1	1	1	1	1	0	0	0	0	0	0	0	1	1	0	0	1	1	1	1	0	0	0.5	0.8	6
1.27159	0	0	0	0	0	No	No	No	No	No	Matched (3)	NGO Clinic/Hospital	primary	Private	yes	yes	yes	yes	no	no	Everyday: 20-30 days	1	1	1	1	0	0	0	0	0	0	0	0	0	0	0	1	1	0	0	0	0	0	0	0	0	0.5	0	2
0.707746	0	0	0	0	0	No	No	No	No	No	Matched (3)	Union HEalth and Family Welfare Center	primary	Govt.	yes	yes	no	no	no	yes	Everyday: 20-30 days	1	1	1	1	1	1	1	1	0	1	0	1	1	1	0	1	1	0	1	1	1	1	1	0	0.5	0.75	0.8	8
4.34917	0	0	0	0	0	No	No	No	No	No	Matched (3)	Community Clinic	primary	Govt.	no	yes	yes	no	no	yes	Everyday: 20-30 days	1	1	0	0	0	1	1	0	0	0	0	0	0	1	0	1	1	0	0	1	1	0	0	0	0.5	0.5	0.4	5
1.27159	0	0	0	0	0	No	No	No	No	No	Matched (3)	NGO Clinic/Hospital	primary	Govt.	yes	yes	yes	no	no	yes	Everyday: 20-30 days	1	1	1	1	1	1	1	1	1	1	1	1	1	1	0	1	1	1	1	1	1	1	1	0	0.5	1	0.8	9
0.384644	0	1	0	0	0	No	Yes	No	No	No	Matched (3)	Upazila HEalth Complex	referral	Govt.	yes	yes	yes	yes	yes	no	Everyday: 20-30 days	1	1	1	1	1	1	1	1	1	1	1	1	1	1	0	1	1	0	1	1	1	1	1	1	0.5	0.75	1	9
1.29856	0	0	0	0	0	No	No	No	No	No	Matched (3)	Union HEalth and Family Welfare Center	primary	Govt.	yes	yes	no	yes	no	no	Everyday: 20-30 days	1	1	1	1	0	1	1	1	1	0	0	0	1	1	0	1	1	0	1	1	1	1	1	0	0.5	0.75	0.8	8
1.10265	0	0	0	0	0	No	No	No	No	No	Matched (3)	Private Hospital	referral	Private	no	yes	yes	yes	yes	yes	Everyday: 20-30 days	1	1	1	1	1	1	0	1	0	0	1	0	1	0	0	1	1	0	0	1	1	0	1	0	0	0.5	0.6	5
1.27159	0	0	0	0	0	No	No	No	No	No	Matched (3)	NGO Clinic/Hospital	primary	Govt.	no	yes	yes	no	no	yes	Everyday: 20-30 days	1	1	1	1	0	1	1	1	1	0	0	0	0	0	0	1	1	1	1	1	1	1	1	0	0	1	0.8	8
4.34917	1	0	0	0	0	Yes	No	No	No	No	Matched (3)	Community Clinic	primary	Govt.	no	yes	yes	no	no	no	Everyday: 20-30 days	1	1	1	1	0	1	1	0	0	0	0	0	0	0	1	0	0	0	0	1	0	1	0	0	0.5	0	0.4	3
1.27159	0	1	0	0	0	No	Yes	No	No	No	Matched (3)	NGO Clinic/Hospital	primary	Private	yes	yes	yes	no	no	yes	Everyday: 20-30 days	1	1	1	1	0	1	1	1	1	0	0	0	1	1	0	1	1	1	1	1	1	1	1	0	0.5	1	0.8	9
0.384644	0	0	0	0	0	No	No	No	No	No	Matched (3)	Upazila HEalth Complex	referral	Govt.	yes	yes	yes	yes	yes	yes	Everyday: 20-30 days	1	1	1	1	1	1	1	1	1	1	1	1	1	1	0	0	1	1	0	1	1	1	1	0	0.5	0.5	0.8	7
0.707746	1	1	1	1	1	Yes	Yes	Yes	Yes	Yes	Matched (3)	Union HEalth and Family Welfare Center	primary	Govt.	no	yes	no	no	no	no	Everyday: 20-30 days	1	1	1	1	0	1	1	1	1	0	0	0	1	1	1	1	1	1	1	1	1	1	1	0	1	1	0.8	10
4.34917	0	0	0	0	0	No	No	No	No	No	Matched (3)	Community Clinic	primary	Govt.	no	yes	no	no	no	no	Everyday: 20-30 days	1	1	1	1	0	0	0	0	0	0	0	0	0	1	0	1	1	1	1	0	0	0	0	0	0.5	1	0	5
1.10265	0	0	0	0	0	No	No	No	No	No	Matched (3)	Private Hospital	referral	Private	no	yes	yes	yes	yes	yes	Everyday: 20-30 days	1	0	1	1	1	0	0	0	0	0	0	0	0	0	0	1	1	0	0	0	0	0	0	0	0	0.5	0	2
1.10265	0	0	0	0	0	No	No	No	No	No	Matched (3)	Private Hospital	referral	Private	yes	no	yes	yes	yes	yes	Everyday: 20-30 days	1	1	1	1	1	1	1	1	1	1	1	1	1	0	0	1	1	0	1	1	1	1	1	0	0	0.75	0.8	7
1.27159	1	1	1	1	1	Yes	Yes	Yes	Yes	Yes	Matched (3)	NGO Clinic/Hospital	primary	Govt.	yes	yes	yes	yes	yes	yes	Everyday: 20-30 days	1	1	1	1	1	1	1	1	1	1	1	0	1	1	1	0	1	1	1	1	1	1	1	1	1	0.75	1	10
1.27159	0	0	0	0	0	No	No	No	No	No	Matched (3)	NGO Clinic/Hospital	primary	Govt.	yes	yes	yes	no	no	yes	Everyday: 20-30 days	1	1	1	1	0	1	1	1	1	1	0	0	1	1	0	1	1	1	1	1	0	1	1	0	0.5	1	0.6	8
1.29856	0	0	0	1	1	No	No	No	Yes	Yes	Matched (3)	Union HEalth and Family Welfare Center	primary	Govt.	no	yes	no	yes	no	no	Everyday: 20-30 days	1	1	0	0	0	1	0	1	0	0	0	0	1	0	0	1	1	0	1	1	1	0	1	0	0	0.75	0.6	6
4.34917	1	0	0	0	0	Yes	No	No	No	No	Matched (3)	Community Clinic	primary	Govt.	no	yes	yes	no	no	no	Everyday: 20-30 days	1	1	0	0	0	1	0	1	0	0	0	0	1	1	1	1	1	0	1	1	1	0	1	0	1	0.75	0.6	8
0.076929	0	0	0	0	0	No	No	No	No	No	Matched (3)	Maternal and Child Welfare Center	referral	Govt.	yes	yes	no	yes	yes	no	Everyday: 20-30 days	1	1	1	1	1	1	1	1	1	1	1	1	1	1	0	1	1	0	1	1	1	1	1	1	0.5	0.75	1	9
1.077	0	0	0	0	0	No	No	No	No	No	Matched (3)	Union Subcenter/Rural Dispensary	primary	Govt.	no	yes	no	no	no	no	Not everyday: 1-19 days	1	1	1	1	1	1	1	1	0	0	0	0	1	1	0	1	1	0	1	1	1	1	1	0	0.5	0.75	0.8	8
4.34917	0	0	0	0	0	No	No	No	No	No	Matched (3)	Community Clinic	primary	Govt.	no	yes	no	no	no	no	Everyday: 20-30 days	1	1	0	0	0	1	1	1	0	0	0	0	1	1	0	1	1	0	1	1	1	1	1	0	0.5	0.75	0.8	8
0.076929	0	0	0	0	0	No	No	No	No	No	Matched (3)	Maternal and Child Welfare Center	referral	Govt.	no	yes	no	yes	yes	yes	Everyday: 20-30 days	1	1	1	1	1	1	1	1	1	1	1	1	1	1	0	1	1	0	1	1	1	1	1	0	0.5	0.75	0.8	8
1.29856	0	0	0	0	0	No	No	No	No	No	Matched (3)	Union HEalth and Family Welfare Center	primary	Govt.	no	yes	no	yes	no	yes	Everyday: 20-30 days	1	1	1	1	0	1	1	1	1	0	0	0	1	1	0	1	1	0	0	1	1	1	1	0	0.5	0.5	0.8	7
0.384644	0	0	0	0	0	No	No	No	No	No	Matched (3)	Upazila HEalth Complex	referral	Govt.	no	yes	no	yes	yes	yes	Everyday: 20-30 days	1	1	1	1	1	1	1	1	1	1	1	1	1	1	0	1	1	0	1	1	1	1	1	0	0.5	0.75	0.8	8
4.34917	0	0	0	0	0	No	No	No	No	No	Matched (3)	Community Clinic	primary	Govt.	no	yes	no	no	no	no	Everyday: 20-30 days	1	1	0	0	0	1	1	1	0	0	0	0	0	0	0	1	1	0	0	1	0	0	1	0	0	0.5	0.4	4
1.29856	0	0	0	0	0	No	No	No	No	No	Matched (3)	Union HEalth and Family Welfare Center	primary	Govt.	no	yes	no	no	no	no	Not everyday: 1-19 days	1	1	1	1	0	1	1	1	1	0	0	0	1	1	0	1	1	0	1	1	1	1	1	0	0.5	0.75	0.8	8
1.077	0	0	0	0	0	No	No	No	No	No	Matched (3)	Union Subcenter/Rural Dispensary	primary	Govt.	no	yes	no	no	no	no	Not everyday: 1-19 days	1	1	1	1	0	1	1	1	0	1	0	0	0	0	0	1	1	0	1	1	1	1	1	1	0	0.75	1	8
4.34917	0	0	0	0	0	No	No	No	No	No	Matched (3)	Community Clinic	primary	Govt.	yes	no	no	no	no	no	Everyday: 20-30 days	1	1	0	0	0	1	1	1	0	0	0	0	0	0	0	1	1	0	0	1	1	1	1	0	0	0.5	0.8	6
1.077	0	0	0	0	0	No	No	No	No	No	Matched (3)	Union Subcenter/Rural Dispensary	primary	Govt.	yes	yes	no	no	no	no	Not everyday: 1-19 days	1	1	1	1	0	1	1	1	1	0	0	0	1	1	0	1	1	0	1	1	1	1	1	0	0.5	0.75	0.8	8
0.076929	0	0	0	0	0	No	No	No	No	No	Matched (3)	District Hospital	referral	Govt.	yes	yes	yes	yes	yes	yes	Everyday: 20-30 days	1	1	1	1	1	1	1	1	1	1	0	0	1	1	0	1	1	0	1	1	1	1	1	0	0.5	0.75	0.8	8
1.29856	1	2	0	0	0	Yes	Yes	No	No	No	Matched (3)	Union HEalth and Family Welfare Center	primary	Govt.	no	yes	no	yes	no	no	Everyday: 20-30 days	1	1	1	1	1	1	1	1	1	0	1	1	1	1	1	1	1	0	1	1	1	1	1	0	1	0.75	0.8	9
4.34917	0	0	0	0	0	No	No	No	No	No	Matched (3)	Community Clinic	primary	Govt.	no	yes	yes	no	no	yes	Everyday: 20-30 days	1	1	1	1	1	1	1	1	0	0	0	0	0	0	0	1	1	0	0	1	0	1	1	0	0	0.5	0.6	5
1.27159	0	0	0	0	0	No	No	No	No	No	Matched (3)	NGO Clinic/Hospital	primary	Govt.	no	yes	yes	no	no	yes	Everyday: 20-30 days	1	1	1	1	0	1	1	1	1	1	0	0	1	1	0	1	1	1	1	1	0	1	1	0	0.5	1	0.6	8
1.27159	2	0	0	0	0	Yes	No	No	No	No	Matched (3)	NGO Clinic/Hospital	primary	Private	yes	yes	yes	yes	yes	yes	Everyday: 20-30 days	1	1	0	0	0	1	0	0	0	0	0	0	0	0	1	1	1	0	1	1	0	0	0	0	0.5	0.75	0.2	5
1.10265	0	0	0	0	0	No	No	No	No	No	Matched (3)	Private Hospital	referral	Private	no	yes	yes	yes	yes	yes	Everyday: 20-30 days	1	1	1	1	1	0	0	0	0	0	0	0	0	0	0	1	1	0	0	0	0	0	0	0	0	0.5	0	2
0.076929	0	0	0	0	0	No	No	No	No	No	Matched (3)	NGO Clinic/Hospital	referral	Govt.	no	yes	yes	yes	yes	no	Everyday: 20-30 days	1	1	1	1	1	1	1	1	1	1	1	1	1	1	0	1	1	0	0	1	1	1	1	1	0.5	0.5	1	8
0.384644	1	1	2	1	2	Yes	Yes	Yes	Yes	Yes	Matched (3)	Upazila HEalth Complex	referral	Govt.	yes	yes	yes	yes	yes	yes	Everyday: 20-30 days	1	1	1	1	1	1	1	1	1	1	1	1	1	1	1	1	1	0	1	1	1	1	1	0	1	0.75	0.8	9
1.077	1	0	0	0	0	Yes	No	No	No	No	Matched (3)	Union Subcenter/Rural Dispensary	primary	Govt.	no	yes	no	yes	no	no	Everyday: 20-30 days	1	1	1	1	1	1	1	1	1	0	1	1	1	1	1	1	1	0	1	1	1	1	1	0	1	0.75	0.8	9
0.707746	1	1	0	0	0	Yes	Yes	No	No	No	Matched (3)	Union HEalth and Family Welfare Center	primary	Govt.	no	yes	no	yes	yes	no	Everyday: 20-30 days	1	1	1	1	0	1	1	1	1	1	0	0	1	1	1	0	0	0	0	1	0	0	1	0	1	0	0.4	4
4.34917	0	0	0	0	0	No	No	No	No	No	Matched (3)	Community Clinic	primary	Govt.	no	yes	no	no	no	yes	Everyday: 20-30 days	1	1	0	0	0	1	0	1	0	0	0	0	0	0	0	1	1	0	1	1	0	0	1	0	0	0.75	0.4	5
1.077	0	0	0	0	0	No	No	No	No	No	Matched (3)	Union Subcenter/Rural Dispensary	primary	Govt.	no	yes	no	no	no	no	Everyday: 20-30 days	1	1	0	0	0	0	0	1	0	0	0	0	1	0	0	1	1	0	1	0	0	0	1	0	0	0.75	0.2	4
4.34917	0	0	0	0	0	No	No	No	No	No	Matched (3)	Community Clinic	primary	Govt.	no	yes	no	no	no	no	Everyday: 20-30 days	1	1	0	0	0	1	0	1	0	0	0	0	0	0	0	1	1	0	0	1	0	0	1	0	0	0.5	0.4	4
1.29856	1	0	0	0	0	Yes	No	No	No	No	Matched (3)	Union HEalth and Family Welfare Center	primary	Govt.	no	yes	no	no	no	no	Everyday: 20-30 days	1	1	1	1	0	1	1	1	1	0	0	0	1	1	1	1	1	0	1	1	1	1	1	0	1	0.75	0.8	9
4.34917	0	0	0	0	0	No	No	No	No	No	Matched (3)	Community Clinic	primary	Govt.	no	yes	no	no	no	no	Not everyday: 1-19 days	1	1	1	1	1	1	1	1	0	0	0	0	0	1	0	1	1	0	1	1	1	0	1	0	0.5	0.75	0.6	7
1.10265	2	2	0	0	0	Yes	Yes	No	No	No	Matched (3)	Private Hospital	referral	Private	no	yes	yes	yes	yes	yes	Everyday: 20-30 days	1	1	0	0	0	0	0	0	0	0	0	0	0	0	1	1	1	0	1	0	0	0	0	0	0.5	0.75	0	4
0.076929	1	0	0	0	0	Yes	No	No	No	No	Matched (3)	NGO Clinic/Hospital	referral	Private	yes	yes	yes	yes	yes	yes	Everyday: 20-30 days	1	1	1	1	1	0	0	0	0	0	0	0	0	0	1	1	1	0	0	0	0	0	0	0	0.5	0.5	0	3
0.076929	0	0	0	0	0	No	No	No	No	No	Matched (3)	District Hospital	referral	Govt.	yes	yes	yes	yes	yes	no	Everyday: 20-30 days	1	1	1	1	1	1	1	1	1	1	1	1	1	1	0	1	1	0	1	1	1	1	1	1	0.5	0.75	1	9
0.076929	1	1	1	0	0	Yes	Yes	Yes	No	No	Matched (3)	Maternal and Child Welfare Center	referral	Govt.	no	yes	no	yes	yes	no	Everyday: 20-30 days	1	1	1	1	1	1	0	1	1	1	1	1	1	1	1	1	1	0	1	1	1	0	0	0	1	0.75	0.4	7
1.29856	1	1	1	0	0	Yes	Yes	Yes	No	No	Matched (3)	Union HEalth and Family Welfare Center	primary	Govt.	no	yes	no	yes	no	no	Everyday: 20-30 days	1	1	0	0	0	1	0	1	0	0	0	0	1	0	1	0	0	0	1	1	1	0	1	0	0.5	0.25	0.6	5
4.34917	1	0	0	0	0	Yes	No	No	No	No	Matched (3)	Community Clinic	primary	Govt.	no	yes	no	no	no	no	Everyday: 20-30 days	1	1	0	0	0	1	1	1	0	0	0	0	1	1	1	0	1	0	0	1	1	1	1	0	1	0.25	0.8	7
4.34917	0	0	0	0	0	No	No	No	No	No	Matched (3)	Community Clinic	primary	Govt.	no	yes	no	no	no	no	Everyday: 20-30 days	1	1	0	0	0	1	0	1	0	0	0	0	1	0	0	1	1	0	1	1	1	0	1	0	0	0.75	0.6	6
1.29856	0	1	1	0	0	No	Yes	Yes	No	No	Matched (3)	Union HEalth and Family Welfare Center	primary	Govt.	no	yes	no	yes	no	no	Everyday: 20-30 days	1	1	0	0	0	1	0	1	0	0	0	0	1	0	0	1	1	0	1	1	1	0	1	0	0	0.75	0.6	6
4.34917	0	0	0	0	0	No	No	No	No	No	Matched (3)	Community Clinic	primary	Govt.	no	yes	yes	no	no	no	Everyday: 20-30 days	1	1	0	0	0	1	0	1	0	0	0	0	1	0	0	1	1	0	1	1	1	0	1	0	0	0.75	0.6	6
0.384644	1	1	1	1	1	Yes	Yes	Yes	Yes	Yes	Matched (3)	Upazila HEalth Complex	referral	Govt.	yes	yes	no	yes	yes	no	Everyday: 20-30 days	1	1	1	1	1	1	1	1	1	1	1	1	1	1	1	1	1	0	1	0	1	1	1	0	1	0.75	0.6	8
0.707746	0	0	0	0	0	No	No	No	No	No	Matched (3)	Union HEalth and Family Welfare Center	primary	Govt.	yes	yes	no	yes	no	yes	Everyday: 20-30 days	1	1	1	1	1	1	1	1	1	0	0	0	0	0	0	1	1	1	1	1	1	1	1	0	0	1	0.8	8
4.34917	0	0	0	0	0	No	No	No	No	No	Matched (3)	Community Clinic	primary	Govt.	yes	yes	no	no	no	no	Everyday: 20-30 days	1	1	1	1	1	1	1	1	1	0	0	0	1	0	0	1	1	0	1	1	1	1	1	0	0	0.75	0.8	7
0.384644	0	0	0	0	0	No	No	No	No	No	Matched (3)	Upazila HEalth Complex	referral	Govt.	yes	yes	no	yes	yes	yes	Everyday: 20-30 days	1	1	1	1	1	1	1	1	1	1	1	1	1	1	0	0	1	0	0	1	1	1	1	1	0.5	0.25	1	7
1.29856	0	0	0	0	0	No	No	No	No	No	Matched (3)	Union HEalth and Family Welfare Center	primary	Govt.	no	yes	yes	no	no	no	Everyday: 20-30 days	1	1	1	1	0	1	1	1	1	0	0	0	1	1	0	1	1	1	1	1	1	1	1	0	0.5	1	0.8	9
0.707746	0	0	0	0	0	No	No	No	No	No	Matched (3)	Union HEalth and Family Welfare Center	primary	Govt.	yes	yes	no	no	no	no	Everyday: 20-30 days	1	1	1	1	1	1	1	1	1	0	0	0	1	0	0	1	1	0	1	1	1	1	1	0	0	0.75	0.8	7
4.34917	0	0	0	0	0	No	No	No	No	No	Matched (3)	Community Clinic	primary	Govt.	yes	no	yes	yes	no	yes	Everyday: 20-30 days	1	1	1	1	1	1	0	1	1	0	0	0	0	0	0	0	1	0	1	1	1	0	1	0	0	0.5	0.6	5
0.076929	0	0	0	0	0	No	No	No	No	No	Matched (3)	Maternal and Child Welfare Center	referral	Govt.	yes	yes	yes	yes	yes	no	Everyday: 20-30 days	1	1	1	1	1	1	1	1	1	1	1	1	1	1	0	1	1	1	1	1	1	1	1	0	0.5	1	0.8	9
4.34917	0	0	0	0	0	No	No	No	No	No	Matched (3)	Community Clinic	primary	Govt.	no	yes	yes	no	no	no	Not everyday: 1-19 days	1	1	1	1	1	1	1	1	0	0	0	0	0	0	0	1	1	1	0	1	0	0	0	0	0	0.75	0.2	4
0.384644	0	0	0	0	0	No	No	No	No	No	Matched (3)	Upazila HEalth Complex	referral	Govt.	yes	yes	no	yes	yes	yes	Not everyday: 1-19 days	1	1	1	1	0	1	1	1	1	1	0	0	1	0	0	1	1	0	0	1	1	1	1	0	0	0.5	0.8	6
1.29856	0	0	0	0	0	No	No	No	No	No	Matched (3)	Union HEalth and Family Welfare Center	primary	Govt.	yes	yes	no	no	no	no	Everyday: 20-30 days	1	1	1	1	1	1	1	1	1	0	0	0	1	0	0	1	1	0	1	1	1	1	1	0	0	0.75	0.8	7
4.34917	0	0	0	0	0	No	No	No	No	No	Matched (3)	Community Clinic	primary	Govt.	yes	yes	yes	no	no	no	Everyday: 20-30 days	1	1	1	1	0	1	1	1	0	0	0	0	1	1	0	1	1	0	1	1	1	1	1	0	0.5	0.75	0.8	8
4.34917	0	0	0	0	0	No	No	No	No	No	Matched (3)	Community Clinic	primary	Govt.	yes	yes	yes	no	no	yes	Not everyday: 1-19 days	1	1	1	1	0	1	1	1	0	0	0	0	1	1	0	1	1	0	1	1	1	1	1	0	0.5	0.75	0.8	8
1.29856	1	1	1	0	0	Yes	Yes	Yes	No	No	Matched (3)	Union HEalth and Family Welfare Center	primary	Govt.	no	yes	no	yes	no	no	Everyday: 20-30 days	1	1	1	1	1	1	1	1	1	0	0	0	1	1	1	0	1	0	0	1	1	1	1	0	1	0.25	0.8	7
0.707746	0	1	1	1	1	No	Yes	Yes	Yes	Yes	Matched (3)	Union HEalth and Family Welfare Center	primary	Govt.	no	yes	no	yes	no	no	Everyday: 20-30 days	1	1	0	0	0	1	0	1	0	0	0	0	1	0	0	1	1	0	1	1	1	0	1	0	0	0.75	0.6	6
0.076929	0	1	1	1	1	No	Yes	Yes	Yes	Yes	Matched (3)	District Hospital	referral	Govt.	yes	yes	yes	yes	yes	no	Everyday: 20-30 days	1	1	1	1	1	1	1	1	1	1	1	1	1	1	0	1	1	0	1	1	1	1	1	1	0.5	0.75	1	9
0.076929	0	1	1	1	1	No	Yes	Yes	Yes	Yes	Matched (3)	Maternal and Child Welfare Center	referral	Govt.	no	yes	no	yes	yes	no	Everyday: 20-30 days	1	1	1	1	1	1	1	1	1	1	1	1	1	1	0	1	1	0	1	1	1	1	1	1	0.5	0.75	1	9
4.34917	1	0	0	0	0	Yes	No	No	No	No	Matched (3)	Community Clinic	primary	Govt.	no	yes	yes	no	no	yes	Everyday: 20-30 days	1	1	0	0	0	1	0	1	0	0	0	0	1	0	1	1	1	0	1	1	1	0	1	0	0.5	0.75	0.6	7
1.077	0	0	0	0	0	No	No	No	No	No	Matched (3)	Union Subcenter/Rural Dispensary	primary	Govt.	no	yes	no	yes	no	no	Everyday: 20-30 days	1	1	0	0	0	1	0	1	0	0	0	0	1	0	0	1	1	0	1	1	1	0	1	0	0	0.75	0.6	6
0.384644	1	3	3	2	2	Yes	Yes	Yes	Yes	Yes	Matched (3)	Upazila HEalth Complex	referral	Govt.	yes	yes	yes	yes	yes	no	Everyday: 20-30 days	1	1	1	1	1	1	1	1	1	1	1	1	1	1	1	1	1	0	1	1	1	1	1	0	1	0.75	0.8	9
1.29856	0	1	1	0	0	No	Yes	Yes	No	No	Matched (3)	Union HEalth and Family Welfare Center	primary	Govt.	no	yes	no	yes	no	no	Everyday: 20-30 days	1	1	0	0	0	1	0	1	0	0	0	0	1	0	0	1	1	0	1	1	1	0	1	0	0	0.75	0.6	6
0.707746	0	0	0	0	0	No	No	No	No	No	Matched (3)	Union HEalth and Family Welfare Center	primary	Govt.	no	yes	no	yes	no	no	Everyday: 20-30 days	1	1	0	0	0	1	0	1	0	0	0	0	1	1	0	1	1	0	1	1	1	0	1	0	0.5	0.75	0.6	7
4.34917	1	0	0	0	0	Yes	No	No	No	No	Matched (3)	Community Clinic	primary	Govt.	no	yes	yes	no	no	yes	Everyday: 20-30 days	1	1	0	0	0	1	0	1	0	0	0	0	1	0	1	1	1	0	1	1	1	0	1	0	0.5	0.75	0.6	7
0.076929	0	0	0	0	0	No	No	No	No	No	Matched (3)	Maternal and Child Welfare Center	referral	Govt.	no	yes	no	no	no	no	Everyday: 20-30 days	1	1	0	0	0	1	0	1	0	0	0	0	1	0	0	1	1	0	1	1	1	0	1	0	0	0.75	0.6	6
0.384644	0	0	0	0	0	No	No	No	No	No	Matched (3)	Upazila HEalth Complex	referral	Govt.	yes	yes	no	yes	yes	yes	Everyday: 20-30 days	1	1	1	1	1	1	1	1	1	1	1	1	1	1	0	1	1	1	1	1	1	1	1	0	0.5	1	0.8	9
1.29856	0	0	0	0	0	No	No	No	No	No	Matched (3)	Union HEalth and Family Welfare Center	primary	Govt.	no	yes	no	no	no	no	Not everyday: 1-19 days	1	1	1	1	1	1	0	1	1	0	1	1	1	1	0	1	1	1	1	1	1	0	1	0	0.5	1	0.6	8
4.34917	0	0	0	0	0	No	No	No	No	No	Matched (3)	Community Clinic	primary	Govt.	yes	yes	yes	no	no	no	Not everyday: 1-19 days	1	1	0	0	0	0	1	1	0	0	0	0	0	0	0	0	1	0	0	0	0	1	1	0	0	0.25	0.4	3
1.29856	0	0	0	0	0	No	No	No	No	No	Matched (3)	Union HEalth and Family Welfare Center	primary	Govt.	no	yes	no	no	no	no	Not everyday: 1-19 days	1	1	1	1	0	1	0	1	1	0	0	0	1	0	0	1	1	0	0	1	0	0	1	0	0	0.5	0.4	4
0.076929	0	0	0	0	0	No	No	No	No	No	Matched (3)	District Hospital	referral	Govt.	yes	yes	yes	yes	yes	yes	Everyday: 20-30 days	1	1	1	1	0	1	0	1	1	1	0	0	0	1	0	0	1	0	0	1	1	0	1	0	0.5	0.25	0.6	5
0.076929	0	1	0	0	0	No	Yes	No	No	No	Matched (3)	Maternal and Child Welfare Center	referral	Govt.	no	yes	no	yes	yes	yes	Everyday: 20-30 days	1	1	1	1	1	1	1	1	1	1	1	1	1	0	0	1	1	1	1	1	1	1	1	1	0	1	1	9
4.34917	0	0	0	0	0	No	No	No	No	No	Matched (3)	Community Clinic	primary	Govt.	no	yes	yes	no	no	no	Everyday: 20-30 days	1	1	0	0	0	1	0	1	0	0	0	0	0	0	0	0	1	0	1	1	1	0	1	0	0	0.5	0.6	5
1.077	0	0	0	0	0	No	No	No	No	No	Matched (3)	Union Subcenter/Rural Dispensary	primary	Govt.	no	yes	yes	no	no	no	Everyday: 20-30 days	1	1	1	1	1	1	1	1	1	0	0	0	0	0	0	0	0	1	0	1	1	1	1	0	0	0.25	0.8	5
0.076929	0	0	0	0	0	No	No	No	No	No	Matched (3)	Maternal and Child Welfare Center	referral	Govt.	no	yes	no	no	no	no	Not everyday: 1-19 days	1	1	1	1	0	1	0	1	1	0	0	0	1	0	0	0	0	0	0	1	0	0	1	0	0	0	0.4	2
1.29856	2	2	1	0	0	Yes	Yes	Yes	No	No	Matched (3)	Union HEalth and Family Welfare Center	primary	Govt.	no	yes	no	no	no	no	Everyday: 20-30 days	1	1	1	1	0	1	0	1	1	0	0	0	1	0	1	1	1	0	0	1	0	0	1	0	0.5	0.5	0.4	5
0.707746	0	1	0	0	0	No	Yes	No	No	No	Matched (3)	Union HEalth and Family Welfare Center	primary	Govt.	no	yes	no	yes	no	no	Everyday: 20-30 days	1	1	1	1	0	1	1	1	1	0	0	0	1	1	0	1	1	0	0	1	1	1	1	0	0.5	0.5	0.8	7
1.077	0	0	0	0	0	No	No	No	No	No	Matched (3)	Union Subcenter/Rural Dispensary	primary	Govt.	no	yes	no	no	no	no	Everyday: 20-30 days	1	1	1	1	0	1	1	1	1	1	0	0	1	1	0	1	1	0	1	1	1	1	1	0	0.5	0.75	0.8	8
4.34917	0	0	0	0	0	No	No	No	No	No	Matched (3)	Community Clinic	primary	Govt.	no	yes	yes	no	no	yes	Everyday: 20-30 days	1	1	1	1	0	1	0	1	0	0	0	0	0	0	0	0	1	0	0	1	1	0	1	0	0	0.25	0.6	4
0.384644	0	1	0	0	0	No	Yes	No	No	No	Matched (3)	Upazila HEalth Complex	referral	Govt.	yes	yes	yes	yes	yes	yes	Everyday: 20-30 days	1	1	1	1	1	1	1	1	1	1	0	0	1	1	0	1	1	0	1	1	1	1	1	0	0.5	0.75	0.8	8
1.29856	0	0	0	0	0	No	No	No	No	No	Matched (3)	Union HEalth and Family Welfare Center	primary	Govt.	no	yes	yes	yes	no	yes	Not everyday: 1-19 days	1	1	1	1	0	1	1	1	1	0	0	0	1	0	0	1	1	0	1	1	1	1	1	0	0	0.75	0.8	7
0.707746	0	0	0	0	0	No	No	No	No	No	Matched (3)	Union HEalth and Family Welfare Center	primary	Govt.	yes	yes	yes	no	no	no	Not everyday: 1-19 days	1	1	1	1	0	1	1	1	1	0	0	0	1	1	0	1	1	0	0	1	1	1	1	0	0.5	0.5	0.8	7
0.076929	1	0	0	0	0	Yes	No	No	No	No	Matched (3)	District Hospital	referral	Govt.	yes	yes	yes	yes	yes	no	Everyday: 20-30 days	1	1	1	1	1	0	0	0	0	0	0	0	0	0	1	1	1	0	0	0	0	0	0	0	0.5	0.5	0	3
0.076929	0	0	2	0	0	No	No	Yes	No	No	Matched (3)	Maternal and Child Welfare Center	referral	Govt.	yes	yes	yes	yes	yes	yes	Everyday: 20-30 days	1	1	1	1	1	1	1	1	1	1	1	1	1	1	0	0	1	0	0	1	1	1	1	0	0.5	0.25	0.8	6
1.29856	0	1	1	0	0	No	Yes	Yes	No	No	Matched (3)	Union HEalth and Family Welfare Center	primary	Govt.	no	yes	no	yes	no	no	Everyday: 20-30 days	1	1	1	1	0	1	1	1	1	0	0	0	1	1	0	1	1	0	0	1	1	1	1	0	0.5	0.5	0.8	7
0.707746	0	0	0	0	0	No	No	No	No	No	Matched (3)	Union HEalth and Family Welfare Center	primary	Govt.	yes	yes	yes	yes	no	yes	Not everyday: 1-19 days	1	1	1	1	0	1	1	1	1	0	0	0	1	0	0	1	1	0	1	1	1	1	1	0	0	0.75	0.8	7
0.707746	0	0	0	0	0	No	No	No	No	No	Matched (3)	Union HEalth and Family Welfare Center	primary	Govt.	yes	yes	no	no	no	no	Everyday: 20-30 days	1	1	0	0	0	0	0	1	0	0	0	0	0	1	0	1	1	0	1	0	0	0	1	0	0.5	0.75	0.2	5
1.077	0	0	0	0	0	No	No	No	No	No	Matched (3)	Union Subcenter/Rural Dispensary	primary	Govt.	yes	yes	no	no	no	no	Everyday: 20-30 days	1	1	0	0	0	1	0	1	0	0	0	0	0	0	0	1	1	0	0	0	0	0	0	0	0	0.5	0	2
1.29856	0	0	0	0	0	No	No	No	No	No	Matched (3)	Union HEalth and Family Welfare Center	primary	Govt.	no	yes	no	yes	no	no	Everyday: 20-30 days	1	1	1	1	0	1	0	1	1	1	0	0	0	0	0	1	1	0	0	1	0	0	1	0	0	0.5	0.4	4
4.34917	0	0	0	0	0	No	No	No	No	No	Matched (3)	Community Clinic	primary	Govt.	no	yes	yes	no	no	no	Everyday: 20-30 days	1	1	0	0	0	1	0	1	0	0	0	0	0	0	0	1	1	0	0	1	0	0	1	0	0	0.5	0.4	4
0.076929	3	2	2	2	1	Yes	Yes	Yes	Yes	Yes	Matched (3)	District Hospital	referral	Govt.	yes	yes	yes	yes	yes	yes	Everyday: 20-30 days	1	1	1	1	0	1	1	1	1	0	0	0	1	1	1	1	1	0	1	1	1	1	1	0	1	0.75	0.8	9
0.076929	0	0	0	0	0	No	No	No	No	No	Matched (3)	District Hospital	referral	Govt.	yes	yes	yes	yes	yes	yes	Everyday: 20-30 days	1	1	1	1	1	1	1	1	1	0	1	0	1	1	0	1	1	0	1	1	1	1	1	0	0.5	0.75	0.8	8
0.076929	1	2	0	0	0	Yes	Yes	No	No	No	Matched (3)	Maternal and Child Welfare Center	referral	Govt.	yes	yes	no	yes	yes	no	Everyday: 20-30 days	1	1	1	1	1	1	1	1	1	1	1	1	1	1	1	1	1	0	1	1	1	1	1	0	1	0.75	0.8	9
0.076929	0	0	0	0	0	No	No	No	No	No	Matched (3)	Maternal and Child Welfare Center	referral	Govt.	no	yes	no	no	no	yes	Everyday: 20-30 days	1	1	1	1	1	1	1	1	1	1	0	1	1	1	0	1	1	0	1	1	1	1	1	0	0.5	0.75	0.8	8
1.29856	0	1	1	0	0	No	Yes	Yes	No	No	Matched (3)	Union HEalth and Family Welfare Center	primary	Govt.	no	yes	no	yes	no	no	Everyday: 20-30 days	1	1	1	1	0	1	1	1	1	0	0	0	1	0	0	1	1	0	0	1	1	1	1	0	0	0.5	0.8	6
0.707746	1	1	0	0	0	Yes	Yes	No	No	No	Matched (3)	Union HEalth and Family Welfare Center	primary	Govt.	no	yes	no	no	no	no	Everyday: 20-30 days	1	1	1	1	0	1	1	1	1	1	0	0	0	1	1	1	1	0	1	1	1	1	1	0	1	0.75	0.8	9
1.10265	3	1	1	1	2	Yes	Yes	Yes	Yes	Yes	Matched (3)	Private Hospital	referral	Private	yes	yes	yes	yes	yes	yes	Everyday: 20-30 days	1	1	1	1	1	0	0	0	0	0	0	0	0	0	1	1	1	0	0	0	0	0	0	0	0.5	0.5	0	3
4.34917	0	0	0	0	0	No	No	No	No	No	Matched (3)	Community Clinic	primary	Govt.	no	yes	yes	no	no	no	Not everyday: 1-19 days	1	1	1	1	1	0	0	0	0	0	0	0	0	0	0	1	1	0	0	0	0	0	0	0	0	0.5	0	2
1.10265	0	0	0	0	0	No	No	No	No	No	Matched (3)	Private Hospital	referral	Private	yes	yes	yes	yes	yes	yes	Everyday: 20-30 days	1	1	1	1	1	0	0	0	0	0	1	0	1	0	0	1	1	0	0	0	0	0	0	0	0	0.5	0	2
0.384644	1	1	0	0	0	Yes	Yes	No	No	No	Matched (3)	Upazila HEalth Complex	referral	Govt.	yes	yes	no	yes	yes	yes	Everyday: 20-30 days	1	1	1	1	1	1	1	1	1	1	1	1	1	1	1	1	1	0	1	1	1	1	1	0	1	0.75	0.8	9
1.29856	0	1	0	0	0	No	Yes	No	No	No	Matched (3)	Union HEalth and Family Welfare Center	primary	Govt.	yes	yes	no	yes	no	no	Everyday: 20-30 days	1	1	1	1	0	1	1	1	1	0	0	0	1	1	0	1	1	0	1	1	1	1	1	0	0.5	0.75	0.8	8
4.34917	0	0	0	0	0	No	No	No	No	No	Matched (3)	Community Clinic	primary	Govt.	no	yes	yes	no	no	no	Everyday: 20-30 days	1	1	1	1	1	1	0	1	0	0	0	0	0	1	0	1	1	0	1	1	0	0	1	0	0.5	0.75	0.4	6
0.076929	0	0	0	0	0	No	No	No	No	No	Matched (3)	District Hospital	referral	Govt.	yes	yes	yes	yes	yes	yes	Everyday: 20-30 days	1	1	1	1	1	0	0	0	0	0	0	0	0	0	0	1	1	0	0	0	0	0	0	0	0	0.5	0	2
0.076929	0	0	0	0	0	No	No	No	No	No	Matched (3)	District Hospital	referral	Govt.	yes	yes	yes	yes	yes	yes	Everyday: 20-30 days	1	0	0	1	1	0	0	0	0	0	0	0	0	0	0	0	0	0	0	0	0	0	0	0	0	0	0	0
0.076929	0	1	0	0	0	No	Yes	No	No	No	Matched (3)	Maternal and Child Welfare Center	referral	Govt.	yes	yes	yes	yes	yes	yes	Everyday: 20-30 days	1	1	1	1	1	1	1	1	1	1	1	1	1	1	0	1	1	1	1	1	1	1	1	0	0.5	1	0.8	9
0.707746	0	0	0	0	0	No	No	No	No	No	Matched (3)	Union HEalth and Family Welfare Center	primary	Govt.	no	yes	yes	no	no	no	Not everyday: 1-19 days	1	1	0	0	0	1	1	1	0	0	0	0	0	1	0	1	1	0	1	1	0	1	1	0	0.5	0.75	0.6	7
0.076929	0	0	0	0	0	No	No	No	No	No	Matched (3)	NGO Clinic/Hospital	referral	Private	yes	yes	yes	yes	yes	yes	Everyday: 20-30 days	1	1	1	1	1	1	1	1	1	0	1	0	1	1	0	1	1	0	1	1	1	1	1	0	0.5	0.75	0.8	8
1.29856	1	0	0	0	0	Yes	No	No	No	No	Matched (3)	Union HEalth and Family Welfare Center	primary	Govt.	no	yes	no	no	no	no	Everyday: 20-30 days	1	1	1	1	0	1	1	1	1	0	0	0	1	0	1	0	0	0	1	1	1	1	1	0	0.5	0.25	0.8	6
0.384644	1	1	1	1	1	Yes	Yes	Yes	Yes	Yes	Matched (3)	Upazila HEalth Complex	referral	Govt.	yes	yes	yes	yes	yes	yes	Everyday: 20-30 days	1	1	1	1	1	1	1	1	1	1	1	1	1	1	1	1	1	1	1	1	1	1	1	0	1	1	0.8	10
4.34917	0	0	0	0	0	No	No	No	No	No	Matched (3)	Community Clinic	primary	Govt.	no	yes	no	no	no	no	Everyday: 20-30 days	1	1	0	0	0	1	0	1	0	0	0	0	0	0	0	1	1	0	0	1	0	0	1	0	0	0.5	0.4	4
1.29856	0	0	0	0	0	No	No	No	No	No	Matched (3)	Union HEalth and Family Welfare Center	primary	Govt.	no	yes	no	no	no	no	Everyday: 20-30 days	1	1	1	1	0	1	1	1	1	0	0	0	1	0	0	1	1	1	1	1	1	1	1	0	0	1	0.8	8
0.707746	0	0	0	0	0	No	No	No	No	No	Matched (3)	Union HEalth and Family Welfare Center	primary	Govt.	yes	yes	yes	no	no	no	Everyday: 20-30 days	1	1	1	1	0	1	1	1	1	0	0	0	1	1	0	1	1	1	1	1	1	1	1	0	0.5	1	0.8	9
4.34917	0	0	0	0	0	No	No	No	No	No	Matched (3)	Community Clinic	primary	Govt.	no	yes	yes	no	no	no	Everyday: 20-30 days	1	1	0	0	0	1	1	1	0	0	0	0	1	0	0	1	1	0	1	1	1	1	1	0	0	0.75	0.8	7
4.34917	0	0	0	0	0	No	No	No	No	No	Matched (3)	Community Clinic	primary	Govt.	yes	yes	yes	no	no	no	Everyday: 20-30 days	1	1	1	1	0	1	1	1	0	0	0	0	1	0	0	0	0	0	0	1	1	0	1	0	0	0	0.6	3
0.076929	0	0	0	0	0	No	No	No	No	No	Matched (3)	District Hospital	referral	Govt.	yes	yes	yes	yes	yes	yes	Everyday: 20-30 days	1	1	1	1	1	1	1	1	1	0	1	0	1	0	0	1	1	0	1	1	1	1	1	0	0	0.75	0.8	7
0.076929	0	1	0	0	0	No	Yes	No	No	No	Matched (3)	Maternal and Child Welfare Center	referral	Govt.	no	yes	no	yes	yes	no	Everyday: 20-30 days	1	1	1	1	1	1	1	1	1	1	0	0	1	1	0	1	1	1	1	1	1	1	1	1	0.5	1	1	10
1.29856	0	0	0	0	0	No	No	No	No	No	Matched (3)	Union HEalth and Family Welfare Center	primary	Govt.	no	yes	no	no	no	no	Not everyday: 1-19 days	1	1	1	1	0	1	1	1	1	0	0	0	1	1	0	1	1	1	1	1	1	1	1	0	0.5	1	0.8	9
1.077	0	0	0	0	0	No	No	No	No	No	Matched (3)	Union Subcenter/Rural Dispensary	primary	Govt.	no	yes	no	no	no	no	Not everyday: 1-19 days	1	1	1	1	0	1	1	1	1	0	0	0	1	1	0	1	1	1	1	1	1	1	1	0	0.5	1	0.8	9
0.707746	1	1	1	1	1	Yes	Yes	Yes	Yes	Yes	Matched (3)	Union HEalth and Family Welfare Center	primary	Govt.	yes	yes	no	yes	no	no	Everyday: 20-30 days	1	1	1	1	1	1	1	1	1	0	0	0	1	1	1	1	1	0	1	1	1	1	1	0	1	0.75	0.8	9
1.29856	0	0	0	0	0	No	No	No	No	No	Matched (3)	Union HEalth and Family Welfare Center	primary	Govt.	no	yes	no	yes	no	no	Everyday: 20-30 days	1	1	1	1	0	1	1	1	1	0	0	0	1	1	0	1	1	0	1	1	1	1	1	0	0.5	0.75	0.8	8
4.34917	0	0	0	0	0	No	No	No	No	No	Matched (3)	Community Clinic	primary	Govt.	yes	yes	yes	no	no	no	Not everyday: 1-19 days	1	1	1	1	1	1	1	1	0	0	0	0	1	0	0	0	1	0	1	1	1	1	1	0	0	0.5	0.8	6
0.076929	0	1	0	0	0	No	Yes	No	No	No	Matched (3)	District Hospital	referral	Govt.	yes	yes	yes	yes	yes	yes	Everyday: 20-30 days	1	1	1	1	1	1	1	1	1	1	1	1	1	1	0	1	1	0	1	1	1	1	1	0	0.5	0.75	0.8	8
0.707746	0	0	0	0	0	No	No	No	No	No	Matched (3)	Union HEalth and Family Welfare Center	primary	Govt.	yes	yes	no	yes	no	no	Everyday: 20-30 days	1	1	1	1	1	1	1	1	1	0	0	0	1	1	0	1	1	0	0	1	1	1	1	0	0.5	0.5	0.8	7
1.077	0	0	0	0	0	No	No	No	No	No	Matched (3)	Union Subcenter/Rural Dispensary	primary	Govt.	no	yes	no	yes	no	no	Everyday: 20-30 days	1	1	1	1	1	1	1	1	1	1	1	1	1	1	0	1	1	1	1	1	1	1	1	0	0.5	1	0.8	9
0.384644	0	0	0	0	0	No	No	No	No	No	Matched (3)	Upazila HEalth Complex	referral	Govt.	yes	yes	no	yes	yes	yes	Everyday: 20-30 days	1	1	1	1	1	1	1	1	1	1	1	1	1	1	0	1	1	0	1	1	1	1	1	1	0.5	0.75	1	9
4.34917	0	0	0	0	0	No	No	No	No	No	Matched (3)	Community Clinic	primary	Govt.	yes	yes	no	no	no	no	Everyday: 20-30 days	1	1	0	0	0	1	1	1	0	0	0	0	0	0	0	1	1	0	0	1	1	1	0	0	0	0.5	0.6	5
0.707746	0	0	0	0	0	No	No	No	No	No	Matched (3)	Union HEalth and Family Welfare Center	primary	Govt.	no	yes	no	yes	yes	no	Not everyday: 1-19 days	1	1	1	1	0	1	0	1	1	0	0	0	1	1	0	1	1	0	1	1	1	0	1	0	0.5	0.75	0.6	7
4.34917	0	0	0	0	0	No	No	No	No	No	Matched (3)	Community Clinic	primary	Govt.	no	yes	no	no	no	no	Not everyday: 1-19 days	1	1	0	0	0	0	0	1	0	0	0	0	0	0	0	0	0	0	0	0	0	0	1	0	0	0	0.2	1
0.384644	0	0	0	0	0	No	No	No	No	No	Matched (3)	Upazila HEalth Complex	referral	Govt.	yes	yes	yes	yes	yes	yes	Everyday: 20-30 days	1	1	1	1	1	1	1	1	1	1	1	1	1	1	0	1	1	0	1	1	1	1	1	0	0.5	0.75	0.8	8
4.34917	1	0	0	0	0	Yes	No	No	No	No	Matched (3)	Community Clinic	primary	Govt.	no	yes	yes	no	no	yes	Not everyday: 1-19 days	1	1	1	1	1	1	1	1	0	0	0	0	1	0	1	1	1	0	0	1	1	1	1	0	0.5	0.5	0.8	7
0.707746	0	0	0	0	0	No	No	No	No	No	Matched (3)	Union HEalth and Family Welfare Center	primary	Govt.	no	yes	no	no	no	no	Everyday: 20-30 days	1	1	1	1	0	1	1	1	1	0	0	0	1	0	0	1	1	0	0	0	0	0	0	0	0	0.5	0	2
4.34917	0	0	0	0	0	No	No	No	No	No	Matched (3)	Community Clinic	primary	Govt.	no	yes	yes	no	no	no	Everyday: 20-30 days	1	1	1	1	0	1	0	1	0	0	0	0	0	0	0	1	1	0	1	1	0	0	1	0	0	0.75	0.4	5
4.34917	1	0	0	0	0	Yes	No	No	No	No	Matched (3)	Community Clinic	primary	Govt.	yes	yes	yes	no	no	yes	Not everyday: 1-19 days	1	1	0	0	0	1	1	1	0	0	0	0	1	1	1	1	1	0	1	0	1	1	1	0	1	0.75	0.6	8
0.707746	0	0	0	0	0	No	No	No	No	No	Matched (3)	Union HEalth and Family Welfare Center	primary	Govt.	yes	yes	yes	no	no	yes	Everyday: 20-30 days	1	1	0	0	0	1	1	1	0	0	0	0	1	1	0	1	1	0	1	0	1	1	1	0	0.5	0.75	0.6	7
4.34917	0	0	0	0	0	No	No	No	No	No	Matched (3)	Community Clinic	primary	Govt.	yes	yes	yes	no	no	yes	Not everyday: 1-19 days	1	1	0	0	0	0	1	1	0	0	0	0	1	0	0	0	1	0	1	0	0	1	1	0	0	0.5	0.4	4
0.076929	2	2	1	0	0	Yes	Yes	Yes	No	No	Matched (3)	District Hospital	referral	Govt.	yes	yes	yes	yes	yes	yes	Everyday: 20-30 days	1	1	1	1	1	1	1	1	1	0	1	0	1	1	1	1	1	0	0	1	1	1	1	0	1	0.5	0.8	8
0.076929	1	0	1	1	1	Yes	No	Yes	Yes	Yes	Matched (3)	Maternal and Child Welfare Center	referral	Govt.	yes	yes	no	yes	yes	no	Everyday: 20-30 days	1	1	1	1	1	1	1	1	1	1	0	0	0	1	1	0	1	0	1	1	1	1	1	1	1	0.5	1	9
0.707746	1	0	0	0	0	Yes	No	No	No	No	Matched (3)	Union HEalth and Family Welfare Center	primary	Govt.	yes	yes	no	yes	no	yes	Everyday: 20-30 days	1	1	1	1	1	1	1	1	1	0	1	0	1	0	1	1	1	0	1	1	1	1	1	0	0.5	0.75	0.8	8
1.077	1	1	1	0	0	Yes	Yes	Yes	No	No	Matched (3)	Union Subcenter/Rural Dispensary	primary	Govt.	no	yes	yes	no	no	no	Not everyday: 1-19 days	1	1	1	1	0	1	1	1	1	1	0	0	1	1	1	1	1	1	1	1	1	1	1	0	1	1	0.8	10
4.34917	0	0	0	0	0	No	No	No	No	No	Matched (3)	Community Clinic	primary	Govt.	no	yes	yes	no	no	yes	Everyday: 20-30 days	1	1	0	0	0	1	1	1	0	0	0	0	0	1	0	1	1	1	0	1	1	1	1	0	0.5	0.75	0.8	8
1.10265	0	0	0	0	0	No	No	No	No	No	Matched (3)	Private Hospital	referral	Private	no	yes	yes	yes	yes	no	Everyday: 20-30 days	1	1	1	1	1	0	0	0	0	0	0	0	0	0	0	1	1	0	0	0	0	0	0	0	0	0.5	0	2
0.082846	0	0	0	0	0	No	No	No	No	No	Matched (3)	Maternal and Child Welfare Center	referral	Govt.	yes	yes	no	yes	yes	yes	Everyday: 20-30 days	1	1	1	1	1	1	1	1	1	1	1	1	1	0	0	1	1	0	0	1	1	1	1	1	0	0.5	1	7
1.10585	0	0	0	0	0	No	No	No	No	No	Matched (3)	Union HEalth and Family Welfare Center	primary	Govt.	no	yes	no	no	no	yes	Everyday: 20-30 days	1	1	0	0	0	1	1	1	0	0	0	0	0	1	0	1	1	0	0	1	1	1	1	0	0.5	0.5	0.8	7
2.93403	0	0	0	0	0	No	No	No	No	No	Matched (3)	Community Clinic	primary	Govt.	yes	yes	yes	no	no	yes	Everyday: 20-30 days	1	1	0	0	0	1	0	1	0	0	0	0	0	0	0	1	1	0	0	1	0	0	1	0	0	0.5	0.4	4
0.280241	0	0	0	0	0	No	No	No	No	No	Matched (3)	Upazila HEalth Complex	referral	Govt.	yes	yes	yes	yes	yes	yes	Everyday: 20-30 days	1	1	1	1	1	1	1	1	1	1	1	1	1	1	0	1	1	1	0	1	1	1	1	0	0.5	0.75	0.8	8
1.10585	0	0	0	0	0	No	No	No	No	No	Matched (3)	Union HEalth and Family Welfare Center	primary	Govt.	yes	yes	no	yes	yes	no	Everyday: 20-30 days	1	1	1	1	0	1	1	1	1	0	0	0	1	1	0	1	1	0	1	1	1	1	1	0	0.5	0.75	0.8	8
2.93403	0	0	0	0	0	No	No	No	No	No	Matched (3)	Community Clinic	primary	Govt.	no	yes	yes	no	no	no	Everyday: 20-30 days	1	1	0	0	0	1	1	1	0	0	0	0	0	1	0	1	1	1	1	1	1	1	1	0	0.5	1	0.8	9
1.10585	0	0	0	0	0	No	No	No	No	No	Matched (3)	Union HEalth and Family Welfare Center	primary	Govt.	no	yes	yes	no	no	no	Everyday: 20-30 days	1	1	1	1	0	1	1	1	1	0	0	0	1	1	0	1	1	0	1	1	1	1	1	0	0.5	0.75	0.8	8
2.93403	0	0	0	0	0	No	No	No	No	No	Matched (3)	Community Clinic	primary	Govt.	no	yes	yes	no	no	no	Everyday: 20-30 days	1	1	0	0	0	1	1	1	0	0	0	0	0	1	0	0	1	0	0	1	1	0	1	0	0.5	0.25	0.6	5
0.280241	0	0	0	0	0	No	No	No	No	No	Matched (3)	Upazila HEalth Complex	referral	Govt.	yes	yes	yes	yes	yes	yes	Everyday: 20-30 days	1	1	1	1	1	1	1	1	1	1	1	1	0	1	0	1	1	1	1	1	0	1	1	0	0.5	1	0.6	8
1.10585	0	1	0	0	0	No	Yes	No	No	No	Matched (3)	Union HEalth and Family Welfare Center	primary	Govt.	no	yes	no	no	no	yes	Everyday: 20-30 days	1	1	1	1	0	1	1	1	1	0	0	0	0	1	0	1	1	1	1	1	1	1	1	0	0.5	1	0.8	9
2.93403	0	0	0	0	0	No	No	No	No	No	Matched (3)	Community Clinic	primary	Govt.	no	yes	no	no	no	no	Not everyday: 1-19 days	1	1	0	0	0	1	1	1	0	0	0	0	0	0	0	1	1	0	1	1	0	1	1	0	0	0.75	0.6	6
1.10585	0	0	0	0	0	No	No	No	No	No	Matched (3)	Union HEalth and Family Welfare Center	primary	Govt.	no	yes	yes	no	no	no	Everyday: 20-30 days	1	1	1	1	0	1	1	1	1	0	0	0	1	1	0	1	1	0	1	1	1	1	1	0	0.5	0.75	0.8	8
2.93403	0	0	0	0	0	No	No	No	No	No	Matched (3)	Community Clinic	primary	Govt.	no	yes	yes	no	no	no	Everyday: 20-30 days	1	1	1	1	0	1	1	1	0	0	0	0	0	0	0	1	1	0	0	1	1	1	1	0	0	0.5	0.8	6
0.280241	0	0	0	0	0	No	No	No	No	No	Matched (3)	Upazila HEalth Complex	referral	Govt.	yes	yes	yes	yes	yes	yes	Everyday: 20-30 days	1	1	1	1	0	1	1	1	1	0	0	0	1	1	0	1	1	0	1	1	1	1	1	0	0.5	0.75	0.8	8
0.447998	0	0	0	0	0	No	No	No	No	No	Matched (3)	Union HEalth and Family Welfare Center	primary	Govt.	yes	yes	no	no	no	yes	Everyday: 20-30 days	1	1	1	1	0	1	1	1	1	0	0	0	1	1	0	1	1	0	1	1	1	1	1	0	0.5	0.75	0.8	8
2.93403	0	0	0	0	0	No	No	No	No	No	Matched (3)	Community Clinic	primary	Govt.	yes	yes	yes	no	no	yes	Everyday: 20-30 days	1	1	1	1	1	1	1	1	0	0	0	0	1	1	0	1	1	0	1	1	1	0	1	0	0.5	0.75	0.6	7
0.076929	0	0	0	0	0	No	No	No	No	No	Matched (3)	District Hospital	referral	Govt.	yes	yes	yes	yes	yes	yes	Everyday: 20-30 days	1	1	1	1	0	1	1	1	1	0	0	0	1	1	0	1	1	0	1	1	1	1	1	0	0.5	0.75	0.8	8
0.082846	1	0	1	0	0	Yes	No	Yes	No	No	Matched (3)	Maternal and Child Welfare Center	referral	Govt.	yes	yes	no	yes	yes	yes	Everyday: 20-30 days	1	1	1	1	1	1	1	1	1	0	1	1	1	1	1	1	1	0	1	1	1	1	1	0	1	0.75	0.8	9
0.447998	0	0	0	0	0	No	No	No	No	No	Matched (3)	Union HEalth and Family Welfare Center	primary	Govt.	no	yes	no	yes	no	no	Everyday: 20-30 days	1	1	1	1	1	1	1	1	1	0	0	0	1	1	0	1	1	0	1	1	1	1	1	0	0.5	0.75	0.8	8
0.639471	0	0	0	0	0	No	No	No	No	No	Matched (3)	Union Subcenter/Rural Dispensary	primary	Govt.	yes	yes	no	no	no	yes	Everyday: 20-30 days	1	1	1	1	0	1	1	1	1	0	0	0	1	1	0	1	1	0	1	1	1	1	1	0	0.5	0.75	0.8	8
2.93403	0	0	0	0	0	No	No	No	No	No	Matched (3)	Community Clinic	primary	Govt.	yes	yes	yes	no	no	yes	Everyday: 20-30 days	1	1	0	0	0	1	1	1	0	0	0	0	1	0	0	1	1	0	1	1	1	1	1	0	0	0.75	0.8	7
1.10585	0	0	0	0	0	No	No	No	No	No	Matched (3)	Union HEalth and Family Welfare Center	primary	Govt.	yes	yes	no	no	no	yes	Not everyday: 1-19 days	1	1	1	1	1	1	1	1	1	0	0	0	1	1	0	1	1	0	1	1	1	1	1	0	0.5	0.75	0.8	8
0.639471	0	0	0	0	0	No	No	No	No	No	Matched (3)	Union Subcenter/Rural Dispensary	primary	Govt.	no	yes	yes	no	no	yes	Everyday: 20-30 days	1	1	1	1	0	1	1	1	1	0	0	0	1	1	0	1	1	0	1	1	1	1	1	0	0.5	0.75	0.8	8
2.93403	0	0	0	0	0	No	No	No	No	No	Matched (3)	Community Clinic	primary	Govt.	yes	yes	yes	no	no	yes	Everyday: 20-30 days	1	1	1	1	1	1	1	1	0	0	0	0	0	1	0	1	1	0	1	1	1	1	1	0	0.5	0.75	0.8	8
0.280241	0	0	0	0	0	No	No	No	No	No	Matched (3)	Upazila HEalth Complex	referral	Govt.	no	yes	yes	yes	yes	yes	Everyday: 20-30 days	1	1	1	1	1	1	1	1	1	1	1	1	1	1	0	1	1	1	1	1	1	1	1	0	0.5	1	0.8	9
2.93403	0	0	0	0	0	No	No	No	No	No	Matched (3)	Community Clinic	primary	Govt.	no	yes	yes	no	no	no	Not everyday: 1-19 days	1	1	1	1	0	1	1	1	0	0	0	0	1	0	0	1	1	0	0	1	0	0	1	0	0	0.5	0.4	4
1.10585	0	0	0	0	0	No	No	No	No	No	Matched (3)	Union HEalth and Family Welfare Center	primary	Govt.	no	yes	yes	yes	no	no	Everyday: 20-30 days	1	1	1	1	1	1	1	1	1	0	0	0	0	1	0	1	1	1	1	1	1	1	1	0	0.5	1	0.8	9
2.93403	0	0	0	0	0	No	No	No	No	No	Matched (3)	Community Clinic	primary	Govt.	yes	yes	no	no	no	yes	Everyday: 20-30 days	1	1	0	0	0	1	1	1	0	0	0	0	0	1	0	1	1	0	1	1	1	0	1	0	0.5	0.75	0.6	7
0.280241	0	1	0	0	0	No	Yes	No	No	No	Matched (3)	Upazila HEalth Complex	referral	Govt.	no	yes	yes	yes	yes	yes	Everyday: 20-30 days	1	1	1	1	1	1	1	1	1	1	0	0	1	1	0	1	1	0	0	1	1	1	1	0	0.5	0.5	0.8	7
1.10585	0	0	0	0	0	No	No	No	No	No	Matched (3)	Union HEalth and Family Welfare Center	primary	Govt.	no	yes	yes	no	no	yes	Everyday: 20-30 days	1	1	1	1	1	1	1	1	1	0	0	0	1	1	0	1	1	0	1	1	1	1	1	0	0.5	0.75	0.8	8
2.93403	0	0	0	0	0	No	No	No	No	No	Matched (3)	Community Clinic	primary	Govt.		yes	yes	no	no	no	Everyday: 20-30 days	1	1	1	1	1	1	1	1	0	0	0	0	1	0	0	1	1	0	0	1	1	1	1	0	0	0.5	0.8	6
2.93403	0	0	0	0	0	No	No	No	No	No	Matched (3)	Community Clinic	primary	Govt.	no	yes	yes	no	no	no	Everyday: 20-30 days	1	1	1	1	1	1	1	1	0	0	0	0	0	0	0	1	1	0	0	1	1	1	1	0	0	0.5	0.8	6
0.076929	0	0	0	0	0	No	No	No	No	No	Matched (3)	District Hospital	referral	Govt.	yes	yes	yes	yes	yes	yes	Everyday: 20-30 days	1	1	1	1	1	1	1	1	0	0	0	0	0	1	0	0	0	1	1	1	0	1	1	0	0.5	0.5	0.6	6
0.082846	0	1	0	0	0	No	Yes	No	No	No	Matched (3)	Maternal and Child Welfare Center	referral	Govt.	yes	yes	no	yes	yes	yes	Everyday: 20-30 days	1	1	1	1	1	1	1	1	1	1	1	1	1	1	0	1	1	1	1	1	1	1	1	1	0.5	1	1	10
1.10585	1	1	0	0	0	Yes	Yes	No	No	No	Matched (3)	Union HEalth and Family Welfare Center	primary	Govt.	yes	yes	no	yes	yes	yes	Everyday: 20-30 days	1	1	1	1	0	1	1	1	1	0	0	0	1	0	1	1	1	1	1	1	1	0	1	0	0.5	1	0.6	8
2.93403	1	1	1	0	0	Yes	Yes	Yes	No	No	Matched (3)	Community Clinic	primary	Govt.	no	yes	yes	no	no	yes	Not everyday: 1-19 days	1	1	1	1	0	1	1	1	0	0	0	0	0	1	1	1	1	0	1	1	0	0	1	0	1	0.75	0.4	7
0.556255	0	1	0	0	0	No	Yes	No	No	No	Matched (3)	NGO Clinic/Hospital	primary	Private	yes	yes	yes	no	no	yes	Everyday: 20-30 days	1	1	1	1	1	1	1	1	1	1	1	1	1	1	0	1	1	1	1	1	0	1	1	0	0.5	1	0.6	8
1.10585	0	0	0	0	0	No	No	No	No	No	Matched (3)	Union HEalth and Family Welfare Center	primary	Govt.	no	yes	yes	no	no	no	Everyday: 20-30 days	1	1	1	1	0	1	1	1	1	0	0	0	0	0	0	1	1	0	1	1	1	1	1	0	0	0.75	0.8	7
2.93403	0	0	0	0	0	No	No	No	No	No	Matched (3)	Community Clinic	primary	Govt.	no	yes	yes	no	no	no	Everyday: 20-30 days	1	1	1	1	0	1	1	1	0	0	0	0	0	1	0	1	1	0	0	1	1	1	1	0	0.5	0.5	0.8	7
1.10585	0	0	0	0	0	No	No	No	No	No	Matched (3)	Union HEalth and Family Welfare Center	primary	Govt.	no	yes	no	no	no	no	Everyday: 20-30 days	1	1	1	1	0	1	1	1	1	0	0	0	1	0	0	1	1	0	1	0	0	0	0	0	0	0.75	0	3
2.93403	1	0	0	0	0	Yes	No	No	No	No	Matched (3)	Community Clinic	primary	Govt.	yes	yes	no	no	no	no	Everyday: 20-30 days	1	1	0	0	0	1	0	1	0	0	0	0	0	1	1	1	1	0	1	1	0	0	1	0	1	0.75	0.4	7
0.280241	0	0	0	0	0	No	No	No	No	No	Matched (3)	Upazila HEalth Complex	referral	Govt.	yes	yes	no	yes	yes	yes	Everyday: 20-30 days	1	1	1	1	1	1	1	1	1	1	1	1	1	1	0	1	1	0	0	1	1	0	1	0	0.5	0.5	0.6	6
0.447998	0	0	0	0	0	No	No	No	No	No	Matched (3)	Union HEalth and Family Welfare Center	primary	Govt.	yes	yes	no	no	no	no	Everyday: 20-30 days	1	1	1	1	1	1	1	1	1	0	0	0	1	1	0	1	1	0	0	1	1	1	1	0	0.5	0.5	0.8	7
2.93403	0	0	0	0	0	No	No	No	No	No	Matched (3)	Community Clinic	primary	Govt.	no	yes	no	no	no	yes	Everyday: 20-30 days	1	1	0	0	0	1	0	1	0	0	0	0	1	1	0	1	1	0	0	1	1	0	1	0	0.5	0.5	0.6	6
0.076929	0	0	0	0	0	No	No	No	No	No	Matched (3)	District Hospital	referral	Govt.	yes	yes	yes	yes	yes	yes	Everyday: 20-30 days	1	1	1	1	1	1	1	1	1	0	1	0	1	1	0	1	1	0	0	1	1	1	1	0	0.5	0.5	0.8	7
0.082846	0	0	0	0	0	No	No	No	No	No	Matched (3)	Maternal and Child Welfare Center	referral	Govt.	no	yes	no	yes	yes	no	Everyday: 20-30 days	1	1	1	1	1	1	1	1	1	1	1	1	1	1	0	1	1	1	0	0	1	1	1	0	0.5	0.75	0.6	7
1.10585	0	0	0	0	0	No	No	No	No	No	Matched (3)	Union HEalth and Family Welfare Center	primary	Govt.	no	yes	no	no	no	yes	Not everyday: 1-19 days	1	1	1	1	0	1	1	1	1	0	0	0	1	1	0	1	1	0	1	1	1	1	1	0	0.5	0.75	0.8	8
0.447998	0	0	0	0	0	No	No	No	No	No	Matched (3)	Union HEalth and Family Welfare Center	primary	Govt.	no	yes	no	no	no	no	Not everyday: 1-19 days	1	1	1	1	1	1	1	1	1	0	0	0	1	1	0	1	1	0	0	1	1	1	1	0	0.5	0.5	0.8	7
2.93403	0	0	0	0	0	No	No	No	No	No	Matched (3)	Community Clinic	primary	Govt.	yes	yes	no	no	no	yes	Everyday: 20-30 days	1	1	0	0	0	1	1	1	0	0	0	0	1	0	0	1	1	0	0	1	1	1	1	0	0	0.5	0.8	6
0.556255	0	0	0	0	0	No	No	No	No	No	Matched (3)	NGO Clinic/Hospital	primary	Private	yes	yes	yes	no	no	yes	Everyday: 20-30 days	1	1	1	1	0	1	1	1	1	0	0	0	1	1	0	1	1	1	1	1	1	1	1	0	0.5	1	0.8	9
1.10585	0	0	0	0	0	No	No	No	No	No	Matched (3)	Union HEalth and Family Welfare Center	primary	Govt.	no	yes	no	no	no	yes	Everyday: 20-30 days	1	1	0	0	0	1	1	1	0	0	0	0	1	1	0	1	1	0	0	1	1	1	1	0	0.5	0.5	0.8	7
2.93403	0	0	0	0	0	No	No	No	No	No	Matched (3)	Community Clinic	primary	Govt.	yes	yes	no	no	no	yes	Not everyday: 1-19 days	1	1	0	0	0	1	1	1	0	0	0	0	1	1	0	1	1	0	0	1	1	1	1	0	0.5	0.5	0.8	7
0.639471	0	0	0	0	0	No	No	No	No	No	Matched (3)	Union Subcenter/Rural Dispensary	primary	Govt.	no	yes	yes	no	no	no	Not everyday: 1-19 days	1	1	1	1	1	1	1	1	1	0	0	0	0	1	0	1	1	1	1	1	1	1	1	0	0.5	1	0.8	9
0.280241	1	2	0	0	0	Yes	Yes	No	No	No	Matched (3)	Upazila HEalth Complex	referral	Govt.	yes	yes	yes	yes	yes	yes	Everyday: 20-30 days	1	1	1	1	1	1	1	1	1	1	1	1	0	1	1	1	1	1	1	1	1	1	1	0	1	1	0.8	10
0.447998	0	0	0	0	0	No	No	No	No	No	Matched (3)	Union HEalth and Family Welfare Center	primary	Govt.	yes	yes	no	yes	yes	yes	Not everyday: 1-19 days	1	1	1	1	0	1	1	1	1	0	0	0	1	1	0	1	1	1	1	1	0	1	1	0	0.5	1	0.6	8
2.93403	0	0	0	0	0	No	No	No	No	No	Matched (3)	Community Clinic	primary	Govt.	no	yes	no	no	no	yes	Everyday: 20-30 days	1	1	0	0	0	1	0	1	0	0	0	0	0	1	0	1	1	0	1	1	1	0	1	0	0.5	0.75	0.6	7
1.10585	0	0	0	0	0	No	No	No	No	No	Matched (3)	Union HEalth and Family Welfare Center	primary	Govt.	no	yes	no	no	no	yes	Everyday: 20-30 days	1	1	1	1	1	1	1	1	1	0	0	0	1	1	0	1	1	0	0	1	1	1	1	0	0.5	0.5	0.8	7
0.447998	0	0	0	0	0	No	No	No	No	No	Matched (3)	Union HEalth and Family Welfare Center	primary	Govt.	yes	yes	no	yes	no	yes	Everyday: 20-30 days	1	1	1	1	0	1	1	1	1	0	0	0	1	1	0	1	1	0	1	1	1	1	1	0	0.5	0.75	0.8	8
2.93403	0	0	0	0	0	No	No	No	No	No	Matched (3)	Community Clinic	primary	Govt.	no	yes	no	no	no	yes	Everyday: 20-30 days	1	1	1	1	0	1	1	1	0	0	0	0	1	1	0	1	1	0	0	1	1	1	1	0	0.5	0.5	0.8	7
2.93403	0	0	0	0	0	No	No	No	No	No	Matched (3)	Community Clinic	primary	Govt.	no	yes	yes	no	no	yes	Everyday: 20-30 days	1	1	1	1	1	1	1	1	0	0	0	0	1	0	0	1	1	0	1	1	1	1	1	0	0	0.75	0.8	7
0.280241	0	0	0	0	0	No	No	No	No	No	Matched (3)	Upazila HEalth Complex	referral	Govt.	yes	yes	yes	yes	yes	yes	Everyday: 20-30 days	1	1	1	1	1	1	1	1	1	1	0	0	1	1	0	1	1	1	1	1	1	1	1	0	0.5	1	0.8	9
1.10585	0	0	0	0	0	No	No	No	No	No	Matched (3)	Union HEalth and Family Welfare Center	primary	Govt.	yes	yes	yes	yes	no	no	Everyday: 20-30 days	1	1	1	1	0	1	1	1	1	0	0	0	1	1	0	1	1	0	1	1	1	1	1	0	0.5	0.75	0.8	8
2.93403	0	0	0	0	0	No	No	No	No	No	Matched (3)	Community Clinic	primary	Govt.	yes	yes	no	no	no	no	Not everyday: 1-19 days	1	1	0	0	0	1	0	1	0	0	0	0	0	1	0	0	1	0	1	0	0	0	0	0	0.5	0.5	0	3
1.10585	0	0	0	0	0	No	No	No	No	No	Matched (3)	Union HEalth and Family Welfare Center	primary	Govt.	no	yes	yes	no	no	no	Not everyday: 1-19 days	1	1	1	1	1	1	1	1	1	0	0	0	1	1	0	0	0	0	0	1	0	1	1	0	0.5	0	0.6	4
0.639471	0	0	0	0	0	No	No	No	No	No	Matched (3)	Union Subcenter/Rural Dispensary	primary	Govt.	no	yes	no	no	no	yes	Everyday: 20-30 days	1	1	0	1	1	0	0	0	0	0	0	0	0	0	0	1	1	0	1	0	0	0	0	0	0	0.75	0	3
0.076929	0	0	0	0	0	No	No	No	No	No	Matched (3)	NGO Clinic/Hospital	referral	Private	yes	yes	yes	yes	yes	yes	Everyday: 20-30 days	1	1	1	1	1	1	1	1	1	1	1	1	1	0	0	1	1	0	1	1	1	1	1	0	0	0.75	0.8	7
0.556255	0	0	0	0	0	No	No	No	No	No	Matched (3)	NGO Clinic/Hospital	primary	Govt.	yes	yes	yes	yes	yes	yes	Everyday: 20-30 days	1	1	1	1	1	1	1	1	1	1	0	0	1	1	0	1	1	1	1	1	1	1	1	0	0.5	1	0.8	9
0.082846	0	0	0	0	0	No	No	No	No	No	Matched (3)	Maternal and Child Welfare Center	referral	Govt.	yes	yes	yes	yes	yes	no	Everyday: 20-30 days	1	1	1	1	1	1	1	1	1	1	0	0	1	0	0	1	1	0	1	1	1	1	1	1	0	0.75	1	8
0.278127	0	0	0	0	0	No	No	No	No	No	Matched (3)	Private Hospital	referral	Private	yes	yes	yes	yes	yes	yes	Everyday: 20-30 days	1	0	1	1	1	0	0	0	0	0	0	0	0	0	0	1	1	0	0	0	0	0	0	0	0	0.5	0	2
2.93403	0	0	0	0	0	No	No	No	No	No	Matched (3)	Community Clinic	primary	Govt.	yes	yes	no	no	no	no	Everyday: 20-30 days	1	1	0	0	0	1	0	1	0	0	0	0	0	0	0	0	0	0	1	1	1	0	1	0	0	0.25	0.6	4
0.082846	0	0	0	0	0	No	No	No	No	No	Matched (3)	Maternal and Child Welfare Center	referral	Govt.	yes	yes	no	no	no	no	Not everyday: 1-19 days	1	1	1	1	0	1	1	1	1	0	0	0	1	0	0	1	1	0	0	0	0	0	0	0	0	0.5	0	2
0.639471	0	0	0	0	0	No	No	No	No	No	Matched (3)	Union Subcenter/Rural Dispensary	primary	Govt.	yes	yes	yes	no	no	no	Not everyday: 1-19 days	1	1	1	1	0	1	1	1	1	0	0	0	1	0	0	1	1	0	1	0	0	0	0	0	0	0.75	0	3
2.93403	0	0	0	0	0	No	No	No	No	No	Matched (3)	Community Clinic	primary	Govt.	yes	yes	no	no	no	no	Everyday: 20-30 days	1	1	0	0	0	1	1	1	0	0	0	0	0	0	0	1	1	0	0	1	1	1	1	0	0	0.5	0.8	6
0.280241	1	1	0	0	0	Yes	Yes	No	No	No	Matched (3)	Upazila HEalth Complex	referral	Govt.	yes	yes	yes	yes	yes	yes	Everyday: 20-30 days	1	1	1	1	1	1	1	1	1	1	1	1	1	1	1	1	1	1	1	1	1	1	1	0	1	1	0.8	10
1.10585	1	0	0	0	0	Yes	No	No	No	No	Matched (3)	Union HEalth and Family Welfare Center	primary	Govt.	no	yes	yes	no	no	no	Not everyday: 1-19 days	1	1	1	1	1	1	1	1	1	0	0	0	1	1	1	1	1	0	1	1	1	1	1	0	1	0.75	0.8	9
2.93403	0	0	0	0	0	No	No	No	No	No	Matched (3)	Community Clinic	primary	Govt.	no	yes	yes	no	no	yes	Not everyday: 1-19 days	1	1	1	1	1	1	1	1	0	0	0	0	1	0	0	1	1	0	0	0	0	0	0	0	0	0.5	0	2
0.556255	0	0	0	0	0	No	No	No	No	No	Matched (3)	NGO Clinic/Hospital	primary	Govt.	yes	yes	yes	no	no	yes	Everyday: 20-30 days	1	1	1	1	0	1	1	1	1	0	0	0	1	1	0	1	1	1	1	1	1	1	1	0	0.5	1	0.8	9
0.278127	0	0	0	0	0	No	No	No	No	No	Matched (3)	Private Hospital	referral	Private	yes	yes	yes	yes	yes	yes	Everyday: 20-30 days	1	1	1	1	0	0	0	0	0	0	0	0	0	1	0	1	1	0	1	0	0	0	0	0	0.5	0.75	0	4
0.639471	0	0	0	0	0	No	No	No	No	No	Matched (3)	Union Subcenter/Rural Dispensary	primary	Govt.	no	yes	yes	no	no	yes	Everyday: 20-30 days	1	1	1	1	1	1	1	1	1	0	0	0	1	1	0	1	1	0	1	1	1	1	1	0	0.5	0.75	0.8	8
0.280241	0	0	0	0	0	No	No	No	No	No	Matched (3)	Upazila HEalth Complex	referral	Govt.	yes	yes	yes	yes	yes	yes	Everyday: 20-30 days	1	1	1	1	0	1	1	1	1	0	0	0	1	1	0	1	1	0	1	1	1	1	1	0	0.5	0.75	0.8	8
2.93403	0	0	0	0	0	No	No	No	No	No	Matched (3)	Community Clinic	primary	Govt.	no	yes	yes	no	no	no	Not everyday: 1-19 days	1	1	0	0	0	1	1	1	0	0	0	0	0	1	0	1	1	0	1	1	1	1	1	0	0.5	0.75	0.8	8
1.10585	0	0	0	0	0	No	No	No	No	No	Matched (3)	Union HEalth and Family Welfare Center	primary	Govt.	no	yes	no	yes	no	no	Everyday: 20-30 days	1	1	1	1	0	1	1	1	1	0	0	0	1	1	0	1	1	0	1	1	1	1	1	0	0.5	0.75	0.8	8
0.447998	0	0	0	0	0	No	No	No	No	No	Matched (3)	Union HEalth and Family Welfare Center	primary	Govt.	no	yes	no	no	no	no	Everyday: 20-30 days	1	1	1	1	0	1	1	1	1	0	0	0	1	1	0	1	1	0	1	1	1	1	1	0	0.5	0.75	0.8	8
2.93403	0	0	0	0	0	No	No	No	No	No	Matched (3)	Community Clinic	primary	Govt.	no	yes	yes	no	no	no	Everyday: 20-30 days	1	1	0	0	0	1	1	1	0	0	0	0	0	1	0	0	1	0	1	1	1	1	1	0	0.5	0.5	0.8	7
2.93403	0	0	0	0	0	No	No	No	No	No	Matched (3)	Community Clinic	primary	Govt.	no	yes	yes	no	no	no	Everyday: 20-30 days	1	1	0	0	0	1	1	1	0	0	0	0	1	1	0	1	1	0	1	1	1	1	1	0	0.5	0.75	0.8	8
0.082846	0	0	0	0	0	No	No	No	No	No	Matched (3)	Maternal and Child Welfare Center	referral	Govt.	no	yes	no	yes	yes	yes	Everyday: 20-30 days	1	1	1	1	1	1	1	1	1	1	1	1	1	1	0	1	1	1	1	1	1	1	1	1	0.5	1	1	10
0.447998	0	0	0	0	0	No	No	No	No	No	Matched (3)	Union HEalth and Family Welfare Center	primary	Govt.	no	yes	no	no	no	no	Not everyday: 1-19 days	1	1	0	0	0	1	1	1	0	0	0	0	1	0	0	1	1	0	1	1	1	1	1	0	0	0.75	0.8	7
0.639471	0	0	0	0	0	No	No	No	No	No	Matched (3)	Union Subcenter/Rural Dispensary	primary	Govt.	no	yes	no	no	no	no	Not everyday: 1-19 days	1	1	1	1	0	1	1	1	1	0	0	0	1	1	0	1	1	0	1	1	1	1	1	0	0.5	0.75	0.8	8
0.556255	0	0	0	0	0	No	No	No	No	No	Matched (3)	NGO Clinic/Hospital	primary	Private	no	yes	yes	no	no	no	Everyday: 20-30 days	1	1	0	0	0	1	0	0	0	0	0	0	1	0	0	1	1	0	0	1	1	0	0	0	0	0.5	0.4	4
0.076929	0	0	0	0	0	No	No	No	No	No	Matched (3)	District Hospital	referral	Govt.	yes	yes	yes	yes	yes	yes	Everyday: 20-30 days	1	1	1	1	1	1	1	1	0	0	1	0	1	1	0	1	1	0	1	1	1	1	1	0	0.5	0.75	0.8	8
0.082846	0	0	0	0	0	No	No	No	No	No	Matched (3)	Maternal and Child Welfare Center	referral	Govt.	yes	yes	no	yes	yes	no	Everyday: 20-30 days	1	1	1	1	1	1	1	1	1	1	1	1	1	1	0	1	1	1	1	1	1	1	1	1	0.5	1	1	10
1.10585	0	1	0	0	0	No	Yes	No	No	No	Matched (3)	Union HEalth and Family Welfare Center	primary	Govt.	no	yes	no	no	no	no	Everyday: 20-30 days	1	1	1	1	0	1	1	1	1	0	0	0	1	1	0	1	1	0	0	1	1	1	1	0	0.5	0.5	0.8	7
0.447998	0	0	0	0	0	No	No	No	No	No	Matched (3)	Union HEalth and Family Welfare Center	primary	Govt.	no	yes	yes	no	no	no	Everyday: 20-30 days	1	1	1	1	0	1	1	1	1	0	0	0	1	1	0	1	1	0	0	1	1	1	1	0	0.5	0.5	0.8	7
2.93403	0	0	0	0	0	No	No	No	No	No	Matched (3)	Community Clinic	primary	Govt.	no	yes	no	no	no	no	Everyday: 20-30 days	1	1	0	0	0	1	1	1	0	0	0	0	1	1	0	1	1	0	0	1	1	1	1	0	0.5	0.5	0.8	7
0.278127	0	0	0	0	0	No	No	No	No	No	Matched (3)	Private Hospital	referral	Private	yes	yes	yes	yes	yes	yes	Everyday: 20-30 days	1	1	1	1	1	1	1	0	1	1	1	0	1	1	0	1	1	0	1	1	1	1	0	0	0.5	0.75	0.6	7
0.280241	0	0	0	0	0	No	No	No	No	No	Matched (3)	Upazila HEalth Complex	referral	Govt.	yes	yes	yes	yes	yes	yes	Everyday: 20-30 days	1	1	1	1	1	1	1	1	1	1	1	1	1	1	0	1	1	0	1	1	1	1	1	1	0.5	0.75	1	9
0.447998	0	0	0	0	0	No	No	No	No	No	Matched (3)	Union HEalth and Family Welfare Center	primary	Govt.	no	yes	no	no	no	no	Everyday: 20-30 days	1	1	1	1	0	1	1	1	1	0	0	0	1	1	0	1	1	0	1	1	1	1	1	0	0.5	0.75	0.8	8
0.639471	0	0	0	0	0	No	No	No	No	No	Matched (3)	Union Subcenter/Rural Dispensary	primary	Govt.	no	yes	no	no	no	no	Not everyday: 1-19 days	1	1	1	1	0	1	1	1	1	0	0	0	0	1	0	1	1	0	1	1	1	1	1	0	0.5	0.75	0.8	8
0.076929	0	0	0	0	0	No	No	No	No	No	Matched (3)	District Hospital	referral	Govt.	no	yes	yes	yes	yes	yes	Everyday: 20-30 days	1	1	1	1	1	1	1	1	1	0	0	1	1	0	0	1	1	1	1	1	0	1	1	0	0	1	0.6	7
0.082846	4	1	4	0	0	Yes	Yes	Yes	No	No	Matched (3)	Maternal and Child Welfare Center	referral	Govt.	no	yes	yes	yes	yes	yes	Everyday: 20-30 days	1	1	1	1	1	1	1	1	1	1	1	1	1	0	1	1	1	1	1	1	1	1	1	0	0.5	1	0.8	9
1.10585	1	1	0	0	0	Yes	Yes	No	No	No	Matched (3)	Union HEalth and Family Welfare Center	primary	Govt.	no	yes	yes	no	no	yes	Not everyday: 1-19 days	1	1	1	1	1	1	1	1	1	0	0	0	1	1	1	1	1	0	1	1	1	1	1	0	1	0.75	0.8	9
2.93403	0	0	0	0	0	No	No	No	No	No	Matched (3)	Community Clinic	primary	Govt.	no	yes	yes	no	no	no	Everyday: 20-30 days	1	1	0	0	0	1	1	1	0	0	0	0	0	1	0	0	1	0	1	1	0	1	1	0	0.5	0.5	0.6	6
0.447998	1	0	0	0	0	Yes	No	No	No	No	Matched (3)	Union HEalth and Family Welfare Center	primary	Govt.	no	yes	no	no	no	no	Not everyday: 1-19 days	1	1	1	1	0	1	1	1	1	0	0	0	0	1	1	1	1	1	0	1	1	1	1	0	1	0.75	0.8	9
2.93403	0	0	0	0	0	No	No	No	No	No	Matched (3)	Community Clinic	primary	Govt.	yes	yes	yes	no	no	no	Everyday: 20-30 days	1	1	0	0	0	1	1	1	0	0	0	0	0	1	0	1	1	0	1	1	0	1	1	0	0.5	0.75	0.6	7
0.447998	1	0	0	0	0	Yes	No	No	No	No	Matched (3)	Union HEalth and Family Welfare Center	primary	Govt.	no	yes	no	yes	no	no	Everyday: 20-30 days	1	1	1	1	0	1	1	1	1	0	0	0	1	1	1	1	1	0	1	1	1	1	1	0	1	0.75	0.8	9
0.447998	0	0	0	0	0	No	No	No	No	No	Matched (3)	Union HEalth and Family Welfare Center	primary	Govt.	no	yes	no	no	no	yes	Not everyday: 1-19 days	1	1	1	1	1	1	1	1	1	1	1	1	0	1	0	1	1	0	1	1	1	1	1	0	0.5	0.75	0.8	8
0.639471	0	0	0	0	0	No	No	No	No	No	Matched (3)	Union Subcenter/Rural Dispensary	primary	Govt.	no	yes	no	no	no	yes	Not everyday: 1-19 days	1	1	1	1	1	0	1	0	0	0	0	0	0	0	0	1	1	0	0	0	0	0	0	0	0	0.5	0	2
2.93403	0	0	0	0	0	No	No	No	No	No	Matched (3)	Community Clinic	primary	Govt.	no	yes	yes	no	no	yes	Everyday: 20-30 days	1	1	1	1	1	1	1	1	0	0	0	0	0	0	0	1	1	0	0	1	0	0	1	0	0	0.5	0.4	4
0.280241	1	1	0	0	0	Yes	Yes	No	No	No	Matched (3)	Upazila HEalth Complex	referral	Govt.	yes	yes	yes	yes	yes	yes	Everyday: 20-30 days	1	1	1	1	1	1	1	1	1	1	1	1	1	1	1	1	1	0	1	1	1	1	1	0	1	0.75	0.8	9
0.082846	2	2	1	1	1	Yes	Yes	Yes	Yes	Yes	Matched (3)	Maternal and Child Welfare Center	referral	Govt.	yes	yes	yes	yes	yes	yes	Everyday: 20-30 days	1	1	1	1	1	1	1	1	1	1	1	1	1	0	1	1	1	0	1	1	1	1	1	0	0.5	0.75	0.8	8
0.639471	0	0	0	0	0	No	No	No	No	No	Matched (3)	Union Subcenter/Rural Dispensary	primary	Govt.	no	yes	no	no	no	yes	Everyday: 20-30 days	1	1	1	1	1	0	0	0	0	0	0	0	0	1	0	1	1	0	0	0	0	0	0	0	0.5	0.5	0	3
2.93403	0	0	0	0	0	No	No	No	No	No	Matched (3)	Community Clinic	primary	Govt.	no	yes	yes	no	no	yes	Everyday: 20-30 days	1	1	1	1	1	1	1	1	0	0	0	0	0	0	0	0	1	0	0	1	1	0	1	0	0	0.25	0.6	4
0.556255	0	0	0	0	0	No	No	No	No	No	Matched (3)	NGO Clinic/Hospital	primary	Private	no	yes	yes	no	no	yes	Everyday: 20-30 days	1	1	1	1	1	1	1	1	1	1	0	0	1	1	0	1	1	0	1	1	0	1	1	0	0.5	0.75	0.6	7
1.10585	1	0	0	0	0	Yes	No	No	No	No	Matched (3)	Union HEalth and Family Welfare Center	primary	Govt.	yes	yes	yes	no	no	no	Not everyday: 1-19 days	1	1	1	1	0	1	1	1	1	0	0	0	1	0	1	0	0	1	0	1	1	1	1	0	0.5	0.25	0.8	6
2.93403	0	0	0	0	0	No	No	No	No	No	Matched (3)	Community Clinic	primary	Govt.	yes	yes	yes	no	no	no	Everyday: 20-30 days	1	1	1	1	0	0	0	0	0	0	0	0	0	0	0	1	1	0	0	0	0	0	0	0	0	0.5	0	2
0.076929	0	0	0	1	0	No	No	No	Yes	No	Matched (3)	District Hospital	referral	Govt.	yes	yes	yes	yes	yes	yes	Not everyday: 1-19 days	1	1	1	1	0	1	1	1	1	0	0	0	0	1	0	1	1	0	1	1	0	1	1	0	0.5	0.75	0.6	7
0.082846	0	0	0	0	0	No	No	No	No	No	Matched (3)	Maternal and Child Welfare Center	referral	Govt.	yes	yes	yes	yes	yes	no	Everyday: 20-30 days	1	1	1	1	1	1	1	1	1	1	1	1	1	0	0	1	1	0	0	1	1	1	1	0	0	0.5	0.8	6
2.93403	0	0	0	0	0	No	No	No	No	No	Matched (3)	Community Clinic	primary	Govt.	yes	yes	yes	no	no	yes	Everyday: 20-30 days	1	1	0	0	0	1	1	1	0	0	0	0	1	0	0	1	1	0	0	1	1	1	1	0	0	0.5	0.8	6
1.10585	0	0	0	0	0	No	No	No	No	No	Matched (3)	Union HEalth and Family Welfare Center	primary	Govt.	yes	yes	no	no	no	no	Everyday: 20-30 days	1	1	1	1	1	1	1	1	1	0	0	0	1	1	0	1	1	0	1	1	1	1	1	0	0.5	0.75	0.8	8
0.447998	0	1	0	0	0	No	Yes	No	No	No	Matched (3)	Union HEalth and Family Welfare Center	primary	Govt.	no	yes	yes	yes	no	no	Everyday: 20-30 days	1	1	1	1	1	1	1	1	1	0	0	0	1	1	0	1	1	0	1	1	1	1	1	0	0.5	0.75	0.8	8
2.93403	0	0	0	0	0	No	No	No	No	No	Matched (3)	Community Clinic	primary	Govt.	yes	yes	yes	no	no	no	Everyday: 20-30 days	1	1	1	1	1	1	0	1	0	0	0	0	0	1	0	1	1	0	0	1	1	0	1	0	0.5	0.5	0.6	6
0.280241	0	0	0	0	0	No	No	No	No	No	Matched (3)	Upazila HEalth Complex	referral	Govt.	yes	yes	yes	yes	yes	no	Everyday: 20-30 days	1	1	1	1	1	1	1	1	1	1	1	1	1	1	0	1	1	1	1	1	1	1	1	0	0.5	1	0.8	9
0.447998	0	0	0	0	0	No	No	No	No	No	Matched (3)	Union HEalth and Family Welfare Center	primary	Govt.	yes	yes	yes	no	no	no	Everyday: 20-30 days	1	1	1	1	0	1	1	1	1	0	0	0	1	1	0	1	1	1	1	1	1	1	1	0	0.5	1	0.8	9
2.93403	0	0	0	0	0	No	No	No	No	No	Matched (3)	Community Clinic	primary	Govt.	yes	yes	yes	no	no	no	Not everyday: 1-19 days	1	1	0	0	0	1	1	1	0	0	0	0	0	0	0	1	1	0	1	1	1	1	1	0	0	0.75	0.8	7
0.082846	0	0	0	0	0	No	No	No	No	No	Matched (3)	Maternal and Child Welfare Center	referral	Govt.	no	yes	no	yes	no	yes	Everyday: 20-30 days	1	1	1	1	1	1	1	1	1	1	1	1	1	1	0	1	1	1	1	1	1	1	1	1	0.5	1	1	10
1.10585	0	0	0	0	0	No	No	No	No	No	Matched (3)	Union HEalth and Family Welfare Center	primary	Govt.	no	yes	no	yes	no	no	Everyday: 20-30 days	1	1	1	1	1	1	1	1	1	0	0	0	1	1	0	1	1	1	1	1	1	1	1	0	0.5	1	0.8	9
2.93403	0	0	0	0	0	No	No	No	No	No	Matched (3)	Community Clinic	primary	Govt.	no	yes	no	no	no	no	Everyday: 20-30 days	1	1	1	1	1	1	1	1	0	0	0	0	1	1	0	1	1	0	1	1	1	0	1	0	0.5	0.75	0.6	7
0.076929	0	0	0	0	0	No	No	No	No	No	Matched (3)	District Hospital	referral	Govt.	yes	yes	yes	yes	yes	yes	Everyday: 20-30 days	1	1	1	1	1	1	1	1	1	1	1	1	1	1	0	1	1	0	1	1	1	1	1	1	0.5	0.75	1	9
0.082846	0	0	0	0	0	No	No	No	No	No	Matched (3)	Maternal and Child Welfare Center	referral	Govt.	no	yes	no	yes	yes	yes	Everyday: 20-30 days	1	1	1	1	1	1	1	1	1	1	1	1	1	1	0	0	1	1	1	1	1	1	1	1	0.5	0.75	1	9
0.447998	0	0	0	0	0	No	No	No	No	No	Matched (3)	Union HEalth and Family Welfare Center	primary	Govt.	no	yes	no	no	no	no	Everyday: 20-30 days	1	1	1	1	1	1	1	1	1	0	0	0	1	1	0	1	1	0	1	1	1	1	1	0	0.5	0.75	0.8	8
2.93403	0	0	0	0	0	No	No	No	No	No	Matched (3)	Community Clinic	primary	Govt.	no	yes	yes	no	no	no	Everyday: 20-30 days	1	1	1	1	1	1	1	1	0	0	0	0	0	1	0	1	1	0	1	1	1	1	1	0	0.5	0.75	0.8	8
1.10585	0	0	0	0	0	No	No	No	No	No	Matched (3)	Union HEalth and Family Welfare Center	primary	Govt.	no	yes	no	no	no	no	Everyday: 20-30 days	1	1	1	1	1	1	0	1	0	0	0	0	1	1	0	1	1	0	1	1	1	0	1	0	0.5	0.75	0.6	7
0.447998	0	0	0	0	0	No	No	No	No	No	Matched (3)	Union HEalth and Family Welfare Center	primary	Govt.	no	yes	no	yes	no	no	Everyday: 20-30 days	1	1	1	1	1	1	1	1	1	0	0	0	1	0	0	1	1	0	1	1	1	1	1	0	0	0.75	0.8	7
2.93403	0	0	0	0	0	No	No	No	No	No	Matched (3)	Community Clinic	primary	Govt.	no	yes	no	no	no	no	Everyday: 20-30 days	1	1	1	1	1	1	1	1	0	0	0	0	0	1	0	0	0	0	1	1	1	1	1	0	0.5	0.25	0.8	6
0.280241	0	0	0	0	0	No	No	No	No	No	Matched (3)	Upazila HEalth Complex	referral	Govt.	yes	yes	yes	yes	yes	yes	Everyday: 20-30 days	1	1	1	1	1	1	1	1	1	1	0	0	1	1	0	1	1	0	1	1	1	0	0	0	0.5	0.75	0.4	6
2.93403	0	0	0	0	0	No	No	No	No	No	Matched (3)	Community Clinic	primary	Govt.	yes	yes	no	no	no	no	Everyday: 20-30 days	1	1	0	0	0	1	0	1	0	0	0	0	0	0	0	1	1	0	1	1	1	0	1	0	0	0.75	0.6	6
0.276039	0	0	0	0	0	No	No	No	No	No	Matched (3)	Upazila HEalth Complex	referral	Govt.	yes	yes	yes	yes	yes	yes	Everyday: 20-30 days	1	1	1	1	1	1	1	1	1	1	0	0	1	1	0	1	1	0	1	1	1	1	1	0	0.5	0.75	0.8	8
1.23471	0	0	0	0	0	No	No	No	No	No	Matched (3)	Union Subcenter/Rural Dispensary	primary	Govt.	yes	yes	no	no	no	yes	Not everyday: 1-19 days	1	1	1	1	0	1	1	1	1	0	0	0	0	0	0	1	1	0	0	0	0	0	0	0	0	0.5	0	2
4.17614	0	0	0	0	0	No	No	No	No	No	Matched (3)	Community Clinic	primary	Govt.	no	yes	yes	no	no	no	Everyday: 20-30 days	1	1	0	0	0	1	0	1	0	0	0	0	0	0	0	1	1	0	0	1	0	0	1	0	0	0.5	0.4	4
0.076929	0	0	0	0	0	No	No	No	No	No	Matched (3)	District Hospital	referral	Govt.		yes	no	yes	yes	no	Everyday: 20-30 days	1	1	1	1	1	1	1	1	1	1	1	0	1	0	0	1	1	0	1	0	0	0	0	0	0	0.75	0	3
0.076929	3	1	2	2	2	Yes	Yes	Yes	Yes	Yes	Matched (3)	Maternal and Child Welfare Center	referral	Govt.	yes	yes	no	yes	yes	yes	Everyday: 20-30 days	1	1	1	1	1	1	1	1	1	1	1	1	1	0	1	1	1	0	1	1	1	1	1	1	0.5	0.75	1	9
1.16317	1	0	0	0	0	Yes	No	No	No	No	Matched (3)	Union HEalth and Family Welfare Center	primary	Govt.	yes	yes	no	yes	no	yes	Everyday: 20-30 days	1	1	1	1	1	1	1	1	1	1	1	1	1	1	1	1	1	0	1	1	0	1	1	1	1	0.75	0.8	9
0.476959	0	0	0	0	0	No	No	No	No	No	Matched (3)	NGO Clinic/Hospital	primary	Private	yes	yes	yes	no	no	yes	Everyday: 20-30 days	1	1	1	1	0	1	1	1	1	1	0	0	1	1	0	1	1	0	1	1	0	1	1	0	0.5	0.75	0.6	7
0.248539	0	0	0	0	0	No	No	No	No	No	Matched (3)	Private Hospital	referral	Private	yes	yes	yes	yes	yes	yes	Everyday: 20-30 days	1	1	1	1	1	1	1	1	1	1	1	0	1	0	0	1	1	0	0	1	1	1	1	1	0	0.5	1	7
0.248539	0	0	0	0	0	No	No	No	No	No	Matched (3)	Private Hospital	referral	Private	yes	yes	yes	yes	yes	yes	Everyday: 20-30 days	1	1	1	1	1	1	1	1	1	1	1	0	1	0	0	1	1	0	0	1	1	1	1	1	0	0.5	1	7
[truncated: 559 more rows]
[truncated: 142 more columns]
